# Supplementary material for: An in-depth evaluation of metagenomic classifiers for soil microbiomes
Source: Environ Microbiome. 2024 Mar 28;19:19. doi: 10.1186/s40793-024-00561-w (PMC10979606; doi:10.1186/s40793-024-00561-w)
Supplement: Supplementary file 2 — Additional file 2. Table S1: The R packages, version and tools utilised in this study. Table S2: Comparative mpact of tools and abundance thresholds on F1 Measure: Results from the Dunn Test. Key outcomes from the post-hoc Dunn test underscore the impact of various tools and relative abundance threshold on the F1 measure. Here, Z values represent the standard Z scores, and any p-value below 0.05 was deemed statistically significant. Table S3a: Kruskal-Wallis analysis examining the influence of tools and thresholds on Euclidean distance per sample. Data was grouped by 'Run' and 'Classifier'. Each row indicates differences in Euclidean distance for specific groupings. The H-values, derived from the Kruskal-Wallis test statistic, consistently indicate significant differences between groups. Effect sizes are denoted by the eta2[H] values, which fall within an approximate range of 0.902 to 0.950. All associated p-values are less than 0.0001. Table S3b: Significant findings from the post-hoc Dunn test: This table highlights the effects of different tools and threshold values on the Euclidean distance, calculated for each sample in every run. Table S4: Chi-squared Analysis of Classification Outcomes by Different Tools at Family Level, Showing All Outcomes (FN, FP, TN, TP) with Significant P-values. [file 40793_2024_561_MOESM2_ESM.xlsx]

## Sheet: Table S1
Tools used and version control
Taxonomic classifiers	version
Kraken2	2.1.1
Braken	2.2
Kaiju	1.7.4
MetaPhlAn3	3
MetaPhlAn4	4.0.6
Diamond	2.0.12
python	3.7
Trimgalore	0.6.1
R studio version	2023.3.1.446
R version	R version 4.2.3 (2023-03-15)
R packages	version
cowplot	1.1.1
data.table	1.14.8
dplyr	1.1.2
dunn.test	1.3.5
ggplot2	3.4.2
ggpubr	0.6.0
ggstatsplot	0.12.0
ggthemes	4.2.4
gplots	3.1.3
graphics	4.3.1
gridExtra	2.3
kableExtra	1.3.4
knitr	1.43
pheatmap	1.0.12
RColorBrewer	1.1-3
rentrez	1.2.3
reshape	0.8.9
reshape2	1.4.4
rstatix	0.7.2
stats	4.3.1
taxize	0.9.100
tibble	3.2.1
tidyverse	2.0.0
vegan	2.6-4
VennDiagram	1.7.3
wesanderson	0.3.6
yardstick	1.2.0
Date of downloads
Fungal genomes	24.05.23
Fungal proteins	24.05.23
Soil mock community genomes	24.01.23

## Sheet: Table S2
Comparison	Z	p-value	significance	Test	Factor
Kraken2 (default) - Metaphlan3	9.05928	6.57e-19	***	Post-hoc Dunn test	Classifier
Kraken2 (custom) - Metaphlan3	7.63601	1.12e-13	***	Post-hoc Dunn test	Classifier
Kaiju - Kraken2 (default)	-6.71154	9.63e-11	***	Post-hoc Dunn test	Classifier
Kraken2 (default) - Metaphlan4	5.63112	8.95e-08	***	Post-hoc Dunn test	Classifier
Kraken2 (custom) - Kaiju	5.28828	6.17e-07	***	Post-hoc Dunn test	Classifier
Kraken2 (custom) - Metaphlan4	4.20786	0.000128898	***	Post-hoc Dunn test	Classifier
Metaphlan3 - Metaphlan4	-3.42815	0.00303853	**	Post-hoc Dunn test	Classifier
0.001 - 0.5	11.5243	1.79e-29	***	Post-hoc Dunn test	Relative abundance threshold
0.0005 - 0.5	10.9317	1.46e-26	***	Post-hoc Dunn test	Relative abundance threshold
0.0001 - 0.5	10.4582	2.42e-24	***	Post-hoc Dunn test	Relative abundance threshold
0.005 - 0.5	10.0902	1.1e-22	***	Post-hoc Dunn test	Relative abundance threshold
0.001 - 0.1	9.3783	1.21e-19	***	Post-hoc Dunn test	Relative abundance threshold
0 - 0.5	9.34946	1.59e-19	***	Post-hoc Dunn test	Relative abundance threshold
0.0005 - 0.1	8.78564	2.8e-17	***	Post-hoc Dunn test	Relative abundance threshold
0.01 - 0.5	8.34682	1.26e-15	***	Post-hoc Dunn test	Relative abundance threshold
0.0001 - 0.1	8.31221	1.69e-15	***	Post-hoc Dunn test	Relative abundance threshold
0.005 - 0.1	7.94415	3.52e-14	***	Post-hoc Dunn test	Relative abundance threshold
0.001 - 0.05	7.55341	7.63e-13	***	Post-hoc Dunn test	Relative abundance threshold
0 - 0.1	7.20343	1.06e-11	***	Post-hoc Dunn test	Relative abundance threshold
0.0005 - 0.05	6.96075	6.09e-11	***	Post-hoc Dunn test	Relative abundance threshold
0.0001 - 0.05	6.48732	1.57e-09	***	Post-hoc Dunn test	Relative abundance threshold
0.01 - 0.1	6.20079	1.01e-08	***	Post-hoc Dunn test	Relative abundance threshold
0.005 - 0.05	6.11926	1.69e-08	***	Post-hoc Dunn test	Relative abundance threshold
0 - 0.05	5.37853	1.35e-06	***	Post-hoc Dunn test	Relative abundance threshold
0.01 - 0.05	4.3759	0.000217679	***	Post-hoc Dunn test	Relative abundance threshold
0.05 - 0.5	3.97092	0.00128871	**	Post-hoc Dunn test	Relative abundance threshold
0.001 - 0.01	3.17751	0.0267384	*	Post-hoc Dunn test	Relative abundance threshold

## Sheet: Table S3a
Run	.y.	n	effsize	method...5	magnitude	statistic	df	p	method...10
1	Distance	100	0.950198	eta2[H]	large	94.2688	4	< 0.0001	Kruskal-Wallis
10	Distance	100	0.928163	eta2[H]	large	92.1754	4	< 0.0001	Kruskal-Wallis
2	Distance	100	0.929457	eta2[H]	large	92.2984	4	< 0.0001	Kruskal-Wallis
3	Distance	100	0.929526	eta2[H]	large	92.305	4	< 0.0001	Kruskal-Wallis
4	Distance	100	0.901591	eta2[H]	large	89.6512	4	< 0.0001	Kruskal-Wallis
5	Distance	100	0.926144	eta2[H]	large	91.9837	4	< 0.0001	Kruskal-Wallis
6	Distance	100	0.929397	eta2[H]	large	92.2927	4	< 0.0001	Kruskal-Wallis
7	Distance	100	0.931108	eta2[H]	large	92.4552	4	< 0.0001	Kruskal-Wallis
8	Distance	100	0.930648	eta2[H]	large	92.4115	4	< 0.0001	Kruskal-Wallis
9	Distance	100	0.920058	eta2[H]	large	91.4055	4	< 0.0001	Kruskal-Wallis

## Sheet: Table S3b
Run	.y.	group1	group2	n1	n2	estimate	estimate1	estimate2	statistic	p	method	p.adj	p.adj.signif
1	Distance	Kraken2 (custom)	Kaiju	20	20	20	10.5	30.5	2.18002	0.0292562	Dunn Test	0.292562	ns
1	Distance	Kaiju	Kraken2 (default)	20	20	20.05	30.5	50.55	2.18547	0.0288546	Dunn Test	0.288546	ns
1	Distance	Kraken2 (custom)	Kraken2 (default)	20	20	40.05	10.5	50.55	4.36548	1.27e-05	Dunn Test	0.000126841	***
1	Distance	Kaiju	MetaPhlAn3	20	20	56.75	30.5	87.25	6.1858	6.18e-10	Dunn Test	6.18e-09	****
1	Distance	Kraken2 (custom)	MetaPhlAn3	20	20	76.75	10.5	87.25	8.36582	5.97e-17	Dunn Test	5.97e-16	****
1	Distance	Kraken2 (default)	MetaPhlAn3	20	20	36.7	50.55	87.25	4.00033	6.33e-05	Dunn Test	0.000632538	***
1	Distance	Kaiju	MetaPhlAn4	20	20	43.2	30.5	73.7	4.70884	2.49e-06	Dunn Test	2.49e-05	****
1	Distance	Kraken2 (custom)	MetaPhlAn4	20	20	63.2	10.5	73.7	6.88885	5.62e-12	Dunn Test	5.62e-11	****
1	Distance	Kraken2 (default)	MetaPhlAn4	20	20	23.15	50.55	73.7	2.52337	0.0116236	Dunn Test	0.116236	ns
1	Distance	MetaPhlAn3	MetaPhlAn4	20	20	-13.55	87.25	73.7	-1.47696	0.139686	Dunn Test	1	ns
2	Distance	Kraken2 (custom)	Kaiju	20	20	20	10.5	30.5	2.18002	0.0292562	Dunn Test	0.292562	ns
2	Distance	Kaiju	Kraken2 (default)	20	20	20.25	30.5	50.75	2.20727	0.0272954	Dunn Test	0.272954	ns
2	Distance	Kraken2 (custom)	Kraken2 (default)	20	20	40.25	10.5	50.75	4.38728	1.15e-05	Dunn Test	0.000114774	***
2	Distance	Kaiju	MetaPhlAn3	20	20	58.3	30.5	88.8	6.35475	2.09e-10	Dunn Test	2.09e-09	****
2	Distance	Kraken2 (default)	MetaPhlAn3	20	20	38.05	50.75	88.8	4.14748	3.36e-05	Dunn Test	0.000336151	***
2	Distance	Kraken2 (custom)	MetaPhlAn3	20	20	78.3	10.5	88.8	8.53477	1.4e-17	Dunn Test	1.4e-16	****
2	Distance	Kaiju	MetaPhlAn4	20	20	41.45	30.5	71.95	4.51809	6.24e-06	Dunn Test	6.24e-05	****
2	Distance	Kraken2 (default)	MetaPhlAn4	20	20	21.2	50.75	71.95	2.31082	0.0208429	Dunn Test	0.208429	ns
2	Distance	Kraken2 (custom)	MetaPhlAn4	20	20	61.45	10.5	71.95	6.6981	2.11e-11	Dunn Test	2.11e-10	****
2	Distance	MetaPhlAn3	MetaPhlAn4	20	20	-16.85	88.8	71.95	-1.83666	0.0662594	Dunn Test	0.662594	ns
3	Distance	Kraken2 (custom)	Kaiju	20	20	20.35	10.5	30.85	2.21817	0.0265434	Dunn Test	0.265434	ns
3	Distance	Kaiju	Kraken2 (default)	20	20	21.05	30.85	51.9	2.29447	0.0217636	Dunn Test	0.217636	ns
3	Distance	Kraken2 (custom)	Kraken2 (default)	20	20	41.4	10.5	51.9	4.51264	6.4e-06	Dunn Test	6.4e-05	****
3	Distance	Kaiju	MetaPhlAn3	20	20	55.45	30.85	86.3	6.0441	1.5e-09	Dunn Test	1.5e-08	****
3	Distance	Kraken2 (default)	MetaPhlAn3	20	20	34.4	51.9	86.3	3.74963	0.000177096	Dunn Test	0.00177096	**
3	Distance	Kraken2 (custom)	MetaPhlAn3	20	20	75.8	10.5	86.3	8.26227	1.43e-16	Dunn Test	1.43e-15	****
3	Distance	Kaiju	MetaPhlAn4	20	20	42.1	30.85	72.95	4.58894	4.46e-06	Dunn Test	4.46e-05	****
3	Distance	Kraken2 (default)	MetaPhlAn4	20	20	21.05	51.9	72.95	2.29447	0.0217636	Dunn Test	0.217636	ns
3	Distance	Kraken2 (custom)	MetaPhlAn4	20	20	62.45	10.5	72.95	6.8071	9.96e-12	Dunn Test	9.96e-11	****
3	Distance	MetaPhlAn3	MetaPhlAn4	20	20	-13.35	86.3	72.95	-1.45516	0.145625	Dunn Test	1	ns
4	Distance	Kraken2 (custom)	Kaiju	20	20	20	10.5	30.5	2.18002	0.0292562	Dunn Test	0.292562	ns
4	Distance	Kaiju	Kraken2 (default)	20	20	20.2	30.5	50.7	2.20182	0.0276782	Dunn Test	0.276782	ns
4	Distance	Kraken2 (custom)	Kraken2 (default)	20	20	40.2	10.5	50.7	4.38183	1.18e-05	Dunn Test	0.000117684	***
4	Distance	Kaiju	MetaPhlAn3	20	20	58	30.5	88.5	6.32205	2.58e-10	Dunn Test	2.58e-09	****
4	Distance	Kraken2 (default)	MetaPhlAn3	20	20	37.8	50.7	88.5	4.12023	3.78e-05	Dunn Test	0.00037849	***
4	Distance	Kraken2 (custom)	MetaPhlAn3	20	20	78	10.5	88.5	8.50207	1.86e-17	Dunn Test	1.86e-16	****
4	Distance	Kaiju	MetaPhlAn4	20	20	41.8	30.5	72.3	4.55624	5.21e-06	Dunn Test	5.21e-05	****
4	Distance	Kraken2 (default)	MetaPhlAn4	20	20	21.6	50.7	72.3	2.35442	0.0185517	Dunn Test	0.185517	ns
4	Distance	Kraken2 (custom)	MetaPhlAn4	20	20	61.8	10.5	72.3	6.73625	1.63e-11	Dunn Test	1.63e-10	****
4	Distance	MetaPhlAn3	MetaPhlAn4	20	20	-16.2	88.5	72.3	-1.76581	0.0774271	Dunn Test	0.774271	ns
5	Distance	Kraken2 (custom)	Kaiju	20	20	20	10.5	30.5	2.18002	0.0292562	Dunn Test	0.292562	ns
5	Distance	Kaiju	Kraken2 (default)	20	20	20.5	30.5	51	2.23452	0.025449	Dunn Test	0.25449	ns
5	Distance	Kraken2 (custom)	Kraken2 (default)	20	20	40.5	10.5	51	4.41453	1.01e-05	Dunn Test	0.000101227	***
5	Distance	Kaiju	MetaPhlAn3	20	20	57.3	30.5	87.8	6.24575	4.22e-10	Dunn Test	4.22e-09	****
5	Distance	Kraken2 (default)	MetaPhlAn3	20	20	36.8	51	87.8	4.01123	6.04e-05	Dunn Test	0.000604028	***
5	Distance	Kraken2 (custom)	MetaPhlAn3	20	20	77.3	10.5	87.8	8.42577	3.58e-17	Dunn Test	3.58e-16	****
5	Distance	Kaiju	MetaPhlAn4	20	20	42.2	30.5	72.7	4.59984	4.23e-06	Dunn Test	4.23e-05	****
5	Distance	Kraken2 (default)	MetaPhlAn4	20	20	21.7	51	72.7	2.36532	0.0180146	Dunn Test	0.180146	ns
5	Distance	Kraken2 (custom)	MetaPhlAn4	20	20	62.2	10.5	72.7	6.77985	1.2e-11	Dunn Test	1.2e-10	****
5	Distance	MetaPhlAn3	MetaPhlAn4	20	20	-15.1	87.8	72.7	-1.64591	0.0997817	Dunn Test	0.997817	ns
6	Distance	Kraken2 (custom)	Kaiju	20	20	20	10.5	30.5	2.18002	0.0292562	Dunn Test	0.292562	ns
6	Distance	Kaiju	Kraken2 (default)	20	20	20.15	30.5	50.65	2.19637	0.0280657	Dunn Test	0.280657	ns
6	Distance	Kraken2 (custom)	Kraken2 (default)	20	20	40.15	10.5	50.65	4.37638	1.21e-05	Dunn Test	0.000120664	***
6	Distance	Kaiju	MetaPhlAn3	20	20	56.95	30.5	87.45	6.2076	5.38e-10	Dunn Test	5.38e-09	****
6	Distance	Kraken2 (default)	MetaPhlAn3	20	20	36.8	50.65	87.45	4.01123	6.04e-05	Dunn Test	0.000604028	***
6	Distance	Kraken2 (custom)	MetaPhlAn3	20	20	76.95	10.5	87.45	8.38762	4.96e-17	Dunn Test	4.96e-16	****
6	Distance	Kaiju	MetaPhlAn4	20	20	42.9	30.5	73.4	4.67614	2.92e-06	Dunn Test	2.92e-05	****
6	Distance	Kraken2 (default)	MetaPhlAn4	20	20	22.75	50.65	73.4	2.47977	0.0131467	Dunn Test	0.131467	ns
6	Distance	Kraken2 (custom)	MetaPhlAn4	20	20	62.9	10.5	73.4	6.85615	7.07e-12	Dunn Test	7.07e-11	****
6	Distance	MetaPhlAn3	MetaPhlAn4	20	20	-14.05	87.45	73.4	-1.53146	0.125655	Dunn Test	1	ns
7	Distance	Kraken2 (custom)	Kaiju	20	20	20	10.5	30.5	2.18002	0.0292562	Dunn Test	0.292562	ns
7	Distance	Kaiju	Kraken2 (default)	20	20	20	30.5	50.5	2.18002	0.0292562	Dunn Test	0.292562	ns
7	Distance	Kraken2 (custom)	Kraken2 (default)	20	20	40	10.5	50.5	4.36003	1.3e-05	Dunn Test	0.000130042	***
7	Distance	Kaiju	MetaPhlAn3	20	20	58.5	30.5	89	6.37655	1.81e-10	Dunn Test	1.81e-09	****
7	Distance	Kraken2 (default)	MetaPhlAn3	20	20	38.5	50.5	89	4.19653	2.71e-05	Dunn Test	0.000271032	***
7	Distance	Kraken2 (custom)	MetaPhlAn3	20	20	78.5	10.5	89	8.55657	1.16e-17	Dunn Test	1.16e-16	****
7	Distance	Kaiju	MetaPhlAn4	20	20	41.5	30.5	72	4.52354	6.08e-06	Dunn Test	6.08e-05	****
7	Distance	Kraken2 (default)	MetaPhlAn4	20	20	21.5	50.5	72	2.34352	0.0191028	Dunn Test	0.191028	ns
7	Distance	Kraken2 (custom)	MetaPhlAn4	20	20	61.5	10.5	72	6.70355	2.03e-11	Dunn Test	2.03e-10	****
7	Distance	MetaPhlAn3	MetaPhlAn4	20	20	-17	89	72	-1.85301	0.0638803	Dunn Test	0.638803	ns
8	Distance	Kraken2 (custom)	Kaiju	20	20	20	10.5	30.5	2.18002	0.0292562	Dunn Test	0.292562	ns
8	Distance	Kaiju	Kraken2 (default)	20	20	20.4	30.5	50.9	2.22362	0.0261742	Dunn Test	0.261742	ns
8	Distance	Kraken2 (custom)	Kraken2 (default)	20	20	40.4	10.5	50.9	4.40363	1.06e-05	Dunn Test	0.000106452	***
8	Distance	Kaiju	MetaPhlAn3	20	20	57.15	30.5	87.65	6.2294	4.68e-10	Dunn Test	4.68e-09	****
8	Distance	Kraken2 (default)	MetaPhlAn3	20	20	36.75	50.9	87.65	4.00578	6.18e-05	Dunn Test	0.000618127	***
8	Distance	Kraken2 (custom)	MetaPhlAn3	20	20	77.15	10.5	87.65	8.40942	4.12e-17	Dunn Test	4.12e-16	****
8	Distance	Kaiju	MetaPhlAn4	20	20	42.45	30.5	72.95	4.62709	3.71e-06	Dunn Test	3.71e-05	****
8	Distance	Kraken2 (default)	MetaPhlAn4	20	20	22.05	50.9	72.95	2.40347	0.0162403	Dunn Test	0.162403	ns
8	Distance	Kraken2 (custom)	MetaPhlAn4	20	20	62.45	10.5	72.95	6.8071	9.96e-12	Dunn Test	9.96e-11	****
8	Distance	MetaPhlAn3	MetaPhlAn4	20	20	-14.7	87.65	72.95	-1.60231	0.109086	Dunn Test	1	ns
9	Distance	Kraken2 (custom)	Kaiju	20	20	20	10.5	30.5	2.18002	0.0292562	Dunn Test	0.292562	ns
9	Distance	Kaiju	Kraken2 (default)	20	20	20.6	30.5	51.1	2.24542	0.0247413	Dunn Test	0.247413	ns
9	Distance	Kraken2 (custom)	Kraken2 (default)	20	20	40.6	10.5	51.1	4.42544	9.62e-06	Dunn Test	9.62e-05	****
9	Distance	Kaiju	MetaPhlAn3	20	20	57.05	30.5	87.55	6.2185	5.02e-10	Dunn Test	5.02e-09	****
9	Distance	Kraken2 (default)	MetaPhlAn3	20	20	36.45	51.1	87.55	3.97308	7.09e-05	Dunn Test	0.000709488	***
9	Distance	Kraken2 (custom)	MetaPhlAn3	20	20	77.05	10.5	87.55	8.39852	4.52e-17	Dunn Test	4.52e-16	****
9	Distance	Kaiju	MetaPhlAn4	20	20	42.35	30.5	72.85	4.61619	3.91e-06	Dunn Test	3.91e-05	****
9	Distance	Kraken2 (default)	MetaPhlAn4	20	20	21.75	51.1	72.85	2.37077	0.0177511	Dunn Test	0.177511	ns
9	Distance	Kraken2 (custom)	MetaPhlAn4	20	20	62.35	10.5	72.85	6.7962	1.07e-11	Dunn Test	1.07e-10	****
9	Distance	MetaPhlAn3	MetaPhlAn4	20	20	-14.7	87.55	72.85	-1.60231	0.109086	Dunn Test	1	ns
10	Distance	Kraken2 (custom)	Kaiju	20	20	20	10.5	30.5	2.18002	0.0292562	Dunn Test	0.292562	ns
10	Distance	Kaiju	Kraken2 (default)	20	20	20.1	30.5	50.6	2.19092	0.0284578	Dunn Test	0.284578	ns
10	Distance	Kraken2 (custom)	Kraken2 (default)	20	20	40.1	10.5	50.6	4.37093	1.24e-05	Dunn Test	0.000123716	***
10	Distance	Kaiju	MetaPhlAn3	20	20	58.4	30.5	88.9	6.36565	1.94e-10	Dunn Test	1.94e-09	****
10	Distance	Kraken2 (default)	MetaPhlAn3	20	20	38.3	50.6	88.9	4.17473	2.98e-05	Dunn Test	0.000298336	***
10	Distance	Kraken2 (custom)	MetaPhlAn3	20	20	78.4	10.5	88.9	8.54567	1.28e-17	Dunn Test	1.28e-16	****
10	Distance	Kaiju	MetaPhlAn4	20	20	41.5	30.5	72	4.52354	6.08e-06	Dunn Test	6.08e-05	****
10	Distance	Kraken2 (default)	MetaPhlAn4	20	20	21.4	50.6	72	2.33262	0.0196682	Dunn Test	0.196682	ns
10	Distance	Kraken2 (custom)	MetaPhlAn4	20	20	61.5	10.5	72	6.70355	2.03e-11	Dunn Test	2.03e-10	****
10	Distance	MetaPhlAn3	MetaPhlAn4	20	20	-16.9	88.9	72	-1.84211	0.0654584	Dunn Test	0.654584	ns

## Sheet: Table S4
Classification Outcome	Chi-Square Statistic	P-value
False Positive	135543	< 0.001
False Negative	21751	< 0.001
True Positive	13672	< 0.001
True Negative	4395.4	< 0.001
