# Supplementary material for: An in-depth evaluation of metagenomic classifiers for soil microbiomes
Source: Environ Microbiome. 2024 Mar 28;19:19. doi: 10.1186/s40793-024-00561-w (PMC10979606; doi:10.1186/s40793-024-00561-w)
Supplement: Supplementary file 4 — Additional file 4. Genus level taxonomic classification of in-silico data: Preliminary, unfiltered results without any relative abundance threshold applied. [file 40793_2024_561_MOESM4_ESM.xlsx]

## Sheet: Additional File 4
genus	sample_name	abundance
Absidia	sample1.1.insilico	22.0087
Absidia	sample1.10.insilico	26.6851
Absidia	sample1.2.insilico	35.9978
Absidia	sample1.3.insilico	0
Absidia	sample1.4.insilico	0
Absidia	sample1.5.insilico	0.00341255
Absidia	sample1.6.insilico	31.313
Absidia	sample1.7.insilico	32.3034
Absidia	sample1.8.insilico	0.00564391
Absidia	sample1.9.insilico	33.1476
Absidia	sample10.1.insilico	23.5492
Absidia	sample10.10.insilico	0
Absidia	sample10.2.insilico	16.6836
Absidia	sample10.3.insilico	0.00575485
Absidia	sample10.4.insilico	20.1325
Absidia	sample10.5.insilico	0.000933782
Absidia	sample10.6.insilico	32.2005
Absidia	sample10.7.insilico	24.6668
Absidia	sample10.8.insilico	0
Absidia	sample10.9.insilico	21.5743
Absidia	sample11.1.insilico	26.5593
Absidia	sample11.10.insilico	0.005241
Absidia	sample11.2.insilico	21.56
Absidia	sample11.3.insilico	0
Absidia	sample11.4.insilico	37.0908
Absidia	sample11.5.insilico	0.00437189
Absidia	sample11.6.insilico	36.9194
Absidia	sample11.7.insilico	16.2841
Absidia	sample11.8.insilico	0.00221655
Absidia	sample11.9.insilico	21.2655
Absidia	sample12.1.insilico	0.000363941
Absidia	sample12.10.insilico	0
Absidia	sample12.2.insilico	0
Absidia	sample12.3.insilico	14.4774
Absidia	sample12.4.insilico	0
Absidia	sample12.5.insilico	0.00106124
Absidia	sample12.6.insilico	0
Absidia	sample12.7.insilico	16.6285
Absidia	sample12.8.insilico	0
Absidia	sample12.9.insilico	22.3473
Absidia	sample13.1.insilico	15.5543
Absidia	sample13.10.insilico	20.9325
Absidia	sample13.2.insilico	42.546
Absidia	sample13.3.insilico	24.5776
Absidia	sample13.4.insilico	0
Absidia	sample13.5.insilico	21.9194
Absidia	sample13.6.insilico	18.3236
Absidia	sample13.7.insilico	0
Absidia	sample13.8.insilico	0
Absidia	sample13.9.insilico	22.6727
Absidia	sample14.1.insilico	27.2932
Absidia	sample14.10.insilico	31.0098
Absidia	sample14.2.insilico	18.9641
Absidia	sample14.3.insilico	25.6923
Absidia	sample14.4.insilico	26.1451
Absidia	sample14.5.insilico	0.00529968
Absidia	sample14.6.insilico	0.00762387
Absidia	sample14.7.insilico	23.4349
Absidia	sample14.8.insilico	22.1673
Absidia	sample14.9.insilico	22.5512
Absidia	sample15.1.insilico	23.193
Absidia	sample15.10.insilico	21.0387
Absidia	sample15.2.insilico	18.0174
Absidia	sample15.3.insilico	26.3519
Absidia	sample15.4.insilico	30.9774
Absidia	sample15.5.insilico	25.082
Absidia	sample15.6.insilico	0.00931009
Absidia	sample15.7.insilico	19.9063
Absidia	sample15.8.insilico	0
Absidia	sample15.9.insilico	0
Absidia	sample16.1.insilico	0
Absidia	sample16.10.insilico	27.8448
Absidia	sample16.2.insilico	18.1944
Absidia	sample16.3.insilico	0
Absidia	sample16.4.insilico	0.0176405
Absidia	sample16.5.insilico	0.00277164
Absidia	sample16.6.insilico	21.7634
Absidia	sample16.7.insilico	17.5442
Absidia	sample16.8.insilico	22.0805
Absidia	sample16.9.insilico	17.2426
Absidia	sample17.1.insilico	23.1471
Absidia	sample17.10.insilico	0.0222742
Absidia	sample17.2.insilico	16.6507
Absidia	sample17.3.insilico	0.0126561
Absidia	sample17.4.insilico	17.3268
Absidia	sample17.5.insilico	0
Absidia	sample17.6.insilico	26.3142
Absidia	sample17.7.insilico	24.954
Absidia	sample17.8.insilico	0
Absidia	sample17.9.insilico	25.3867
Absidia	sample18.1.insilico	30.0685
Absidia	sample18.10.insilico	0.00863747
Absidia	sample18.2.insilico	0.00352652
Absidia	sample18.3.insilico	16.9447
Absidia	sample18.4.insilico	33.1659
Absidia	sample18.5.insilico	0
Absidia	sample18.6.insilico	16.278
Absidia	sample18.7.insilico	23.0813
Absidia	sample18.8.insilico	0.00201432
Absidia	sample18.9.insilico	18.7817
Absidia	sample19.1.insilico	0.0104614
Absidia	sample19.10.insilico	27.5861
Absidia	sample19.2.insilico	21.0779
Absidia	sample19.3.insilico	0.00236622
Absidia	sample19.4.insilico	30.1103
Absidia	sample19.5.insilico	34.2106
Absidia	sample19.6.insilico	0
Absidia	sample19.7.insilico	0
Absidia	sample19.8.insilico	0.00211528
Absidia	sample19.9.insilico	30.8886
Absidia	sample2.1.insilico	19.197
Absidia	sample2.10.insilico	34.7801
Absidia	sample2.2.insilico	19.6968
Absidia	sample2.3.insilico	0
Absidia	sample2.4.insilico	23.13
Absidia	sample2.5.insilico	0
Absidia	sample2.6.insilico	19.0327
Absidia	sample2.7.insilico	23.7216
Absidia	sample2.8.insilico	0
Absidia	sample2.9.insilico	15.2943
Absidia	sample20.1.insilico	19.8428
Absidia	sample20.10.insilico	0
Absidia	sample20.2.insilico	34.0813
Absidia	sample20.3.insilico	0.00551475
Absidia	sample20.4.insilico	19.8773
Absidia	sample20.5.insilico	24.7895
Absidia	sample20.6.insilico	24.6379
Absidia	sample20.7.insilico	19.0082
Absidia	sample20.8.insilico	15.5893
Absidia	sample20.9.insilico	0.00453347
Absidia	sample3.1.insilico	0.00141569
Absidia	sample3.10.insilico	21.5286
Absidia	sample3.2.insilico	0.00289945
Absidia	sample3.3.insilico	0.00260555
Absidia	sample3.4.insilico	20.2144
Absidia	sample3.5.insilico	22.4821
Absidia	sample3.6.insilico	0
Absidia	sample3.7.insilico	25.9038
Absidia	sample3.8.insilico	0
Absidia	sample3.9.insilico	19.7321
Absidia	sample4.1.insilico	0.00233435
Absidia	sample4.10.insilico	0.0328392
Absidia	sample4.2.insilico	14.9985
Absidia	sample4.3.insilico	0
Absidia	sample4.4.insilico	37.0474
Absidia	sample4.5.insilico	0.00610785
Absidia	sample4.6.insilico	21.2119
Absidia	sample4.7.insilico	21.0355
Absidia	sample4.8.insilico	28.2014
Absidia	sample4.9.insilico	14.3615
Absidia	sample5.1.insilico	0.00147234
Absidia	sample5.10.insilico	0
Absidia	sample5.2.insilico	18.6357
Absidia	sample5.3.insilico	22.3008
Absidia	sample5.4.insilico	15.3403
Absidia	sample5.5.insilico	0
Absidia	sample5.6.insilico	0.00740715
Absidia	sample5.7.insilico	16.1608
Absidia	sample5.8.insilico	22.441
Absidia	sample5.9.insilico	27.8709
Absidia	sample6.1.insilico	19.658
Absidia	sample6.10.insilico	0.00135003
Absidia	sample6.2.insilico	18.7843
Absidia	sample6.3.insilico	0
Absidia	sample6.4.insilico	18.388
Absidia	sample6.5.insilico	20.3801
Absidia	sample6.6.insilico	0
Absidia	sample6.7.insilico	18.425
Absidia	sample6.8.insilico	21.5823
Absidia	sample6.9.insilico	14.883
Absidia	sample7.1.insilico	0.0244432
Absidia	sample7.10.insilico	30.1513
Absidia	sample7.2.insilico	0
Absidia	sample7.3.insilico	14.8013
Absidia	sample7.4.insilico	21.8804
Absidia	sample7.5.insilico	0
Absidia	sample7.6.insilico	0
Absidia	sample7.7.insilico	20.0745
Absidia	sample7.8.insilico	18.7584
Absidia	sample7.9.insilico	15.2952
Absidia	sample8.1.insilico	0
Absidia	sample8.10.insilico	20.2938
Absidia	sample8.2.insilico	0
Absidia	sample8.3.insilico	0.00178721
Absidia	sample8.4.insilico	15.4515
Absidia	sample8.5.insilico	17.8362
Absidia	sample8.6.insilico	0.00216261
Absidia	sample8.7.insilico	31.7095
Absidia	sample8.8.insilico	0
Absidia	sample8.9.insilico	21.9826
Absidia	sample9.1.insilico	0
Absidia	sample9.10.insilico	17.6742
Absidia	sample9.2.insilico	15.0466
Absidia	sample9.3.insilico	0.00113406
Absidia	sample9.4.insilico	26.4394
Absidia	sample9.5.insilico	0.00328886
Absidia	sample9.6.insilico	19.4383
Absidia	sample9.7.insilico	0
Absidia	sample9.8.insilico	0.00390678
Absidia	sample9.9.insilico	0
Acetivibrio	sample1.1.insilico	0.00160941
Acetivibrio	sample1.10.insilico	0
Acetivibrio	sample1.2.insilico	0
Acetivibrio	sample1.3.insilico	0.0284468
Acetivibrio	sample1.4.insilico	0.0186224
Acetivibrio	sample1.5.insilico	0
Acetivibrio	sample1.6.insilico	0.00628009
Acetivibrio	sample1.7.insilico	0.000756119
Acetivibrio	sample1.8.insilico	0
Acetivibrio	sample1.9.insilico	0.000247712
Acetivibrio	sample10.1.insilico	0
Acetivibrio	sample10.10.insilico	0.00247077
Acetivibrio	sample10.2.insilico	0.00353044
Acetivibrio	sample10.3.insilico	0.00965247
Acetivibrio	sample10.4.insilico	0.00658767
Acetivibrio	sample10.5.insilico	0
Acetivibrio	sample10.6.insilico	0.0160179
Acetivibrio	sample10.7.insilico	0.0230077
Acetivibrio	sample10.8.insilico	0.00531177
Acetivibrio	sample10.9.insilico	0.00824635
Acetivibrio	sample11.1.insilico	0
Acetivibrio	sample11.10.insilico	0.0059973
Acetivibrio	sample11.2.insilico	0
Acetivibrio	sample11.3.insilico	0.00795814
Acetivibrio	sample11.4.insilico	0
Acetivibrio	sample11.5.insilico	0.0134742
Acetivibrio	sample11.6.insilico	0
Acetivibrio	sample11.7.insilico	0
Acetivibrio	sample11.8.insilico	0
Acetivibrio	sample11.9.insilico	0
Acetivibrio	sample12.1.insilico	0.00266155
Acetivibrio	sample12.10.insilico	0.00519784
Acetivibrio	sample12.2.insilico	0.00402284
Acetivibrio	sample12.3.insilico	0.00594049
Acetivibrio	sample12.4.insilico	0.0423487
Acetivibrio	sample12.5.insilico	0.00328083
Acetivibrio	sample12.6.insilico	0
Acetivibrio	sample12.7.insilico	0.00698916
Acetivibrio	sample12.8.insilico	0.00129419
Acetivibrio	sample12.9.insilico	0.00254438
Acetivibrio	sample13.1.insilico	0
Acetivibrio	sample13.10.insilico	0.00149728
Acetivibrio	sample13.2.insilico	0.0196513
Acetivibrio	sample13.3.insilico	0.00927178
Acetivibrio	sample13.4.insilico	0
Acetivibrio	sample13.5.insilico	0.00420656
Acetivibrio	sample13.6.insilico	0.00381643
Acetivibrio	sample13.7.insilico	0.00806462
Acetivibrio	sample13.8.insilico	0
Acetivibrio	sample13.9.insilico	0
Acetivibrio	sample14.1.insilico	0.00311594
Acetivibrio	sample14.10.insilico	0
Acetivibrio	sample14.2.insilico	0.000608647
Acetivibrio	sample14.3.insilico	0.0013809
Acetivibrio	sample14.4.insilico	0
Acetivibrio	sample14.5.insilico	0
Acetivibrio	sample14.6.insilico	0
Acetivibrio	sample14.7.insilico	0.00504441
Acetivibrio	sample14.8.insilico	0
Acetivibrio	sample14.9.insilico	0.00762393
Acetivibrio	sample15.1.insilico	0.00276358
Acetivibrio	sample15.10.insilico	0.0078835
Acetivibrio	sample15.2.insilico	0
Acetivibrio	sample15.3.insilico	0.00471696
Acetivibrio	sample15.4.insilico	0.000598528
Acetivibrio	sample15.5.insilico	0.00107195
Acetivibrio	sample15.6.insilico	0.00823707
Acetivibrio	sample15.7.insilico	0.00261074
Acetivibrio	sample15.8.insilico	0.00291795
Acetivibrio	sample15.9.insilico	0.00223563
Acetivibrio	sample16.1.insilico	0.00022835
Acetivibrio	sample16.10.insilico	0
Acetivibrio	sample16.2.insilico	0.00237398
Acetivibrio	sample16.3.insilico	0.0263463
Acetivibrio	sample16.4.insilico	0
Acetivibrio	sample16.5.insilico	0
Acetivibrio	sample16.6.insilico	0.00630057
Acetivibrio	sample16.7.insilico	0.00884472
Acetivibrio	sample16.8.insilico	0.00726942
Acetivibrio	sample16.9.insilico	0.00259926
Acetivibrio	sample17.1.insilico	0.00556344
Acetivibrio	sample17.10.insilico	0
Acetivibrio	sample17.2.insilico	0.00124507
Acetivibrio	sample17.3.insilico	0.0484026
Acetivibrio	sample17.4.insilico	0.00553486
Acetivibrio	sample17.5.insilico	0.00287821
Acetivibrio	sample17.6.insilico	0.00144686
Acetivibrio	sample17.7.insilico	0.00200547
Acetivibrio	sample17.8.insilico	0
Acetivibrio	sample17.9.insilico	0
Acetivibrio	sample18.1.insilico	0.0107996
Acetivibrio	sample18.10.insilico	0
Acetivibrio	sample18.2.insilico	0.0175744
Acetivibrio	sample18.3.insilico	0.0052098
Acetivibrio	sample18.4.insilico	0.00117862
Acetivibrio	sample18.5.insilico	0
Acetivibrio	sample18.6.insilico	0.0103164
Acetivibrio	sample18.7.insilico	0
Acetivibrio	sample18.8.insilico	0.00362598
Acetivibrio	sample18.9.insilico	0.000843067
Acetivibrio	sample19.1.insilico	0.0177763
Acetivibrio	sample19.10.insilico	0
Acetivibrio	sample19.2.insilico	0.0206002
Acetivibrio	sample19.3.insilico	0.00179497
Acetivibrio	sample19.4.insilico	0
Acetivibrio	sample19.5.insilico	0
Acetivibrio	sample19.6.insilico	0.00500836
Acetivibrio	sample19.7.insilico	0.0126317
Acetivibrio	sample19.8.insilico	0.0151662
Acetivibrio	sample19.9.insilico	0.00809882
Acetivibrio	sample2.1.insilico	0
Acetivibrio	sample2.10.insilico	0.00798129
Acetivibrio	sample2.2.insilico	0.00534758
Acetivibrio	sample2.3.insilico	0.00312735
Acetivibrio	sample2.4.insilico	0.00900457
Acetivibrio	sample2.5.insilico	0.0105063
Acetivibrio	sample2.6.insilico	0.0166263
Acetivibrio	sample2.7.insilico	0.000879625
Acetivibrio	sample2.8.insilico	0
Acetivibrio	sample2.9.insilico	0.00370857
Acetivibrio	sample20.1.insilico	0
Acetivibrio	sample20.10.insilico	0
Acetivibrio	sample20.2.insilico	0.00319856
Acetivibrio	sample20.3.insilico	0.00318102
Acetivibrio	sample20.4.insilico	0.0121354
Acetivibrio	sample20.5.insilico	0
Acetivibrio	sample20.6.insilico	0
Acetivibrio	sample20.7.insilico	0.0044145
Acetivibrio	sample20.8.insilico	0
Acetivibrio	sample20.9.insilico	0
Acetivibrio	sample3.1.insilico	0
Acetivibrio	sample3.10.insilico	0.00335631
Acetivibrio	sample3.2.insilico	0.0134663
Acetivibrio	sample3.3.insilico	0.00216635
Acetivibrio	sample3.4.insilico	0.00488489
Acetivibrio	sample3.5.insilico	0.0130998
Acetivibrio	sample3.6.insilico	0.00626806
Acetivibrio	sample3.7.insilico	0.00150838
Acetivibrio	sample3.8.insilico	0
Acetivibrio	sample3.9.insilico	0.00305976
Acetivibrio	sample4.1.insilico	0.0436297
Acetivibrio	sample4.10.insilico	0.00200528
Acetivibrio	sample4.2.insilico	0
Acetivibrio	sample4.3.insilico	0.00564423
Acetivibrio	sample4.4.insilico	0.00469817
Acetivibrio	sample4.5.insilico	0.00791487
Acetivibrio	sample4.6.insilico	0
Acetivibrio	sample4.7.insilico	0.003907
Acetivibrio	sample4.8.insilico	0.00137258
Acetivibrio	sample4.9.insilico	0.0210825
Acetivibrio	sample5.1.insilico	0.00237343
Acetivibrio	sample5.10.insilico	0.0471908
Acetivibrio	sample5.2.insilico	0.00316322
Acetivibrio	sample5.3.insilico	0.00329392
Acetivibrio	sample5.4.insilico	0.00296147
Acetivibrio	sample5.5.insilico	0
Acetivibrio	sample5.6.insilico	0.0196165
Acetivibrio	sample5.7.insilico	0
Acetivibrio	sample5.8.insilico	0.000987555
Acetivibrio	sample5.9.insilico	0
Acetivibrio	sample6.1.insilico	0.00128916
Acetivibrio	sample6.10.insilico	0.018728
Acetivibrio	sample6.2.insilico	0.0166247
Acetivibrio	sample6.3.insilico	0.00966428
Acetivibrio	sample6.4.insilico	0
Acetivibrio	sample6.5.insilico	0.00729424
Acetivibrio	sample6.6.insilico	0
Acetivibrio	sample6.7.insilico	0
Acetivibrio	sample6.8.insilico	0.00931367
Acetivibrio	sample6.9.insilico	0.00482707
Acetivibrio	sample7.1.insilico	0.000252159
Acetivibrio	sample7.10.insilico	0
Acetivibrio	sample7.2.insilico	0
Acetivibrio	sample7.3.insilico	0.0011532
Acetivibrio	sample7.4.insilico	0
Acetivibrio	sample7.5.insilico	0.00659897
Acetivibrio	sample7.6.insilico	0.00884776
Acetivibrio	sample7.7.insilico	0.00156657
Acetivibrio	sample7.8.insilico	0.008246
Acetivibrio	sample7.9.insilico	0.00551864
Acetivibrio	sample8.1.insilico	0.00343421
Acetivibrio	sample8.10.insilico	0
Acetivibrio	sample8.2.insilico	0
Acetivibrio	sample8.3.insilico	0
Acetivibrio	sample8.4.insilico	0.00277998
Acetivibrio	sample8.5.insilico	0.00293098
Acetivibrio	sample8.6.insilico	0.00366841
Acetivibrio	sample8.7.insilico	0.00247395
Acetivibrio	sample8.8.insilico	0
Acetivibrio	sample8.9.insilico	0.00501147
Acetivibrio	sample9.1.insilico	0
Acetivibrio	sample9.10.insilico	0.00201566
Acetivibrio	sample9.2.insilico	0
Acetivibrio	sample9.3.insilico	0.0217344
Acetivibrio	sample9.4.insilico	0
Acetivibrio	sample9.5.insilico	0.0074516
Acetivibrio	sample9.6.insilico	0.0026267
Acetivibrio	sample9.7.insilico	0.00270419
Acetivibrio	sample9.8.insilico	0
Acetivibrio	sample9.9.insilico	0.00383352
Acetoanaerobium	sample1.1.insilico	0
Acetoanaerobium	sample1.10.insilico	0
Acetoanaerobium	sample1.2.insilico	0.000730005
Acetoanaerobium	sample1.3.insilico	0
Acetoanaerobium	sample1.4.insilico	0.0171742
Acetoanaerobium	sample1.5.insilico	0
Acetoanaerobium	sample1.6.insilico	0.00267296
Acetoanaerobium	sample1.7.insilico	0.00571543
Acetoanaerobium	sample1.8.insilico	0
Acetoanaerobium	sample1.9.insilico	0
Acetoanaerobium	sample10.1.insilico	0
Acetoanaerobium	sample10.10.insilico	0.00361924
Acetoanaerobium	sample10.2.insilico	0.0176621
Acetoanaerobium	sample10.3.insilico	0
Acetoanaerobium	sample10.4.insilico	0
Acetoanaerobium	sample10.5.insilico	0
Acetoanaerobium	sample10.6.insilico	0
Acetoanaerobium	sample10.7.insilico	0
Acetoanaerobium	sample10.8.insilico	0.0016651
Acetoanaerobium	sample10.9.insilico	0.00281831
Acetoanaerobium	sample11.1.insilico	0.00973494
Acetoanaerobium	sample11.10.insilico	0
Acetoanaerobium	sample11.2.insilico	0.00174936
Acetoanaerobium	sample11.3.insilico	0.00450582
Acetoanaerobium	sample11.4.insilico	0
Acetoanaerobium	sample11.5.insilico	0
Acetoanaerobium	sample11.6.insilico	0.00466251
Acetoanaerobium	sample11.7.insilico	0
Acetoanaerobium	sample11.8.insilico	0
Acetoanaerobium	sample11.9.insilico	0
Acetoanaerobium	sample12.1.insilico	0.0024592
Acetoanaerobium	sample12.10.insilico	0
Acetoanaerobium	sample12.2.insilico	0.00137708
Acetoanaerobium	sample12.3.insilico	0
Acetoanaerobium	sample12.4.insilico	0
Acetoanaerobium	sample12.5.insilico	0.00715468
Acetoanaerobium	sample12.6.insilico	0
Acetoanaerobium	sample12.7.insilico	0
Acetoanaerobium	sample12.8.insilico	0.00427004
Acetoanaerobium	sample12.9.insilico	0
Acetoanaerobium	sample13.1.insilico	0.00919141
Acetoanaerobium	sample13.10.insilico	0
Acetoanaerobium	sample13.2.insilico	0
Acetoanaerobium	sample13.3.insilico	0
Acetoanaerobium	sample13.4.insilico	0
Acetoanaerobium	sample13.5.insilico	0
Acetoanaerobium	sample13.6.insilico	0
Acetoanaerobium	sample13.7.insilico	0
Acetoanaerobium	sample13.8.insilico	0.00661891
Acetoanaerobium	sample13.9.insilico	0.00592028
Acetoanaerobium	sample14.1.insilico	0
Acetoanaerobium	sample14.10.insilico	0.00525193
Acetoanaerobium	sample14.2.insilico	0.000480498
Acetoanaerobium	sample14.3.insilico	0
Acetoanaerobium	sample14.4.insilico	0
Acetoanaerobium	sample14.5.insilico	0
Acetoanaerobium	sample14.6.insilico	0.0168854
Acetoanaerobium	sample14.7.insilico	0.00138335
Acetoanaerobium	sample14.8.insilico	0
Acetoanaerobium	sample14.9.insilico	0.0012382
Acetoanaerobium	sample15.1.insilico	0.00167431
Acetoanaerobium	sample15.10.insilico	0.000707033
Acetoanaerobium	sample15.2.insilico	0.00166669
Acetoanaerobium	sample15.3.insilico	0
Acetoanaerobium	sample15.4.insilico	0
Acetoanaerobium	sample15.5.insilico	0
Acetoanaerobium	sample15.6.insilico	0.000941995
Acetoanaerobium	sample15.7.insilico	0
Acetoanaerobium	sample15.8.insilico	0.000820617
Acetoanaerobium	sample15.9.insilico	0
Acetoanaerobium	sample16.1.insilico	0
Acetoanaerobium	sample16.10.insilico	0
Acetoanaerobium	sample16.2.insilico	0
Acetoanaerobium	sample16.3.insilico	0
Acetoanaerobium	sample16.4.insilico	0
Acetoanaerobium	sample16.5.insilico	0.000335586
Acetoanaerobium	sample16.6.insilico	0
Acetoanaerobium	sample16.7.insilico	0
Acetoanaerobium	sample16.8.insilico	0.00593049
Acetoanaerobium	sample16.9.insilico	0
Acetoanaerobium	sample17.1.insilico	0.0030972
Acetoanaerobium	sample17.10.insilico	0
Acetoanaerobium	sample17.2.insilico	0.00200651
Acetoanaerobium	sample17.3.insilico	0
Acetoanaerobium	sample17.4.insilico	0.0018518
Acetoanaerobium	sample17.5.insilico	0.000982835
Acetoanaerobium	sample17.6.insilico	0
Acetoanaerobium	sample17.7.insilico	0
Acetoanaerobium	sample17.8.insilico	0.0032885
Acetoanaerobium	sample17.9.insilico	0
Acetoanaerobium	sample18.1.insilico	0
Acetoanaerobium	sample18.10.insilico	0.0128195
Acetoanaerobium	sample18.2.insilico	0
Acetoanaerobium	sample18.3.insilico	0
Acetoanaerobium	sample18.4.insilico	0
Acetoanaerobium	sample18.5.insilico	0.00448602
Acetoanaerobium	sample18.6.insilico	0
Acetoanaerobium	sample18.7.insilico	0.00101979
Acetoanaerobium	sample18.8.insilico	0
Acetoanaerobium	sample18.9.insilico	0.00392503
Acetoanaerobium	sample19.1.insilico	0
Acetoanaerobium	sample19.10.insilico	0.00479385
Acetoanaerobium	sample19.2.insilico	0.0107328
Acetoanaerobium	sample19.3.insilico	0
Acetoanaerobium	sample19.4.insilico	0
Acetoanaerobium	sample19.5.insilico	0.00552555
Acetoanaerobium	sample19.6.insilico	0.00255258
Acetoanaerobium	sample19.7.insilico	0.0868872
Acetoanaerobium	sample19.8.insilico	0.00253432
Acetoanaerobium	sample19.9.insilico	0
Acetoanaerobium	sample2.1.insilico	0
Acetoanaerobium	sample2.10.insilico	0
Acetoanaerobium	sample2.2.insilico	0.00239065
Acetoanaerobium	sample2.3.insilico	0
Acetoanaerobium	sample2.4.insilico	0
Acetoanaerobium	sample2.5.insilico	0.016718
Acetoanaerobium	sample2.6.insilico	0
Acetoanaerobium	sample2.7.insilico	0.000681493
Acetoanaerobium	sample2.8.insilico	0.0142178
Acetoanaerobium	sample2.9.insilico	0
Acetoanaerobium	sample20.1.insilico	0
Acetoanaerobium	sample20.10.insilico	0
Acetoanaerobium	sample20.2.insilico	0
Acetoanaerobium	sample20.3.insilico	0.0140104
Acetoanaerobium	sample20.4.insilico	0
Acetoanaerobium	sample20.5.insilico	0
Acetoanaerobium	sample20.6.insilico	0
Acetoanaerobium	sample20.7.insilico	0.00558965
Acetoanaerobium	sample20.8.insilico	0
Acetoanaerobium	sample20.9.insilico	0.0191391
Acetoanaerobium	sample3.1.insilico	0.00317907
Acetoanaerobium	sample3.10.insilico	0
Acetoanaerobium	sample3.2.insilico	0
Acetoanaerobium	sample3.3.insilico	0.00354493
Acetoanaerobium	sample3.4.insilico	0.00236368
Acetoanaerobium	sample3.5.insilico	0
Acetoanaerobium	sample3.6.insilico	0
Acetoanaerobium	sample3.7.insilico	0.0239292
Acetoanaerobium	sample3.8.insilico	0
Acetoanaerobium	sample3.9.insilico	0.00126042
Acetoanaerobium	sample4.1.insilico	0
Acetoanaerobium	sample4.10.insilico	0.000612608
Acetoanaerobium	sample4.2.insilico	0.00179172
Acetoanaerobium	sample4.3.insilico	0
Acetoanaerobium	sample4.4.insilico	0
Acetoanaerobium	sample4.5.insilico	0.0119779
Acetoanaerobium	sample4.6.insilico	0
Acetoanaerobium	sample4.7.insilico	0.00141709
Acetoanaerobium	sample4.8.insilico	0
Acetoanaerobium	sample4.9.insilico	0.00876213
Acetoanaerobium	sample5.1.insilico	0
Acetoanaerobium	sample5.10.insilico	0
Acetoanaerobium	sample5.2.insilico	0
Acetoanaerobium	sample5.3.insilico	0.00110988
Acetoanaerobium	sample5.4.insilico	0
Acetoanaerobium	sample5.5.insilico	0
Acetoanaerobium	sample5.6.insilico	0.00532355
Acetoanaerobium	sample5.7.insilico	0.00116481
Acetoanaerobium	sample5.8.insilico	0.00954562
Acetoanaerobium	sample5.9.insilico	0.00658664
Acetoanaerobium	sample6.1.insilico	0
Acetoanaerobium	sample6.10.insilico	0
Acetoanaerobium	sample6.2.insilico	0
Acetoanaerobium	sample6.3.insilico	0.0176634
Acetoanaerobium	sample6.4.insilico	0.00590001
Acetoanaerobium	sample6.5.insilico	0
Acetoanaerobium	sample6.6.insilico	0.00208999
Acetoanaerobium	sample6.7.insilico	0
Acetoanaerobium	sample6.8.insilico	0
Acetoanaerobium	sample6.9.insilico	0.00219416
Acetoanaerobium	sample7.1.insilico	0
Acetoanaerobium	sample7.10.insilico	0.00166409
Acetoanaerobium	sample7.2.insilico	0.00103876
Acetoanaerobium	sample7.3.insilico	0.00149906
Acetoanaerobium	sample7.4.insilico	0.000906902
Acetoanaerobium	sample7.5.insilico	0.0118238
Acetoanaerobium	sample7.6.insilico	0
Acetoanaerobium	sample7.7.insilico	0.00060024
Acetoanaerobium	sample7.8.insilico	0.00123042
Acetoanaerobium	sample7.9.insilico	0
Acetoanaerobium	sample8.1.insilico	0
Acetoanaerobium	sample8.10.insilico	0.00287182
Acetoanaerobium	sample8.2.insilico	0
Acetoanaerobium	sample8.3.insilico	0.00334113
Acetoanaerobium	sample8.4.insilico	0.000740403
Acetoanaerobium	sample8.5.insilico	0
Acetoanaerobium	sample8.6.insilico	0
Acetoanaerobium	sample8.7.insilico	0
Acetoanaerobium	sample8.8.insilico	0
Acetoanaerobium	sample8.9.insilico	0.00211679
Acetoanaerobium	sample9.1.insilico	0
Acetoanaerobium	sample9.10.insilico	0
Acetoanaerobium	sample9.2.insilico	0.000508915
Acetoanaerobium	sample9.3.insilico	0.00113951
Acetoanaerobium	sample9.4.insilico	0
Acetoanaerobium	sample9.5.insilico	0
Acetoanaerobium	sample9.6.insilico	0.00250292
Acetoanaerobium	sample9.7.insilico	0.00765953
Acetoanaerobium	sample9.8.insilico	0
Acetoanaerobium	sample9.9.insilico	0
Acetobacter	sample1.1.insilico	0.0254053
Acetobacter	sample1.10.insilico	0.0379199
Acetobacter	sample1.2.insilico	0.0190983
Acetobacter	sample1.3.insilico	0.00291319
Acetobacter	sample1.4.insilico	0.0480673
Acetobacter	sample1.5.insilico	0.00104164
Acetobacter	sample1.6.insilico	0.0204884
Acetobacter	sample1.7.insilico	0.0320775
Acetobacter	sample1.8.insilico	0.0145882
Acetobacter	sample1.9.insilico	0.0250194
Acetobacter	sample10.1.insilico	0.031927
Acetobacter	sample10.10.insilico	0.103621
Acetobacter	sample10.2.insilico	0.0227129
Acetobacter	sample10.3.insilico	0.0165061
Acetobacter	sample10.4.insilico	0.0195862
Acetobacter	sample10.5.insilico	0.010357
Acetobacter	sample10.6.insilico	0.011496
Acetobacter	sample10.7.insilico	0.0133485
Acetobacter	sample10.8.insilico	0.0205676
Acetobacter	sample10.9.insilico	0.0547629
Acetobacter	sample11.1.insilico	0.0259387
Acetobacter	sample11.10.insilico	0.0422211
Acetobacter	sample11.2.insilico	0.0448831
Acetobacter	sample11.3.insilico	0.0279852
Acetobacter	sample11.4.insilico	0.00511349
Acetobacter	sample11.5.insilico	0.00701482
Acetobacter	sample11.6.insilico	0.0346022
Acetobacter	sample11.7.insilico	0.00585871
Acetobacter	sample11.8.insilico	0.0209557
Acetobacter	sample11.9.insilico	0.00458446
Acetobacter	sample12.1.insilico	0.0211693
Acetobacter	sample12.10.insilico	0.0338963
Acetobacter	sample12.2.insilico	0.03171
Acetobacter	sample12.3.insilico	0.00341912
Acetobacter	sample12.4.insilico	0.020902
Acetobacter	sample12.5.insilico	0.0115065
Acetobacter	sample12.6.insilico	0.0201858
Acetobacter	sample12.7.insilico	0.0146944
Acetobacter	sample12.8.insilico	0.0214472
Acetobacter	sample12.9.insilico	0.00649425
Acetobacter	sample13.1.insilico	0.0115346
Acetobacter	sample13.10.insilico	0.0183784
Acetobacter	sample13.2.insilico	0.00620513
Acetobacter	sample13.3.insilico	0.00929763
Acetobacter	sample13.4.insilico	0.0403984
Acetobacter	sample13.5.insilico	0.0050803
Acetobacter	sample13.6.insilico	0.0173961
Acetobacter	sample13.7.insilico	0.0182778
Acetobacter	sample13.8.insilico	0.000500161
Acetobacter	sample13.9.insilico	0.0156969
Acetobacter	sample14.1.insilico	0.0113157
Acetobacter	sample14.10.insilico	0.0109033
Acetobacter	sample14.2.insilico	0.00952444
Acetobacter	sample14.3.insilico	0
Acetobacter	sample14.4.insilico	0.00722115
Acetobacter	sample14.5.insilico	0
Acetobacter	sample14.6.insilico	0.0517032
Acetobacter	sample14.7.insilico	0.0203546
Acetobacter	sample14.8.insilico	0.00779232
Acetobacter	sample14.9.insilico	0.0334197
Acetobacter	sample15.1.insilico	0.0251496
Acetobacter	sample15.10.insilico	0.0062196
Acetobacter	sample15.2.insilico	0.0170199
Acetobacter	sample15.3.insilico	0.0127266
Acetobacter	sample15.4.insilico	0.00465494
Acetobacter	sample15.5.insilico	0.00626133
Acetobacter	sample15.6.insilico	0.0578396
Acetobacter	sample15.7.insilico	0.0110852
Acetobacter	sample15.8.insilico	0.0370962
Acetobacter	sample15.9.insilico	0.0945811
Acetobacter	sample16.1.insilico	0.0227812
Acetobacter	sample16.10.insilico	0.00850615
Acetobacter	sample16.2.insilico	0.0200429
Acetobacter	sample16.3.insilico	0.00404972
Acetobacter	sample16.4.insilico	0.0566688
Acetobacter	sample16.5.insilico	0.000716748
Acetobacter	sample16.6.insilico	0.0462241
Acetobacter	sample16.7.insilico	0.0141808
Acetobacter	sample16.8.insilico	0.0232401
Acetobacter	sample16.9.insilico	0.0184413
Acetobacter	sample17.1.insilico	0.00562734
Acetobacter	sample17.10.insilico	0.0626665
Acetobacter	sample17.2.insilico	0.0380905
Acetobacter	sample17.3.insilico	0.0141528
Acetobacter	sample17.4.insilico	0.0188936
Acetobacter	sample17.5.insilico	0.0403153
Acetobacter	sample17.6.insilico	0.020774
Acetobacter	sample17.7.insilico	0.0378486
Acetobacter	sample17.8.insilico	0.0144803
Acetobacter	sample17.9.insilico	0.0212617
Acetobacter	sample18.1.insilico	0.00927701
Acetobacter	sample18.10.insilico	0.0525673
Acetobacter	sample18.2.insilico	0.00601018
Acetobacter	sample18.3.insilico	0.0208109
Acetobacter	sample18.4.insilico	0.0163704
Acetobacter	sample18.5.insilico	0.0235182
Acetobacter	sample18.6.insilico	0.0115774
Acetobacter	sample18.7.insilico	0
Acetobacter	sample18.8.insilico	0.0105347
Acetobacter	sample18.9.insilico	0.0357211
Acetobacter	sample19.1.insilico	0.0108587
Acetobacter	sample19.10.insilico	0.0054174
Acetobacter	sample19.2.insilico	0.0427832
Acetobacter	sample19.3.insilico	0.0193109
Acetobacter	sample19.4.insilico	0.0371681
Acetobacter	sample19.5.insilico	0.0271757
Acetobacter	sample19.6.insilico	0.0155952
Acetobacter	sample19.7.insilico	0.0367141
Acetobacter	sample19.8.insilico	0.0324696
Acetobacter	sample19.9.insilico	0.00841153
Acetobacter	sample2.1.insilico	0.00603857
Acetobacter	sample2.10.insilico	0.0123987
Acetobacter	sample2.2.insilico	0.0245334
Acetobacter	sample2.3.insilico	0.0185777
Acetobacter	sample2.4.insilico	0.013446
Acetobacter	sample2.5.insilico	0.0263516
Acetobacter	sample2.6.insilico	0.0216044
Acetobacter	sample2.7.insilico	0.0245072
Acetobacter	sample2.8.insilico	0.0164017
Acetobacter	sample2.9.insilico	0.0166514
Acetobacter	sample20.1.insilico	0.0073185
Acetobacter	sample20.10.insilico	0.0132456
Acetobacter	sample20.2.insilico	0.0240021
Acetobacter	sample20.3.insilico	0.0197887
Acetobacter	sample20.4.insilico	0.0344165
Acetobacter	sample20.5.insilico	0.0353885
Acetobacter	sample20.6.insilico	0.00951609
Acetobacter	sample20.7.insilico	0.020254
Acetobacter	sample20.8.insilico	0.00559294
Acetobacter	sample20.9.insilico	0.0178499
Acetobacter	sample3.1.insilico	0.0410514
Acetobacter	sample3.10.insilico	0.0273274
Acetobacter	sample3.2.insilico	0.00166311
Acetobacter	sample3.3.insilico	0.0161742
Acetobacter	sample3.4.insilico	0.0187812
Acetobacter	sample3.5.insilico	0.0334346
Acetobacter	sample3.6.insilico	0.0342092
Acetobacter	sample3.7.insilico	0.0180482
Acetobacter	sample3.8.insilico	0.0414175
Acetobacter	sample3.9.insilico	0.0108675
Acetobacter	sample4.1.insilico	0.0151635
Acetobacter	sample4.10.insilico	0.0198634
Acetobacter	sample4.2.insilico	0.0142652
Acetobacter	sample4.3.insilico	0.0282144
Acetobacter	sample4.4.insilico	0.0122877
Acetobacter	sample4.5.insilico	0.0141996
Acetobacter	sample4.6.insilico	0.0164193
Acetobacter	sample4.7.insilico	0.0214971
Acetobacter	sample4.8.insilico	0.0173229
Acetobacter	sample4.9.insilico	0.0384823
Acetobacter	sample5.1.insilico	0.0253903
Acetobacter	sample5.10.insilico	0.0216872
Acetobacter	sample5.2.insilico	0.0218563
Acetobacter	sample5.3.insilico	0.0201869
Acetobacter	sample5.4.insilico	0.0414602
Acetobacter	sample5.5.insilico	0.0193138
Acetobacter	sample5.6.insilico	0.0231518
Acetobacter	sample5.7.insilico	0.0329334
Acetobacter	sample5.8.insilico	0.0380447
Acetobacter	sample5.9.insilico	0.00216101
Acetobacter	sample6.1.insilico	0.00747921
Acetobacter	sample6.10.insilico	0.0143567
Acetobacter	sample6.2.insilico	0.00895799
Acetobacter	sample6.3.insilico	0.00300867
Acetobacter	sample6.4.insilico	0.0240483
Acetobacter	sample6.5.insilico	0.0143405
Acetobacter	sample6.6.insilico	0.0115372
Acetobacter	sample6.7.insilico	0.00561905
Acetobacter	sample6.8.insilico	0.0163142
Acetobacter	sample6.9.insilico	0.0177128
Acetobacter	sample7.1.insilico	0.0202431
Acetobacter	sample7.10.insilico	0.0113344
Acetobacter	sample7.2.insilico	0.00801642
Acetobacter	sample7.3.insilico	0.0182297
Acetobacter	sample7.4.insilico	0.00883489
Acetobacter	sample7.5.insilico	0.0855635
Acetobacter	sample7.6.insilico	0.0432312
Acetobacter	sample7.7.insilico	0.00877595
Acetobacter	sample7.8.insilico	0.0216662
Acetobacter	sample7.9.insilico	0.0208477
Acetobacter	sample8.1.insilico	0.0705034
Acetobacter	sample8.10.insilico	0.00891196
Acetobacter	sample8.2.insilico	0.0057242
Acetobacter	sample8.3.insilico	0.0168518
Acetobacter	sample8.4.insilico	0.0335445
Acetobacter	sample8.5.insilico	0.0237242
Acetobacter	sample8.6.insilico	0.0223723
Acetobacter	sample8.7.insilico	0.0218451
Acetobacter	sample8.8.insilico	0.0312207
Acetobacter	sample8.9.insilico	0.0356616
Acetobacter	sample9.1.insilico	0.013403
Acetobacter	sample9.10.insilico	0.0223196
Acetobacter	sample9.2.insilico	0.0129401
Acetobacter	sample9.3.insilico	0.0339942
Acetobacter	sample9.4.insilico	0.0265352
Acetobacter	sample9.5.insilico	0.00883238
Acetobacter	sample9.6.insilico	0.0366425
Acetobacter	sample9.7.insilico	0.0281063
Acetobacter	sample9.8.insilico	0.0294916
Acetobacter	sample9.9.insilico	0.200137
Acetobacterium	sample1.1.insilico	0
Acetobacterium	sample1.10.insilico	0
Acetobacterium	sample1.2.insilico	0.0559767
Acetobacterium	sample1.3.insilico	0
Acetobacterium	sample1.4.insilico	0
Acetobacterium	sample1.5.insilico	0
Acetobacterium	sample1.6.insilico	0.0094612
Acetobacterium	sample1.7.insilico	0
Acetobacterium	sample1.8.insilico	0
Acetobacterium	sample1.9.insilico	0
Acetobacterium	sample10.1.insilico	0
Acetobacterium	sample10.10.insilico	0.0216907
Acetobacterium	sample10.2.insilico	0.00423383
Acetobacterium	sample10.3.insilico	0
Acetobacterium	sample10.4.insilico	0
Acetobacterium	sample10.5.insilico	0.00445095
Acetobacterium	sample10.6.insilico	0
Acetobacterium	sample10.7.insilico	0
Acetobacterium	sample10.8.insilico	0
Acetobacterium	sample10.9.insilico	0
Acetobacterium	sample11.1.insilico	0.00574694
Acetobacterium	sample11.10.insilico	0
Acetobacterium	sample11.2.insilico	0
Acetobacterium	sample11.3.insilico	0.00540773
Acetobacterium	sample11.4.insilico	0
Acetobacterium	sample11.5.insilico	0.00126131
Acetobacterium	sample11.6.insilico	0
Acetobacterium	sample11.7.insilico	0
Acetobacterium	sample11.8.insilico	0
Acetobacterium	sample11.9.insilico	0
Acetobacterium	sample12.1.insilico	0
Acetobacterium	sample12.10.insilico	0.018981
Acetobacterium	sample12.2.insilico	0.00260762
Acetobacterium	sample12.3.insilico	0
Acetobacterium	sample12.4.insilico	0
Acetobacterium	sample12.5.insilico	0.00828803
Acetobacterium	sample12.6.insilico	0
Acetobacterium	sample12.7.insilico	0
Acetobacterium	sample12.8.insilico	0.0129624
Acetobacterium	sample12.9.insilico	0
Acetobacterium	sample13.1.insilico	0.000544294
Acetobacterium	sample13.10.insilico	0
Acetobacterium	sample13.2.insilico	0
Acetobacterium	sample13.3.insilico	0.0143481
Acetobacterium	sample13.4.insilico	0
Acetobacterium	sample13.5.insilico	0
Acetobacterium	sample13.6.insilico	0.00325559
Acetobacterium	sample13.7.insilico	0.00120466
Acetobacterium	sample13.8.insilico	0
Acetobacterium	sample13.9.insilico	0.00135494
Acetobacterium	sample14.1.insilico	0.00208717
Acetobacterium	sample14.10.insilico	0.0157131
Acetobacterium	sample14.2.insilico	0.00198181
Acetobacterium	sample14.3.insilico	0
Acetobacterium	sample14.4.insilico	0.00110487
Acetobacterium	sample14.5.insilico	0
Acetobacterium	sample14.6.insilico	0
Acetobacterium	sample14.7.insilico	0
Acetobacterium	sample14.8.insilico	0.000998705
Acetobacterium	sample14.9.insilico	0
Acetobacterium	sample15.1.insilico	0
Acetobacterium	sample15.10.insilico	0.00855713
Acetobacterium	sample15.2.insilico	0.00176835
Acetobacterium	sample15.3.insilico	0.00276542
Acetobacterium	sample15.4.insilico	0
Acetobacterium	sample15.5.insilico	0.00197258
Acetobacterium	sample15.6.insilico	0
Acetobacterium	sample15.7.insilico	0
Acetobacterium	sample15.8.insilico	0.00893053
Acetobacterium	sample15.9.insilico	0
Acetobacterium	sample16.1.insilico	0.000920706
Acetobacterium	sample16.10.insilico	0
Acetobacterium	sample16.2.insilico	0
Acetobacterium	sample16.3.insilico	0
Acetobacterium	sample16.4.insilico	0.00232302
Acetobacterium	sample16.5.insilico	0.00713792
Acetobacterium	sample16.6.insilico	0.00387743
Acetobacterium	sample16.7.insilico	0
Acetobacterium	sample16.8.insilico	0.0169561
Acetobacterium	sample16.9.insilico	0
Acetobacterium	sample17.1.insilico	0
Acetobacterium	sample17.10.insilico	0
Acetobacterium	sample17.2.insilico	0.00179546
Acetobacterium	sample17.3.insilico	0
Acetobacterium	sample17.4.insilico	0
Acetobacterium	sample17.5.insilico	0
Acetobacterium	sample17.6.insilico	0.00246967
Acetobacterium	sample17.7.insilico	0
Acetobacterium	sample17.8.insilico	0
Acetobacterium	sample17.9.insilico	0
Acetobacterium	sample18.1.insilico	0
Acetobacterium	sample18.10.insilico	0
Acetobacterium	sample18.2.insilico	0.0143484
Acetobacterium	sample18.3.insilico	0.00323414
Acetobacterium	sample18.4.insilico	0
Acetobacterium	sample18.5.insilico	0.00250143
Acetobacterium	sample18.6.insilico	0.00298627
Acetobacterium	sample18.7.insilico	0.00250871
Acetobacterium	sample18.8.insilico	0.00192576
Acetobacterium	sample18.9.insilico	0
Acetobacterium	sample19.1.insilico	0
Acetobacterium	sample19.10.insilico	0
Acetobacterium	sample19.2.insilico	0.00354937
Acetobacterium	sample19.3.insilico	0
Acetobacterium	sample19.4.insilico	0
Acetobacterium	sample19.5.insilico	0
Acetobacterium	sample19.6.insilico	0.00424739
Acetobacterium	sample19.7.insilico	0.0111901
Acetobacterium	sample19.8.insilico	0
Acetobacterium	sample19.9.insilico	0
Acetobacterium	sample2.1.insilico	0
Acetobacterium	sample2.10.insilico	0
Acetobacterium	sample2.2.insilico	0
Acetobacterium	sample2.3.insilico	0.000889368
Acetobacterium	sample2.4.insilico	0.00811081
Acetobacterium	sample2.5.insilico	0
Acetobacterium	sample2.6.insilico	0.0051177
Acetobacterium	sample2.7.insilico	0.0203838
Acetobacterium	sample2.8.insilico	0.00202402
Acetobacterium	sample2.9.insilico	0.00678177
Acetobacterium	sample20.1.insilico	0.0109476
Acetobacterium	sample20.10.insilico	0
Acetobacterium	sample20.2.insilico	0.00209608
Acetobacterium	sample20.3.insilico	0.00124198
Acetobacterium	sample20.4.insilico	0.00240364
Acetobacterium	sample20.5.insilico	0
Acetobacterium	sample20.6.insilico	0.00768631
Acetobacterium	sample20.7.insilico	0.00103171
Acetobacterium	sample20.8.insilico	0.0106802
Acetobacterium	sample20.9.insilico	0.000189224
Acetobacterium	sample3.1.insilico	0.0402252
Acetobacterium	sample3.10.insilico	0
Acetobacterium	sample3.2.insilico	0.048225
Acetobacterium	sample3.3.insilico	0
Acetobacterium	sample3.4.insilico	0.00226511
Acetobacterium	sample3.5.insilico	0.00190056
Acetobacterium	sample3.6.insilico	0
Acetobacterium	sample3.7.insilico	0
Acetobacterium	sample3.8.insilico	0
Acetobacterium	sample3.9.insilico	0
Acetobacterium	sample4.1.insilico	0.0473457
Acetobacterium	sample4.10.insilico	0
Acetobacterium	sample4.2.insilico	0.00169956
Acetobacterium	sample4.3.insilico	0
Acetobacterium	sample4.4.insilico	0
Acetobacterium	sample4.5.insilico	0.00359237
Acetobacterium	sample4.6.insilico	0.00398104
Acetobacterium	sample4.7.insilico	0.0192378
Acetobacterium	sample4.8.insilico	0
Acetobacterium	sample4.9.insilico	0.00141625
Acetobacterium	sample5.1.insilico	0
Acetobacterium	sample5.10.insilico	0
Acetobacterium	sample5.2.insilico	0.00342975
Acetobacterium	sample5.3.insilico	0
Acetobacterium	sample5.4.insilico	0.00581135
Acetobacterium	sample5.5.insilico	0
Acetobacterium	sample5.6.insilico	0.000852726
Acetobacterium	sample5.7.insilico	0
Acetobacterium	sample5.8.insilico	0.000939493
Acetobacterium	sample5.9.insilico	0
Acetobacterium	sample6.1.insilico	0
Acetobacterium	sample6.10.insilico	0.00434103
Acetobacterium	sample6.2.insilico	0.00157496
Acetobacterium	sample6.3.insilico	0.000866846
Acetobacterium	sample6.4.insilico	0
Acetobacterium	sample6.5.insilico	0
Acetobacterium	sample6.6.insilico	0
Acetobacterium	sample6.7.insilico	0
Acetobacterium	sample6.8.insilico	0.00236952
Acetobacterium	sample6.9.insilico	0.00273918
Acetobacterium	sample7.1.insilico	0
Acetobacterium	sample7.10.insilico	0
Acetobacterium	sample7.2.insilico	0.00313054
Acetobacterium	sample7.3.insilico	0
Acetobacterium	sample7.4.insilico	0
Acetobacterium	sample7.5.insilico	0
Acetobacterium	sample7.6.insilico	0
Acetobacterium	sample7.7.insilico	0.00568678
Acetobacterium	sample7.8.insilico	0
Acetobacterium	sample7.9.insilico	0
Acetobacterium	sample8.1.insilico	0
Acetobacterium	sample8.10.insilico	0.00561507
Acetobacterium	sample8.2.insilico	0.0361346
Acetobacterium	sample8.3.insilico	0
Acetobacterium	sample8.4.insilico	0
Acetobacterium	sample8.5.insilico	0
Acetobacterium	sample8.6.insilico	0.00231813
Acetobacterium	sample8.7.insilico	0
Acetobacterium	sample8.8.insilico	0.0108704
Acetobacterium	sample8.9.insilico	0.0076274
Acetobacterium	sample9.1.insilico	0.00378268
Acetobacterium	sample9.10.insilico	0
Acetobacterium	sample9.2.insilico	0
Acetobacterium	sample9.3.insilico	0
Acetobacterium	sample9.4.insilico	0.00109104
Acetobacterium	sample9.5.insilico	0
Acetobacterium	sample9.6.insilico	0.0165538
Acetobacterium	sample9.7.insilico	0
Acetobacterium	sample9.8.insilico	0
Acetobacterium	sample9.9.insilico	0
Acholeplasma	sample1.1.insilico	0.00226938
Acholeplasma	sample1.10.insilico	0
Acholeplasma	sample1.2.insilico	0
Acholeplasma	sample1.3.insilico	0.0278625
Acholeplasma	sample1.4.insilico	0
Acholeplasma	sample1.5.insilico	0
Acholeplasma	sample1.6.insilico	0
Acholeplasma	sample1.7.insilico	0.0161722
Acholeplasma	sample1.8.insilico	0.00239671
Acholeplasma	sample1.9.insilico	0.00192647
Acholeplasma	sample10.1.insilico	0
Acholeplasma	sample10.10.insilico	0
Acholeplasma	sample10.2.insilico	0.00122399
Acholeplasma	sample10.3.insilico	0
Acholeplasma	sample10.4.insilico	0.00178624
Acholeplasma	sample10.5.insilico	0
Acholeplasma	sample10.6.insilico	0
Acholeplasma	sample10.7.insilico	0.0182363
Acholeplasma	sample10.8.insilico	0.0064856
Acholeplasma	sample10.9.insilico	0.00426984
Acholeplasma	sample11.1.insilico	0
Acholeplasma	sample11.10.insilico	0.00177167
Acholeplasma	sample11.2.insilico	0
Acholeplasma	sample11.3.insilico	0
Acholeplasma	sample11.4.insilico	0
Acholeplasma	sample11.5.insilico	0
Acholeplasma	sample11.6.insilico	0.000638499
Acholeplasma	sample11.7.insilico	0.000814382
Acholeplasma	sample11.8.insilico	0
Acholeplasma	sample11.9.insilico	0
Acholeplasma	sample12.1.insilico	0
Acholeplasma	sample12.10.insilico	0.00514871
Acholeplasma	sample12.2.insilico	0
Acholeplasma	sample12.3.insilico	0.00403922
Acholeplasma	sample12.4.insilico	0
Acholeplasma	sample12.5.insilico	0.00757478
Acholeplasma	sample12.6.insilico	0.00277812
Acholeplasma	sample12.7.insilico	0.0131977
Acholeplasma	sample12.8.insilico	0
Acholeplasma	sample12.9.insilico	0.00101207
Acholeplasma	sample13.1.insilico	0.000389762
Acholeplasma	sample13.10.insilico	0.00335086
Acholeplasma	sample13.2.insilico	0.00303214
Acholeplasma	sample13.3.insilico	0
Acholeplasma	sample13.4.insilico	0
Acholeplasma	sample13.5.insilico	0.000408526
Acholeplasma	sample13.6.insilico	0.00171178
Acholeplasma	sample13.7.insilico	0.000804604
Acholeplasma	sample13.8.insilico	0
Acholeplasma	sample13.9.insilico	0.00120459
Acholeplasma	sample14.1.insilico	0
Acholeplasma	sample14.10.insilico	0
Acholeplasma	sample14.2.insilico	0
Acholeplasma	sample14.3.insilico	0
Acholeplasma	sample14.4.insilico	0.00230957
Acholeplasma	sample14.5.insilico	0
Acholeplasma	sample14.6.insilico	0
Acholeplasma	sample14.7.insilico	0.00625078
Acholeplasma	sample14.8.insilico	0
Acholeplasma	sample14.9.insilico	0
Acholeplasma	sample15.1.insilico	0
Acholeplasma	sample15.10.insilico	0
Acholeplasma	sample15.2.insilico	0.002691
Acholeplasma	sample15.3.insilico	0.000816933
Acholeplasma	sample15.4.insilico	0
Acholeplasma	sample15.5.insilico	0
Acholeplasma	sample15.6.insilico	0.00212318
Acholeplasma	sample15.7.insilico	0
Acholeplasma	sample15.8.insilico	0
Acholeplasma	sample15.9.insilico	0
Acholeplasma	sample16.1.insilico	0
Acholeplasma	sample16.10.insilico	0
Acholeplasma	sample16.2.insilico	0.00875208
Acholeplasma	sample16.3.insilico	0.0083779
Acholeplasma	sample16.4.insilico	0.0034992
Acholeplasma	sample16.5.insilico	0.00109716
Acholeplasma	sample16.6.insilico	0
Acholeplasma	sample16.7.insilico	0.000277055
Acholeplasma	sample16.8.insilico	0.00193153
Acholeplasma	sample16.9.insilico	0.00440611
Acholeplasma	sample17.1.insilico	0
Acholeplasma	sample17.10.insilico	0
Acholeplasma	sample17.2.insilico	0.00174639
Acholeplasma	sample17.3.insilico	0
Acholeplasma	sample17.4.insilico	0.00423099
Acholeplasma	sample17.5.insilico	0.00723221
Acholeplasma	sample17.6.insilico	0
Acholeplasma	sample17.7.insilico	0
Acholeplasma	sample17.8.insilico	0
Acholeplasma	sample17.9.insilico	0
Acholeplasma	sample18.1.insilico	0.0035959
Acholeplasma	sample18.10.insilico	0.00228493
Acholeplasma	sample18.2.insilico	0
Acholeplasma	sample18.3.insilico	0.0053965
Acholeplasma	sample18.4.insilico	0
Acholeplasma	sample18.5.insilico	0
Acholeplasma	sample18.6.insilico	0
Acholeplasma	sample18.7.insilico	0.0010654
Acholeplasma	sample18.8.insilico	0
Acholeplasma	sample18.9.insilico	0
Acholeplasma	sample19.1.insilico	0
Acholeplasma	sample19.10.insilico	0
Acholeplasma	sample19.2.insilico	0
Acholeplasma	sample19.3.insilico	0
Acholeplasma	sample19.4.insilico	0
Acholeplasma	sample19.5.insilico	0
Acholeplasma	sample19.6.insilico	0.00525518
Acholeplasma	sample19.7.insilico	0.00703201
Acholeplasma	sample19.8.insilico	0.0199494
Acholeplasma	sample19.9.insilico	0.00501461
Acholeplasma	sample2.1.insilico	0.000966016
Acholeplasma	sample2.10.insilico	0
Acholeplasma	sample2.2.insilico	0
Acholeplasma	sample2.3.insilico	0
Acholeplasma	sample2.4.insilico	0.00175351
Acholeplasma	sample2.5.insilico	0
Acholeplasma	sample2.6.insilico	0
Acholeplasma	sample2.7.insilico	0
Acholeplasma	sample2.8.insilico	0
Acholeplasma	sample2.9.insilico	0.000730516
Acholeplasma	sample20.1.insilico	0
Acholeplasma	sample20.10.insilico	0
Acholeplasma	sample20.2.insilico	0.00730603
Acholeplasma	sample20.3.insilico	0.0252669
Acholeplasma	sample20.4.insilico	0.00159369
Acholeplasma	sample20.5.insilico	0
Acholeplasma	sample20.6.insilico	0
Acholeplasma	sample20.7.insilico	0.00200334
Acholeplasma	sample20.8.insilico	0.000164404
Acholeplasma	sample20.9.insilico	0.00456399
Acholeplasma	sample3.1.insilico	0
Acholeplasma	sample3.10.insilico	0
Acholeplasma	sample3.2.insilico	0
Acholeplasma	sample3.3.insilico	0.00731372
Acholeplasma	sample3.4.insilico	0.00207084
Acholeplasma	sample3.5.insilico	0
Acholeplasma	sample3.6.insilico	0.00249323
Acholeplasma	sample3.7.insilico	0.0022151
Acholeplasma	sample3.8.insilico	0
Acholeplasma	sample3.9.insilico	0.00464209
Acholeplasma	sample4.1.insilico	0
Acholeplasma	sample4.10.insilico	0.0023401
Acholeplasma	sample4.2.insilico	0.00171647
Acholeplasma	sample4.3.insilico	0
Acholeplasma	sample4.4.insilico	0
Acholeplasma	sample4.5.insilico	0.00912852
Acholeplasma	sample4.6.insilico	0.000421313
Acholeplasma	sample4.7.insilico	0
Acholeplasma	sample4.8.insilico	0.00836108
Acholeplasma	sample4.9.insilico	0.00110132
Acholeplasma	sample5.1.insilico	0.00470033
Acholeplasma	sample5.10.insilico	0
Acholeplasma	sample5.2.insilico	0
Acholeplasma	sample5.3.insilico	0.0106866
Acholeplasma	sample5.4.insilico	0.000773457
Acholeplasma	sample5.5.insilico	0.00456618
Acholeplasma	sample5.6.insilico	0.0063521
Acholeplasma	sample5.7.insilico	0
Acholeplasma	sample5.8.insilico	0
Acholeplasma	sample5.9.insilico	0.000897729
Acholeplasma	sample6.1.insilico	0
Acholeplasma	sample6.10.insilico	0.0183619
Acholeplasma	sample6.2.insilico	0.00211397
Acholeplasma	sample6.3.insilico	0.000776863
Acholeplasma	sample6.4.insilico	0.00197929
Acholeplasma	sample6.5.insilico	0
Acholeplasma	sample6.6.insilico	0.00174512
Acholeplasma	sample6.7.insilico	0
Acholeplasma	sample6.8.insilico	0
Acholeplasma	sample6.9.insilico	0.00171108
Acholeplasma	sample7.1.insilico	0
Acholeplasma	sample7.10.insilico	0
Acholeplasma	sample7.2.insilico	0.00132561
Acholeplasma	sample7.3.insilico	0.00160319
Acholeplasma	sample7.4.insilico	0
Acholeplasma	sample7.5.insilico	0.003079
Acholeplasma	sample7.6.insilico	0.0411668
Acholeplasma	sample7.7.insilico	0
Acholeplasma	sample7.8.insilico	0
Acholeplasma	sample7.9.insilico	0.000377349
Acholeplasma	sample8.1.insilico	0.00322383
Acholeplasma	sample8.10.insilico	0.00076824
Acholeplasma	sample8.2.insilico	0
Acholeplasma	sample8.3.insilico	0
Acholeplasma	sample8.4.insilico	0.00272155
Acholeplasma	sample8.5.insilico	0
Acholeplasma	sample8.6.insilico	0
Acholeplasma	sample8.7.insilico	0.00145389
Acholeplasma	sample8.8.insilico	0.00264628
Acholeplasma	sample8.9.insilico	0.00635946
Acholeplasma	sample9.1.insilico	0
Acholeplasma	sample9.10.insilico	0
Acholeplasma	sample9.2.insilico	0
Acholeplasma	sample9.3.insilico	0
Acholeplasma	sample9.4.insilico	0.00281334
Acholeplasma	sample9.5.insilico	0
Acholeplasma	sample9.6.insilico	0
Acholeplasma	sample9.7.insilico	0
Acholeplasma	sample9.8.insilico	0.00953393
Acholeplasma	sample9.9.insilico	0.0277289
Achromobacter	sample1.1.insilico	0.00332574
Achromobacter	sample1.10.insilico	0.055096
Achromobacter	sample1.2.insilico	0.00737893
Achromobacter	sample1.3.insilico	0.00331573
Achromobacter	sample1.4.insilico	0.00284495
Achromobacter	sample1.5.insilico	0.0360095
Achromobacter	sample1.6.insilico	0.0325379
Achromobacter	sample1.7.insilico	0.0142479
Achromobacter	sample1.8.insilico	0.0304266
Achromobacter	sample1.9.insilico	0.020024
Achromobacter	sample10.1.insilico	0.0133073
Achromobacter	sample10.10.insilico	0
Achromobacter	sample10.2.insilico	0.0040296
Achromobacter	sample10.3.insilico	0.00506209
Achromobacter	sample10.4.insilico	0.0323402
Achromobacter	sample10.5.insilico	0.0211497
Achromobacter	sample10.6.insilico	0.0364873
Achromobacter	sample10.7.insilico	0.0154342
Achromobacter	sample10.8.insilico	0.0384153
Achromobacter	sample10.9.insilico	0.0139351
Achromobacter	sample11.1.insilico	0.0152459
Achromobacter	sample11.10.insilico	0.035056
Achromobacter	sample11.2.insilico	0.0135005
Achromobacter	sample11.3.insilico	0.0361906
Achromobacter	sample11.4.insilico	0.0305551
Achromobacter	sample11.5.insilico	0.0185191
Achromobacter	sample11.6.insilico	0.0165756
Achromobacter	sample11.7.insilico	0.0064871
Achromobacter	sample11.8.insilico	0.0119105
Achromobacter	sample11.9.insilico	0.00284298
Achromobacter	sample12.1.insilico	0.0129451
Achromobacter	sample12.10.insilico	0.00576636
Achromobacter	sample12.2.insilico	0.0115165
Achromobacter	sample12.3.insilico	0.0220075
Achromobacter	sample12.4.insilico	0.00760992
Achromobacter	sample12.5.insilico	0.00780259
Achromobacter	sample12.6.insilico	0.010732
Achromobacter	sample12.7.insilico	0.00859242
Achromobacter	sample12.8.insilico	0.0119241
Achromobacter	sample12.9.insilico	0.00295413
Achromobacter	sample13.1.insilico	0.00124763
Achromobacter	sample13.10.insilico	0.00792514
Achromobacter	sample13.2.insilico	0
Achromobacter	sample13.3.insilico	0.0157412
Achromobacter	sample13.4.insilico	0.00559822
Achromobacter	sample13.5.insilico	0.0103865
Achromobacter	sample13.6.insilico	0.00149599
Achromobacter	sample13.7.insilico	0.00338495
Achromobacter	sample13.8.insilico	0.0132755
Achromobacter	sample13.9.insilico	0.0116093
Achromobacter	sample14.1.insilico	0.0209714
Achromobacter	sample14.10.insilico	0.0133398
Achromobacter	sample14.2.insilico	0.00519663
Achromobacter	sample14.3.insilico	0.00364532
Achromobacter	sample14.4.insilico	0.0126862
Achromobacter	sample14.5.insilico	0.000721756
Achromobacter	sample14.6.insilico	0.0267269
Achromobacter	sample14.7.insilico	0.0169617
Achromobacter	sample14.8.insilico	0.0066151
Achromobacter	sample14.9.insilico	0.000700936
Achromobacter	sample15.1.insilico	0.0131849
Achromobacter	sample15.10.insilico	0.00775451
Achromobacter	sample15.2.insilico	0.0105293
Achromobacter	sample15.3.insilico	0.0312786
Achromobacter	sample15.4.insilico	0.0102414
Achromobacter	sample15.5.insilico	0.00947814
Achromobacter	sample15.6.insilico	0.00626464
Achromobacter	sample15.7.insilico	0.0118281
Achromobacter	sample15.8.insilico	0.00726246
Achromobacter	sample15.9.insilico	0.0209625
Achromobacter	sample16.1.insilico	0.0313225
Achromobacter	sample16.10.insilico	0.0187815
Achromobacter	sample16.2.insilico	0.01125
Achromobacter	sample16.3.insilico	0.0775712
Achromobacter	sample16.4.insilico	0.0127551
Achromobacter	sample16.5.insilico	0.00846034
Achromobacter	sample16.6.insilico	0.0251261
Achromobacter	sample16.7.insilico	0.0118186
Achromobacter	sample16.8.insilico	0.0414992
Achromobacter	sample16.9.insilico	0.0236839
Achromobacter	sample17.1.insilico	0.0259654
Achromobacter	sample17.10.insilico	0
Achromobacter	sample17.2.insilico	0.022744
Achromobacter	sample17.3.insilico	0.0338944
Achromobacter	sample17.4.insilico	0.00651281
Achromobacter	sample17.5.insilico	0.00882818
Achromobacter	sample17.6.insilico	0.0108956
Achromobacter	sample17.7.insilico	0.0281555
Achromobacter	sample17.8.insilico	0.0132941
Achromobacter	sample17.9.insilico	0.0275519
Achromobacter	sample18.1.insilico	0.0342798
Achromobacter	sample18.10.insilico	0.00310072
Achromobacter	sample18.2.insilico	0.0077207
Achromobacter	sample18.3.insilico	0.00981098
Achromobacter	sample18.4.insilico	0.0280827
Achromobacter	sample18.5.insilico	0.0037191
Achromobacter	sample18.6.insilico	0.0276432
Achromobacter	sample18.7.insilico	0.0112381
Achromobacter	sample18.8.insilico	0.0177739
Achromobacter	sample18.9.insilico	0.00548761
Achromobacter	sample19.1.insilico	0.00753438
Achromobacter	sample19.10.insilico	0.0142693
Achromobacter	sample19.2.insilico	0.010964
Achromobacter	sample19.3.insilico	0.00565498
Achromobacter	sample19.4.insilico	0.00350516
Achromobacter	sample19.5.insilico	0.0198129
Achromobacter	sample19.6.insilico	0.00910608
Achromobacter	sample19.7.insilico	0.0133986
Achromobacter	sample19.8.insilico	0.00652452
Achromobacter	sample19.9.insilico	0.0280046
Achromobacter	sample2.1.insilico	0.0140584
Achromobacter	sample2.10.insilico	0.0148806
Achromobacter	sample2.2.insilico	0.0152505
Achromobacter	sample2.3.insilico	0.0106581
Achromobacter	sample2.4.insilico	0.01129
Achromobacter	sample2.5.insilico	0.00328564
Achromobacter	sample2.6.insilico	0.0112753
Achromobacter	sample2.7.insilico	0.0394956
Achromobacter	sample2.8.insilico	0.0338671
Achromobacter	sample2.9.insilico	0.00997411
Achromobacter	sample20.1.insilico	0.0107526
Achromobacter	sample20.10.insilico	0.0186141
Achromobacter	sample20.2.insilico	0.0079573
Achromobacter	sample20.3.insilico	0
Achromobacter	sample20.4.insilico	0.0198188
Achromobacter	sample20.5.insilico	0.00499218
Achromobacter	sample20.6.insilico	0.00292225
Achromobacter	sample20.7.insilico	0.0246139
Achromobacter	sample20.8.insilico	0.00472826
Achromobacter	sample20.9.insilico	0.0478999
Achromobacter	sample3.1.insilico	0.00513985
Achromobacter	sample3.10.insilico	0.0293895
Achromobacter	sample3.2.insilico	0.0454241
Achromobacter	sample3.3.insilico	0.034722
Achromobacter	sample3.4.insilico	0.0177186
Achromobacter	sample3.5.insilico	0.0125438
Achromobacter	sample3.6.insilico	0.00728036
Achromobacter	sample3.7.insilico	0.00210604
Achromobacter	sample3.8.insilico	0.0120178
Achromobacter	sample3.9.insilico	0.0100071
Achromobacter	sample4.1.insilico	0
Achromobacter	sample4.10.insilico	0.0283352
Achromobacter	sample4.2.insilico	0.0341123
Achromobacter	sample4.3.insilico	0.0059459
Achromobacter	sample4.4.insilico	0.00367985
Achromobacter	sample4.5.insilico	0.00923424
Achromobacter	sample4.6.insilico	0.0138509
Achromobacter	sample4.7.insilico	0.00832173
Achromobacter	sample4.8.insilico	0.0182626
Achromobacter	sample4.9.insilico	0.0201268
Achromobacter	sample5.1.insilico	0.0182039
Achromobacter	sample5.10.insilico	0.0594832
Achromobacter	sample5.2.insilico	0.0218257
Achromobacter	sample5.3.insilico	0.0134213
Achromobacter	sample5.4.insilico	0.0117894
Achromobacter	sample5.5.insilico	0.0105445
Achromobacter	sample5.6.insilico	0.0100349
Achromobacter	sample5.7.insilico	0.00654869
Achromobacter	sample5.8.insilico	0.00546889
Achromobacter	sample5.9.insilico	0.0146062
Achromobacter	sample6.1.insilico	0.00969262
Achromobacter	sample6.10.insilico	0.006986
Achromobacter	sample6.2.insilico	0.0208352
Achromobacter	sample6.3.insilico	0
Achromobacter	sample6.4.insilico	0.0018451
Achromobacter	sample6.5.insilico	0.00717927
Achromobacter	sample6.6.insilico	0.0159101
Achromobacter	sample6.7.insilico	0.0257647
Achromobacter	sample6.8.insilico	0.0120693
Achromobacter	sample6.9.insilico	0.0170235
Achromobacter	sample7.1.insilico	0.00281972
Achromobacter	sample7.10.insilico	0.00776059
Achromobacter	sample7.2.insilico	0.0293333
Achromobacter	sample7.3.insilico	0.0134132
Achromobacter	sample7.4.insilico	0.0298322
Achromobacter	sample7.5.insilico	0.0279784
Achromobacter	sample7.6.insilico	0.00343796
Achromobacter	sample7.7.insilico	0.00745717
Achromobacter	sample7.8.insilico	0.0140696
Achromobacter	sample7.9.insilico	0.00949648
Achromobacter	sample8.1.insilico	0.0241536
Achromobacter	sample8.10.insilico	0.00407745
Achromobacter	sample8.2.insilico	0.00357675
Achromobacter	sample8.3.insilico	0.0608578
Achromobacter	sample8.4.insilico	0.0137987
Achromobacter	sample8.5.insilico	0.00410592
Achromobacter	sample8.6.insilico	0.00609975
Achromobacter	sample8.7.insilico	0.0125868
Achromobacter	sample8.8.insilico	0.021156
Achromobacter	sample8.9.insilico	0.0164244
Achromobacter	sample9.1.insilico	0.0167608
Achromobacter	sample9.10.insilico	0.0341435
Achromobacter	sample9.2.insilico	0.0127352
Achromobacter	sample9.3.insilico	0.016783
Achromobacter	sample9.4.insilico	0.00277032
Achromobacter	sample9.5.insilico	0.0106549
Achromobacter	sample9.6.insilico	0.0205204
Achromobacter	sample9.7.insilico	0.0142143
Achromobacter	sample9.8.insilico	0.00696431
Achromobacter	sample9.9.insilico	0.0106649
Acidiphilium	sample1.1.insilico	0.00168555
Acidiphilium	sample1.10.insilico	0.0089994
Acidiphilium	sample1.2.insilico	0
Acidiphilium	sample1.3.insilico	0
Acidiphilium	sample1.4.insilico	0
Acidiphilium	sample1.5.insilico	0
Acidiphilium	sample1.6.insilico	0.0113282
Acidiphilium	sample1.7.insilico	0.00542389
Acidiphilium	sample1.8.insilico	0.00241354
Acidiphilium	sample1.9.insilico	0.0117991
Acidiphilium	sample10.1.insilico	0
Acidiphilium	sample10.10.insilico	0.00113139
Acidiphilium	sample10.2.insilico	0.00250398
Acidiphilium	sample10.3.insilico	0
Acidiphilium	sample10.4.insilico	0.00875077
Acidiphilium	sample10.5.insilico	0
Acidiphilium	sample10.6.insilico	0
Acidiphilium	sample10.7.insilico	0
Acidiphilium	sample10.8.insilico	0.000531645
Acidiphilium	sample10.9.insilico	0
Acidiphilium	sample11.1.insilico	0
Acidiphilium	sample11.10.insilico	0.000248754
Acidiphilium	sample11.2.insilico	0.0596099
Acidiphilium	sample11.3.insilico	0
Acidiphilium	sample11.4.insilico	0
Acidiphilium	sample11.5.insilico	0
Acidiphilium	sample11.6.insilico	0
Acidiphilium	sample11.7.insilico	0.00126787
Acidiphilium	sample11.8.insilico	0
Acidiphilium	sample11.9.insilico	0
Acidiphilium	sample12.1.insilico	0
Acidiphilium	sample12.10.insilico	0
Acidiphilium	sample12.2.insilico	0.00639282
Acidiphilium	sample12.3.insilico	0.00316826
Acidiphilium	sample12.4.insilico	0
Acidiphilium	sample12.5.insilico	0
Acidiphilium	sample12.6.insilico	0
Acidiphilium	sample12.7.insilico	0.00496955
Acidiphilium	sample12.8.insilico	0
Acidiphilium	sample12.9.insilico	0
Acidiphilium	sample13.1.insilico	0
Acidiphilium	sample13.10.insilico	0
Acidiphilium	sample13.2.insilico	0.00237099
Acidiphilium	sample13.3.insilico	0.00412333
Acidiphilium	sample13.4.insilico	0.0328906
Acidiphilium	sample13.5.insilico	0.00663122
Acidiphilium	sample13.6.insilico	0.00234955
Acidiphilium	sample13.7.insilico	0.00387447
Acidiphilium	sample13.8.insilico	0
Acidiphilium	sample13.9.insilico	0
Acidiphilium	sample14.1.insilico	0.0102514
Acidiphilium	sample14.10.insilico	0
Acidiphilium	sample14.2.insilico	0
Acidiphilium	sample14.3.insilico	0
Acidiphilium	sample14.4.insilico	0
Acidiphilium	sample14.5.insilico	0
Acidiphilium	sample14.6.insilico	0
Acidiphilium	sample14.7.insilico	0
Acidiphilium	sample14.8.insilico	0.00159529
Acidiphilium	sample14.9.insilico	0.000196573
Acidiphilium	sample15.1.insilico	0.000418834
Acidiphilium	sample15.10.insilico	0
Acidiphilium	sample15.2.insilico	0
Acidiphilium	sample15.3.insilico	0.0294598
Acidiphilium	sample15.4.insilico	0.0198254
Acidiphilium	sample15.5.insilico	0.0031184
Acidiphilium	sample15.6.insilico	0
Acidiphilium	sample15.7.insilico	0.00141202
Acidiphilium	sample15.8.insilico	0
Acidiphilium	sample15.9.insilico	0.0195361
Acidiphilium	sample16.1.insilico	0
Acidiphilium	sample16.10.insilico	0
Acidiphilium	sample16.2.insilico	0.00257294
Acidiphilium	sample16.3.insilico	0.0083322
Acidiphilium	sample16.4.insilico	0.00320572
Acidiphilium	sample16.5.insilico	0.00506298
Acidiphilium	sample16.6.insilico	0.00100063
Acidiphilium	sample16.7.insilico	0
Acidiphilium	sample16.8.insilico	0.00768229
Acidiphilium	sample16.9.insilico	0.00114194
Acidiphilium	sample17.1.insilico	0.00106507
Acidiphilium	sample17.10.insilico	0
Acidiphilium	sample17.2.insilico	0.00277903
Acidiphilium	sample17.3.insilico	0
Acidiphilium	sample17.4.insilico	0.0111108
Acidiphilium	sample17.5.insilico	0.00351691
Acidiphilium	sample17.6.insilico	0.00178626
Acidiphilium	sample17.7.insilico	0.00226495
Acidiphilium	sample17.8.insilico	0
Acidiphilium	sample17.9.insilico	0.00637651
Acidiphilium	sample18.1.insilico	0.00111346
Acidiphilium	sample18.10.insilico	0.00751256
Acidiphilium	sample18.2.insilico	0
Acidiphilium	sample18.3.insilico	0.00124842
Acidiphilium	sample18.4.insilico	0
Acidiphilium	sample18.5.insilico	0
Acidiphilium	sample18.6.insilico	0.00413884
Acidiphilium	sample18.7.insilico	0
Acidiphilium	sample18.8.insilico	0
Acidiphilium	sample18.9.insilico	0.00239617
Acidiphilium	sample19.1.insilico	0.0014514
Acidiphilium	sample19.10.insilico	0
Acidiphilium	sample19.2.insilico	0
Acidiphilium	sample19.3.insilico	0.000729993
Acidiphilium	sample19.4.insilico	0
Acidiphilium	sample19.5.insilico	0
Acidiphilium	sample19.6.insilico	0
Acidiphilium	sample19.7.insilico	0
Acidiphilium	sample19.8.insilico	0
Acidiphilium	sample19.9.insilico	0.00138033
Acidiphilium	sample2.1.insilico	0.0117036
Acidiphilium	sample2.10.insilico	0
Acidiphilium	sample2.2.insilico	0
Acidiphilium	sample2.3.insilico	0.00353735
Acidiphilium	sample2.4.insilico	0
Acidiphilium	sample2.5.insilico	0
Acidiphilium	sample2.6.insilico	0.00220095
Acidiphilium	sample2.7.insilico	0.00654626
Acidiphilium	sample2.8.insilico	0.010169
Acidiphilium	sample2.9.insilico	0
Acidiphilium	sample20.1.insilico	0.00237471
Acidiphilium	sample20.10.insilico	0
Acidiphilium	sample20.2.insilico	0
Acidiphilium	sample20.3.insilico	0.0176008
Acidiphilium	sample20.4.insilico	0
Acidiphilium	sample20.5.insilico	0
Acidiphilium	sample20.6.insilico	0
Acidiphilium	sample20.7.insilico	0
Acidiphilium	sample20.8.insilico	0
Acidiphilium	sample20.9.insilico	0
Acidiphilium	sample3.1.insilico	0.00888793
Acidiphilium	sample3.10.insilico	0.00412607
Acidiphilium	sample3.2.insilico	0.00213851
Acidiphilium	sample3.3.insilico	0.000736266
Acidiphilium	sample3.4.insilico	0.0032622
Acidiphilium	sample3.5.insilico	0.00112756
Acidiphilium	sample3.6.insilico	0
Acidiphilium	sample3.7.insilico	0
Acidiphilium	sample3.8.insilico	0
Acidiphilium	sample3.9.insilico	0.00202789
Acidiphilium	sample4.1.insilico	0.00710619
Acidiphilium	sample4.10.insilico	0.00347031
Acidiphilium	sample4.2.insilico	0.00199642
Acidiphilium	sample4.3.insilico	0
Acidiphilium	sample4.4.insilico	0.00416949
Acidiphilium	sample4.5.insilico	0
Acidiphilium	sample4.6.insilico	0
Acidiphilium	sample4.7.insilico	0.00167294
Acidiphilium	sample4.8.insilico	0
Acidiphilium	sample4.9.insilico	0.00156067
Acidiphilium	sample5.1.insilico	0
Acidiphilium	sample5.10.insilico	0.00912413
Acidiphilium	sample5.2.insilico	0
Acidiphilium	sample5.3.insilico	0
Acidiphilium	sample5.4.insilico	0
Acidiphilium	sample5.5.insilico	0
Acidiphilium	sample5.6.insilico	0
Acidiphilium	sample5.7.insilico	0
Acidiphilium	sample5.8.insilico	0.00780809
Acidiphilium	sample5.9.insilico	0.00053375
Acidiphilium	sample6.1.insilico	0
Acidiphilium	sample6.10.insilico	0
Acidiphilium	sample6.2.insilico	0
Acidiphilium	sample6.3.insilico	0
Acidiphilium	sample6.4.insilico	0
Acidiphilium	sample6.5.insilico	0.00428962
Acidiphilium	sample6.6.insilico	0.00141098
Acidiphilium	sample6.7.insilico	0.00167054
Acidiphilium	sample6.8.insilico	0.00627462
Acidiphilium	sample6.9.insilico	0.00150712
Acidiphilium	sample7.1.insilico	0.0243584
Acidiphilium	sample7.10.insilico	0
Acidiphilium	sample7.2.insilico	0.00643947
Acidiphilium	sample7.3.insilico	0
Acidiphilium	sample7.4.insilico	0
Acidiphilium	sample7.5.insilico	0
Acidiphilium	sample7.6.insilico	0
Acidiphilium	sample7.7.insilico	0
Acidiphilium	sample7.8.insilico	0.0115983
Acidiphilium	sample7.9.insilico	0.000984025
Acidiphilium	sample8.1.insilico	0
Acidiphilium	sample8.10.insilico	0.0147236
Acidiphilium	sample8.2.insilico	0.0140327
Acidiphilium	sample8.3.insilico	0.00696329
Acidiphilium	sample8.4.insilico	0.00222141
Acidiphilium	sample8.5.insilico	0.00219781
Acidiphilium	sample8.6.insilico	0.0124938
Acidiphilium	sample8.7.insilico	0.00732839
Acidiphilium	sample8.8.insilico	0
Acidiphilium	sample8.9.insilico	0.00572917
Acidiphilium	sample9.1.insilico	0.0111343
Acidiphilium	sample9.10.insilico	0.0141485
Acidiphilium	sample9.2.insilico	0.00502905
Acidiphilium	sample9.3.insilico	0
Acidiphilium	sample9.4.insilico	0
Acidiphilium	sample9.5.insilico	0.0020547
Acidiphilium	sample9.6.insilico	0
Acidiphilium	sample9.7.insilico	0.00486707
Acidiphilium	sample9.8.insilico	0.0106516
Acidiphilium	sample9.9.insilico	0.00266346
Acidithiobacillus	sample1.1.insilico	0.00396667
Acidithiobacillus	sample1.10.insilico	0.0011096
Acidithiobacillus	sample1.2.insilico	0
Acidithiobacillus	sample1.3.insilico	0.0239489
Acidithiobacillus	sample1.4.insilico	0.00428333
Acidithiobacillus	sample1.5.insilico	0.00381759
Acidithiobacillus	sample1.6.insilico	0.006237
Acidithiobacillus	sample1.7.insilico	0
Acidithiobacillus	sample1.8.insilico	0.00592507
Acidithiobacillus	sample1.9.insilico	0.00933735
Acidithiobacillus	sample10.1.insilico	0.0048181
Acidithiobacillus	sample10.10.insilico	0.0156785
Acidithiobacillus	sample10.2.insilico	0.012347
Acidithiobacillus	sample10.3.insilico	0.0125082
Acidithiobacillus	sample10.4.insilico	0
Acidithiobacillus	sample10.5.insilico	0.00353755
Acidithiobacillus	sample10.6.insilico	0.0112103
Acidithiobacillus	sample10.7.insilico	0.00398073
Acidithiobacillus	sample10.8.insilico	0.00528477
Acidithiobacillus	sample10.9.insilico	0.00318165
Acidithiobacillus	sample11.1.insilico	0.0086475
Acidithiobacillus	sample11.10.insilico	0.017136
Acidithiobacillus	sample11.2.insilico	0.00290338
Acidithiobacillus	sample11.3.insilico	0.00407296
Acidithiobacillus	sample11.4.insilico	0.00200205
Acidithiobacillus	sample11.5.insilico	0.018614
Acidithiobacillus	sample11.6.insilico	0.0100658
Acidithiobacillus	sample11.7.insilico	0.00309307
Acidithiobacillus	sample11.8.insilico	0.00107411
Acidithiobacillus	sample11.9.insilico	0
Acidithiobacillus	sample12.1.insilico	0.00740269
Acidithiobacillus	sample12.10.insilico	0.0379933
Acidithiobacillus	sample12.2.insilico	0.00277997
Acidithiobacillus	sample12.3.insilico	0.00121599
Acidithiobacillus	sample12.4.insilico	0
Acidithiobacillus	sample12.5.insilico	0.00223733
Acidithiobacillus	sample12.6.insilico	0.0013888
Acidithiobacillus	sample12.7.insilico	0.00444632
Acidithiobacillus	sample12.8.insilico	0
Acidithiobacillus	sample12.9.insilico	0
Acidithiobacillus	sample13.1.insilico	0.0130524
Acidithiobacillus	sample13.10.insilico	0.0030325
Acidithiobacillus	sample13.2.insilico	0.00707141
Acidithiobacillus	sample13.3.insilico	0
Acidithiobacillus	sample13.4.insilico	0.0156345
Acidithiobacillus	sample13.5.insilico	0
Acidithiobacillus	sample13.6.insilico	0
Acidithiobacillus	sample13.7.insilico	0
Acidithiobacillus	sample13.8.insilico	0
Acidithiobacillus	sample13.9.insilico	0.0308691
Acidithiobacillus	sample14.1.insilico	0
Acidithiobacillus	sample14.10.insilico	0.0323768
Acidithiobacillus	sample14.2.insilico	0.00613321
Acidithiobacillus	sample14.3.insilico	0.0126156
Acidithiobacillus	sample14.4.insilico	0
Acidithiobacillus	sample14.5.insilico	0
Acidithiobacillus	sample14.6.insilico	0.0159727
Acidithiobacillus	sample14.7.insilico	0.0120114
Acidithiobacillus	sample14.8.insilico	0
Acidithiobacillus	sample14.9.insilico	0.00234149
Acidithiobacillus	sample15.1.insilico	0.00394571
Acidithiobacillus	sample15.10.insilico	0.00269155
Acidithiobacillus	sample15.2.insilico	0.00843641
Acidithiobacillus	sample15.3.insilico	0.00367868
Acidithiobacillus	sample15.4.insilico	0
Acidithiobacillus	sample15.5.insilico	0
Acidithiobacillus	sample15.6.insilico	0.00878641
Acidithiobacillus	sample15.7.insilico	0.00238313
Acidithiobacillus	sample15.8.insilico	0.0206109
Acidithiobacillus	sample15.9.insilico	0.00401593
Acidithiobacillus	sample16.1.insilico	0.0336757
Acidithiobacillus	sample16.10.insilico	0
Acidithiobacillus	sample16.2.insilico	0.00404511
Acidithiobacillus	sample16.3.insilico	0.0182823
Acidithiobacillus	sample16.4.insilico	0.00452399
Acidithiobacillus	sample16.5.insilico	0.00530356
Acidithiobacillus	sample16.6.insilico	0.0127276
Acidithiobacillus	sample16.7.insilico	0
Acidithiobacillus	sample16.8.insilico	0
Acidithiobacillus	sample16.9.insilico	0.0239487
Acidithiobacillus	sample17.1.insilico	0
Acidithiobacillus	sample17.10.insilico	0.00801354
Acidithiobacillus	sample17.2.insilico	0.00223032
Acidithiobacillus	sample17.3.insilico	0.0094902
Acidithiobacillus	sample17.4.insilico	0
Acidithiobacillus	sample17.5.insilico	0.00480945
Acidithiobacillus	sample17.6.insilico	0.00122492
Acidithiobacillus	sample17.7.insilico	0.0158504
Acidithiobacillus	sample17.8.insilico	0
Acidithiobacillus	sample17.9.insilico	0
Acidithiobacillus	sample18.1.insilico	0.00484688
Acidithiobacillus	sample18.10.insilico	0.0146022
Acidithiobacillus	sample18.2.insilico	0
Acidithiobacillus	sample18.3.insilico	0.00279103
Acidithiobacillus	sample18.4.insilico	0.0210538
Acidithiobacillus	sample18.5.insilico	0.00667727
Acidithiobacillus	sample18.6.insilico	0.0147583
Acidithiobacillus	sample18.7.insilico	0.00127818
Acidithiobacillus	sample18.8.insilico	0.0029464
Acidithiobacillus	sample18.9.insilico	0.0067816
Acidithiobacillus	sample19.1.insilico	0.0324163
Acidithiobacillus	sample19.10.insilico	0
Acidithiobacillus	sample19.2.insilico	0.000875401
Acidithiobacillus	sample19.3.insilico	0.00942433
Acidithiobacillus	sample19.4.insilico	0
Acidithiobacillus	sample19.5.insilico	0
Acidithiobacillus	sample19.6.insilico	0.00515886
Acidithiobacillus	sample19.7.insilico	0.000836002
Acidithiobacillus	sample19.8.insilico	0.00918994
Acidithiobacillus	sample19.9.insilico	0.000792743
Acidithiobacillus	sample2.1.insilico	0.00972
Acidithiobacillus	sample2.10.insilico	0.0209903
Acidithiobacillus	sample2.2.insilico	0.00463901
Acidithiobacillus	sample2.3.insilico	0.0309711
Acidithiobacillus	sample2.4.insilico	0
Acidithiobacillus	sample2.5.insilico	0.0200103
Acidithiobacillus	sample2.6.insilico	0.00433967
Acidithiobacillus	sample2.7.insilico	0.00326584
Acidithiobacillus	sample2.8.insilico	0
Acidithiobacillus	sample2.9.insilico	0.00751007
Acidithiobacillus	sample20.1.insilico	0.00784569
Acidithiobacillus	sample20.10.insilico	0.00852619
Acidithiobacillus	sample20.2.insilico	0
Acidithiobacillus	sample20.3.insilico	0
Acidithiobacillus	sample20.4.insilico	0.00459942
Acidithiobacillus	sample20.5.insilico	0
Acidithiobacillus	sample20.6.insilico	0.00101758
Acidithiobacillus	sample20.7.insilico	0.0112432
Acidithiobacillus	sample20.8.insilico	0
Acidithiobacillus	sample20.9.insilico	0.0149099
Acidithiobacillus	sample3.1.insilico	0.0218907
Acidithiobacillus	sample3.10.insilico	0.0108138
Acidithiobacillus	sample3.2.insilico	0.0112917
Acidithiobacillus	sample3.3.insilico	0.00487488
Acidithiobacillus	sample3.4.insilico	0.0166831
Acidithiobacillus	sample3.5.insilico	0.00157532
Acidithiobacillus	sample3.6.insilico	0.00498265
Acidithiobacillus	sample3.7.insilico	0.00101428
Acidithiobacillus	sample3.8.insilico	0.00123058
Acidithiobacillus	sample3.9.insilico	0
Acidithiobacillus	sample4.1.insilico	0.00878166
Acidithiobacillus	sample4.10.insilico	0.00656896
Acidithiobacillus	sample4.2.insilico	0.000945454
Acidithiobacillus	sample4.3.insilico	0.00708212
Acidithiobacillus	sample4.4.insilico	0.00995733
Acidithiobacillus	sample4.5.insilico	0.0150562
Acidithiobacillus	sample4.6.insilico	0.00737539
Acidithiobacillus	sample4.7.insilico	0.00763219
Acidithiobacillus	sample4.8.insilico	0
Acidithiobacillus	sample4.9.insilico	0.000618578
Acidithiobacillus	sample5.1.insilico	0.00992287
Acidithiobacillus	sample5.10.insilico	0.0230651
Acidithiobacillus	sample5.2.insilico	0.00372856
Acidithiobacillus	sample5.3.insilico	0.0044917
Acidithiobacillus	sample5.4.insilico	0.00667741
Acidithiobacillus	sample5.5.insilico	0
Acidithiobacillus	sample5.6.insilico	0.000905786
Acidithiobacillus	sample5.7.insilico	0.0160134
Acidithiobacillus	sample5.8.insilico	0.00892011
Acidithiobacillus	sample5.9.insilico	0.0226886
Acidithiobacillus	sample6.1.insilico	0.00102795
Acidithiobacillus	sample6.10.insilico	0.00591533
Acidithiobacillus	sample6.2.insilico	0.0353209
Acidithiobacillus	sample6.3.insilico	0.00905189
Acidithiobacillus	sample6.4.insilico	0.0095522
Acidithiobacillus	sample6.5.insilico	0.004013
Acidithiobacillus	sample6.6.insilico	0.00455285
Acidithiobacillus	sample6.7.insilico	0.00565772
Acidithiobacillus	sample6.8.insilico	0.00949443
Acidithiobacillus	sample6.9.insilico	0.00654921
Acidithiobacillus	sample7.1.insilico	0.00272739
Acidithiobacillus	sample7.10.insilico	0.00909497
Acidithiobacillus	sample7.2.insilico	0.0197176
Acidithiobacillus	sample7.3.insilico	0.00977022
Acidithiobacillus	sample7.4.insilico	0.00130208
Acidithiobacillus	sample7.5.insilico	0.0020798
Acidithiobacillus	sample7.6.insilico	0.00936538
Acidithiobacillus	sample7.7.insilico	0
Acidithiobacillus	sample7.8.insilico	0.00203482
Acidithiobacillus	sample7.9.insilico	0.0328519
Acidithiobacillus	sample8.1.insilico	0.00291749
Acidithiobacillus	sample8.10.insilico	0.00279235
Acidithiobacillus	sample8.2.insilico	0.0011942
Acidithiobacillus	sample8.3.insilico	0
Acidithiobacillus	sample8.4.insilico	0.00126325
Acidithiobacillus	sample8.5.insilico	0.000383502
Acidithiobacillus	sample8.6.insilico	0.0211024
Acidithiobacillus	sample8.7.insilico	0.00314518
Acidithiobacillus	sample8.8.insilico	0.00449473
Acidithiobacillus	sample8.9.insilico	0.0006693
Acidithiobacillus	sample9.1.insilico	0.00559555
Acidithiobacillus	sample9.10.insilico	0
Acidithiobacillus	sample9.2.insilico	0.00267406
Acidithiobacillus	sample9.3.insilico	0.00562504
Acidithiobacillus	sample9.4.insilico	0
Acidithiobacillus	sample9.5.insilico	0.0145715
Acidithiobacillus	sample9.6.insilico	0.0105536
Acidithiobacillus	sample9.7.insilico	0.00850718
Acidithiobacillus	sample9.8.insilico	0.00572115
Acidithiobacillus	sample9.9.insilico	0
Acidobacterium	sample1.1.insilico	0
Acidobacterium	sample1.10.insilico	0.0171614
Acidobacterium	sample1.2.insilico	0
Acidobacterium	sample1.3.insilico	0.00146675
Acidobacterium	sample1.4.insilico	0.0117847
Acidobacterium	sample1.5.insilico	0.0079568
Acidobacterium	sample1.6.insilico	0.00477168
Acidobacterium	sample1.7.insilico	0.00894903
Acidobacterium	sample1.8.insilico	0
Acidobacterium	sample1.9.insilico	0
Acidobacterium	sample10.1.insilico	0
Acidobacterium	sample10.10.insilico	0.005083
Acidobacterium	sample10.2.insilico	0
Acidobacterium	sample10.3.insilico	0
Acidobacterium	sample10.4.insilico	0.0395504
Acidobacterium	sample10.5.insilico	0.00161634
Acidobacterium	sample10.6.insilico	0
Acidobacterium	sample10.7.insilico	0
Acidobacterium	sample10.8.insilico	0.00515103
Acidobacterium	sample10.9.insilico	0.0029101
Acidobacterium	sample11.1.insilico	0
Acidobacterium	sample11.10.insilico	0
Acidobacterium	sample11.2.insilico	0.000775472
Acidobacterium	sample11.3.insilico	0
Acidobacterium	sample11.4.insilico	0
Acidobacterium	sample11.5.insilico	0
Acidobacterium	sample11.6.insilico	0
Acidobacterium	sample11.7.insilico	0
Acidobacterium	sample11.8.insilico	0
Acidobacterium	sample11.9.insilico	0
Acidobacterium	sample12.1.insilico	0.00082338
Acidobacterium	sample12.10.insilico	0
Acidobacterium	sample12.2.insilico	0
Acidobacterium	sample12.3.insilico	0.00338521
Acidobacterium	sample12.4.insilico	0
Acidobacterium	sample12.5.insilico	0.00702672
Acidobacterium	sample12.6.insilico	0.00386272
Acidobacterium	sample12.7.insilico	0.0290272
Acidobacterium	sample12.8.insilico	0.0116405
Acidobacterium	sample12.9.insilico	0
Acidobacterium	sample13.1.insilico	0.00227657
Acidobacterium	sample13.10.insilico	0.00307678
Acidobacterium	sample13.2.insilico	0
Acidobacterium	sample13.3.insilico	0
Acidobacterium	sample13.4.insilico	0
Acidobacterium	sample13.5.insilico	0
Acidobacterium	sample13.6.insilico	0
Acidobacterium	sample13.7.insilico	0
Acidobacterium	sample13.8.insilico	0.00863506
Acidobacterium	sample13.9.insilico	0
Acidobacterium	sample14.1.insilico	0
Acidobacterium	sample14.10.insilico	0.00515954
Acidobacterium	sample14.2.insilico	0
Acidobacterium	sample14.3.insilico	0
Acidobacterium	sample14.4.insilico	0.00566129
Acidobacterium	sample14.5.insilico	0
Acidobacterium	sample14.6.insilico	0.00565452
Acidobacterium	sample14.7.insilico	0
Acidobacterium	sample14.8.insilico	0.000801502
Acidobacterium	sample14.9.insilico	0
Acidobacterium	sample15.1.insilico	0.000242333
Acidobacterium	sample15.10.insilico	0
Acidobacterium	sample15.2.insilico	0.00350456
Acidobacterium	sample15.3.insilico	0
Acidobacterium	sample15.4.insilico	0
Acidobacterium	sample15.5.insilico	0
Acidobacterium	sample15.6.insilico	0
Acidobacterium	sample15.7.insilico	0.00730294
Acidobacterium	sample15.8.insilico	0
Acidobacterium	sample15.9.insilico	0
Acidobacterium	sample16.1.insilico	0.0122467
Acidobacterium	sample16.10.insilico	0
Acidobacterium	sample16.2.insilico	0
Acidobacterium	sample16.3.insilico	0.00517061
Acidobacterium	sample16.4.insilico	0.0460936
Acidobacterium	sample16.5.insilico	0
Acidobacterium	sample16.6.insilico	0
Acidobacterium	sample16.7.insilico	0
Acidobacterium	sample16.8.insilico	0.0016576
Acidobacterium	sample16.9.insilico	0
Acidobacterium	sample17.1.insilico	0.0120095
Acidobacterium	sample17.10.insilico	0
Acidobacterium	sample17.2.insilico	0.0026559
Acidobacterium	sample17.3.insilico	0.0296886
Acidobacterium	sample17.4.insilico	0
Acidobacterium	sample17.5.insilico	0.0064616
Acidobacterium	sample17.6.insilico	0
Acidobacterium	sample17.7.insilico	0
Acidobacterium	sample17.8.insilico	0
Acidobacterium	sample17.9.insilico	0.00540322
Acidobacterium	sample18.1.insilico	0.00389407
Acidobacterium	sample18.10.insilico	0.0029009
Acidobacterium	sample18.2.insilico	0.00134153
Acidobacterium	sample18.3.insilico	0
Acidobacterium	sample18.4.insilico	0.00588229
Acidobacterium	sample18.5.insilico	0.00105275
Acidobacterium	sample18.6.insilico	0.00170618
Acidobacterium	sample18.7.insilico	0.00132652
Acidobacterium	sample18.8.insilico	0.00514811
Acidobacterium	sample18.9.insilico	0
Acidobacterium	sample19.1.insilico	0
Acidobacterium	sample19.10.insilico	0.00182237
Acidobacterium	sample19.2.insilico	0.00179531
Acidobacterium	sample19.3.insilico	0.00930696
Acidobacterium	sample19.4.insilico	0
Acidobacterium	sample19.5.insilico	0
Acidobacterium	sample19.6.insilico	0
Acidobacterium	sample19.7.insilico	0
Acidobacterium	sample19.8.insilico	0.00242189
Acidobacterium	sample19.9.insilico	0
Acidobacterium	sample2.1.insilico	0
Acidobacterium	sample2.10.insilico	0
Acidobacterium	sample2.2.insilico	0
Acidobacterium	sample2.3.insilico	0.00428517
Acidobacterium	sample2.4.insilico	0
Acidobacterium	sample2.5.insilico	0
Acidobacterium	sample2.6.insilico	0
Acidobacterium	sample2.7.insilico	0
Acidobacterium	sample2.8.insilico	0
Acidobacterium	sample2.9.insilico	0
Acidobacterium	sample20.1.insilico	0
Acidobacterium	sample20.10.insilico	0
Acidobacterium	sample20.2.insilico	0
Acidobacterium	sample20.3.insilico	0
Acidobacterium	sample20.4.insilico	0
Acidobacterium	sample20.5.insilico	0.00078908
Acidobacterium	sample20.6.insilico	0.00111023
Acidobacterium	sample20.7.insilico	0
Acidobacterium	sample20.8.insilico	0
Acidobacterium	sample20.9.insilico	0
Acidobacterium	sample3.1.insilico	0.00454182
Acidobacterium	sample3.10.insilico	0.00118862
Acidobacterium	sample3.2.insilico	0.00629423
Acidobacterium	sample3.3.insilico	0
Acidobacterium	sample3.4.insilico	0.0025838
Acidobacterium	sample3.5.insilico	0
Acidobacterium	sample3.6.insilico	0
Acidobacterium	sample3.7.insilico	0.0105407
Acidobacterium	sample3.8.insilico	0
Acidobacterium	sample3.9.insilico	0
Acidobacterium	sample4.1.insilico	0
Acidobacterium	sample4.10.insilico	0.00143345
Acidobacterium	sample4.2.insilico	0.00139598
Acidobacterium	sample4.3.insilico	0
Acidobacterium	sample4.4.insilico	0.00801727
Acidobacterium	sample4.5.insilico	0
Acidobacterium	sample4.6.insilico	0.00551634
Acidobacterium	sample4.7.insilico	0
Acidobacterium	sample4.8.insilico	0.0030544
Acidobacterium	sample4.9.insilico	0.00100303
Acidobacterium	sample5.1.insilico	0.00574425
Acidobacterium	sample5.10.insilico	0
Acidobacterium	sample5.2.insilico	0.00367192
Acidobacterium	sample5.3.insilico	0.00199534
Acidobacterium	sample5.4.insilico	0.00498503
Acidobacterium	sample5.5.insilico	0.00356655
Acidobacterium	sample5.6.insilico	0
Acidobacterium	sample5.7.insilico	0.000852724
Acidobacterium	sample5.8.insilico	0
Acidobacterium	sample5.9.insilico	0
Acidobacterium	sample6.1.insilico	0.000990851
Acidobacterium	sample6.10.insilico	0.00241083
Acidobacterium	sample6.2.insilico	0.0106588
Acidobacterium	sample6.3.insilico	0
Acidobacterium	sample6.4.insilico	0
Acidobacterium	sample6.5.insilico	0
Acidobacterium	sample6.6.insilico	0
Acidobacterium	sample6.7.insilico	0
Acidobacterium	sample6.8.insilico	0
Acidobacterium	sample6.9.insilico	0.00158537
Acidobacterium	sample7.1.insilico	0.00137633
Acidobacterium	sample7.10.insilico	0.0018167
Acidobacterium	sample7.2.insilico	0.00280407
Acidobacterium	sample7.3.insilico	0.004236
Acidobacterium	sample7.4.insilico	0
Acidobacterium	sample7.5.insilico	0
Acidobacterium	sample7.6.insilico	0.00177325
Acidobacterium	sample7.7.insilico	0.000965753
Acidobacterium	sample7.8.insilico	0.00248946
Acidobacterium	sample7.9.insilico	0.00773669
Acidobacterium	sample8.1.insilico	0
Acidobacterium	sample8.10.insilico	0.0105961
Acidobacterium	sample8.2.insilico	0
Acidobacterium	sample8.3.insilico	0
Acidobacterium	sample8.4.insilico	0.00334279
Acidobacterium	sample8.5.insilico	0
Acidobacterium	sample8.6.insilico	0.000387737
Acidobacterium	sample8.7.insilico	0.000562177
Acidobacterium	sample8.8.insilico	0.000805371
Acidobacterium	sample8.9.insilico	0
Acidobacterium	sample9.1.insilico	0
Acidobacterium	sample9.10.insilico	0
Acidobacterium	sample9.2.insilico	0.00227854
Acidobacterium	sample9.3.insilico	0
Acidobacterium	sample9.4.insilico	0
Acidobacterium	sample9.5.insilico	0.00162308
Acidobacterium	sample9.6.insilico	0
Acidobacterium	sample9.7.insilico	0.00126781
Acidobacterium	sample9.8.insilico	0.00383563
[truncated: 63,536 more rows]
