# Supplementary material for: An in-depth evaluation of metagenomic classifiers for soil microbiomes
Source: Environ Microbiome. 2024 Mar 28;19:19. doi: 10.1186/s40793-024-00561-w (PMC10979606; doi:10.1186/s40793-024-00561-w)
Supplement: Supplementary file 8 — Additional file 8. Metadata file for real dataset. [file 40793_2024_561_MOESM8_ESM.txt]

Run	Assay Type	AvgSpotLen	Bases	BioProject	BioSample	BioSampleModel	Bytes	Center Name	Collection_Date	Consent	DATASTORE filetype	DATASTORE provider	DATASTORE region	Experiment	geo_loc_name_country	geo_loc_name_country_continent	geo_loc_name	HOST	Instrument	Isolation_source	Lat_Lon	Library Name	LibraryLayout	LibrarySelection	LibrarySource	Organism	Platform	ReleaseDate	create_date	version	Sample Name	Source_material_ID	SRA Study
SRR14085585	WGS	302	34231836504	PRJNA717813	SAMN18514590	Metagenome or environmental	10050371008	UNIVERSITY OF TUEBINGEN	2019-05	public	sra,run.zq,fastq	ncbi,s3,gs	gs.US,s3.us-east-1,ncbi.public	SRX10459795	Germany	Europe	Germany: Schoenbuch forest	not applicable	Illumina NovaSeq 6000	not applicable	48.577889 N 9.064194 E	Podsol_A	PAIRED	RANDOM	METAGENOMIC	soil metagenome	ILLUMINA	2021-09-26T00:00:00Z	2021-03-27T05:40:00Z	1	Podsol_A	Podsol_A	SRP312381
SRR14085586	WGS	302	24854076936	PRJNA717813	SAMN18514589	Metagenome or environmental	7325890396	UNIVERSITY OF TUEBINGEN	2019-05	public	fastq,sra,run.zq	ncbi,gs,s3	ncbi.public,s3.us-east-1,gs.US	SRX10459794	Germany	Europe	Germany: Schoenbuch forest	not applicable	Illumina NovaSeq 6000	not applicable	48.578833 N 9.063472 E	Cambisol_O	PAIRED	RANDOM	METAGENOMIC	soil metagenome	ILLUMINA	2021-09-26T00:00:00Z	2021-03-27T02:28:00Z	1	Cambisol_O	Cambisol_O	SRP312381
SRR14085587	WGS	302	22847720306	PRJNA717813	SAMN18514588	Metagenome or environmental	6611656401	UNIVERSITY OF TUEBINGEN	2019-05	public	fastq,run.zq,sra	ncbi,s3,gs	gs.US,s3.us-east-1,ncbi.public	SRX10459793	Germany	Europe	Germany: Schoenbuch forest	not applicable	Illumina NovaSeq 6000	not applicable	48.578833 N 9.063472 E	Cambisol_B	PAIRED	RANDOM	METAGENOMIC	soil metagenome	ILLUMINA	2021-09-26T00:00:00Z	2021-03-27T02:02:00Z	1	Cambisol_B	Cambisol_B	SRP312381
SRR14085588	WGS	302	21634553992	PRJNA717813	SAMN18514587	Metagenome or environmental	6363957077	UNIVERSITY OF TUEBINGEN	2019-05	public	sra,fastq,run.zq	gs,ncbi,s3	gs.US,s3.us-east-1,ncbi.public	SRX10459792	Germany	Europe	Germany: Schoenbuch forest	not applicable	Illumina NovaSeq 6000	not applicable	48.578833 N 9.063472 E	Cambisol_A	PAIRED	RANDOM	METAGENOMIC	soil metagenome	ILLUMINA	2021-09-26T00:00:00Z	2021-03-27T02:29:00Z	1	Cambisol_A	Cambisol_A	SRP312381
SRR14085589	WGS	8601	9767187259	PRJNA717813	SAMN18514596	Metagenome or environmental	8658450817	UNIVERSITY OF TUEBINGEN	2016-11	public	run.zq,sra,fastq	gs,ncbi,s3	gs.US,s3.us-east-1,ncbi.public	SRX10459791	Germany	Europe	Germany: Schoenbuch forest	not applicable	PromethION	not applicable	48.578833 N 9.063472 E	Cambisol_A_n_c	SINGLE	RANDOM	METAGENOMIC	soil metagenome	OXFORD_NANOPORE	2021-09-26T00:00:00Z	2021-03-26T19:49:00Z	1	Cambisol_A_n_c	Cambisol_A_n_c	SRP312381
SRR14085590	WGS	3869	5029424772	PRJNA717813	SAMN18514595	Metagenome or environmental	4291694227	UNIVERSITY OF TUEBINGEN	2016-11	public	run.zq,sra,fastq	ncbi,gs,s3	gs.US,s3.us-east-1,ncbi.public	SRX10459790	Germany	Europe	Germany: Schoenbuch forest	not applicable	GridION	not applicable	48.578833 N 9.063472 E	Cambisol_A_n_g	SINGLE	RANDOM	METAGENOMIC	soil metagenome	OXFORD_NANOPORE	2021-09-26T00:00:00Z	2021-03-27T02:45:00Z	1	Cambisol_A_n_g	Cambisol_A_n_g	SRP312381
SRR14085591	WGS	301	24321381686	PRJNA717813	SAMN18514594	Metagenome or environmental	7568999472	UNIVERSITY OF TUEBINGEN	2016-11	public	fastq,run.zq,sra	gs,ncbi,s3	gs.US,ncbi.public,s3.us-east-1	SRX10459789	Germany	Europe	Germany: Schoenbuch forest	not applicable	Illumina NovaSeq 6000	not applicable	48.578833 N 9.063472 E	Cambisol_A_2016	PAIRED	RANDOM	METAGENOMIC	soil metagenome	ILLUMINA	2021-09-26T00:00:00Z	2021-03-27T02:29:00Z	1	Cambisol_A_2016	Cambisol_A_2016	SRP312381
SRR14085592	WGS	302	19412882838	PRJNA717813	SAMN18514593	Metagenome or environmental	5771391571	UNIVERSITY OF TUEBINGEN	2019-05	public	run.zq,fastq,sra	gs,s3,ncbi	s3.us-east-1,gs.US,ncbi.public	SRX10459788	Germany	Europe	Germany: Schoenbuch forest	not applicable	Illumina NovaSeq 6000	not applicable	48.579083 N 9.063333 E	Stagnosol_O	PAIRED	RANDOM	METAGENOMIC	soil metagenome	ILLUMINA	2021-09-26T00:00:00Z	2021-03-27T02:27:00Z	1	Stagnosol_O	Stagnosol_O	SRP312381
SRR14085593	WGS	302	16083115398	PRJNA717813	SAMN18514592	Metagenome or environmental	4778735768	UNIVERSITY OF TUEBINGEN	2019-05	public	run.zq,fastq,sra	s3,gs,ncbi	s3.us-east-1,ncbi.public,gs.US	SRX10459787	Germany	Europe	Germany: Schoenbuch forest	not applicable	Illumina NovaSeq 6000	not applicable	48.579083 N 9.063333 E	Stagnosol_A	PAIRED	RANDOM	METAGENOMIC	soil metagenome	ILLUMINA	2021-09-26T00:00:00Z	2021-03-27T03:10:00Z	1	Stagnosol_A	Stagnosol_A	SRP312381
SRR14085594	WGS	302	26105094420	PRJNA717813	SAMN18514591	Metagenome or environmental	7681123882	UNIVERSITY OF TUEBINGEN	2019-05	public	sra,fastq,run.zq	gs,s3,ncbi	ncbi.public,gs.US,s3.us-east-1	SRX10459786	Germany	Europe	Germany: Schoenbuch forest	not applicable	Illumina NovaSeq 6000	not applicable	48.577889 N 9.064194 E	Podsol_O	PAIRED	RANDOM	METAGENOMIC	soil metagenome	ILLUMINA	2021-09-26T00:00:00Z	2021-03-27T02:30:00Z	1	Podsol_O	Podsol_O	SRP312381
