# Supplementary material for: An in-depth evaluation of metagenomic classifiers for soil microbiomes
Source: Environ Microbiome. 2024 Mar 28;19:19. doi: 10.1186/s40793-024-00561-w (PMC10979606; doi:10.1186/s40793-024-00561-w)
Supplement: Supplementary file 9 — Additional file 9. Results of phylum-level taxonomic classification from the real dataset using Kraken2 (custom). Relative abundance threshold: not applied. [file 40793_2024_561_MOESM9_ESM.txt]

SRR14085585	Candidatus Ratteibacteria	2979319	P	73	10	83	0.00000
SRR14085585	Candidatus Magasanikbacteria	1752731	P	529	95	624	0.00001
SRR14085585	Chrysiogenetes	200938	P	653	41	694	0.00002
SRR14085585	candidate division CPR2	1618339	P	30	2	32	0.00000
SRR14085585	Deferribacteres	200930	P	725	9	734	0.00002
SRR14085585	Candidatus Desantisbacteria	1819803	P	125	231	356	0.00001
SRR14085585	Synergistetes	508458	P	6964	1047	8011	0.00018
SRR14085585	Candidatus Woykebacteria	1817899	P	36	0	36	0.00000
SRR14085585	Candidatus Blackburnbacteria	1817898	P	24	0	24	0.00000
SRR14085585	Candidatus Huberarchaea	2582950	P	2	2536	2538	0.00006
SRR14085585	Candidatus Lokiarchaeota	1655434	P	111	1	112	0.00000
SRR14085585	Candidatus Schekmanbacteria	1817811	P	63	2	65	0.00000
SRR14085585	Candidatus Riflebacteria	1817810	P	860	88	948	0.00002
SRR14085585	Kiritimatiellaeota	134625	P	3324	2164	5488	0.00012
SRR14085585	Candidatus Kryptonia	1855361	P	79	4	83	0.00000
SRR14085585	Chlamydiae	204428	P	13948	436	14384	0.00032
SRR14085585	Candidatus Aerophobetes	1052815	P	158	1	159	0.00000
SRR14085585	Candidatus Doudnabacteria	1817799	P	450	21	471	0.00001
SRR14085585	Chlorobi	1090	P	9302	1276	10578	0.00024
SRR14085585	Coprothermobacterota	2138240	P	25	7	32	0.00000
SRR14085585	Calditrichaeota	1930617	P	2509	66	2575	0.00006
SRR14085585	candidate division NC10	640293	P	4851	694	5545	0.00012
SRR14085585	Candidatus Marinimicrobia	62680	P	1900	234	2134	0.00005
SRR14085585	Candidatus Abawacabacteria	1817796	P	16	0	16	0.00000
SRR14085585	Candidatus Coatesbacteria	1817797	P	624	20	644	0.00001
SRR14085585	Candidatus Poribacteria	265317	P	1292	2335	3627	0.00008
SRR14085585	Candidatus Rokubacteria	1752708	P	84823	34894	119717	0.00268
SRR14085585	Mucoromycota	1913637	P	49738	7117	56855	0.00127
SRR14085585	candidate division WWE3	422282	P	190	23	213	0.00000
SRR14085585	Candidatus Latescibacteria	74015	P	1342	143	1485	0.00003
SRR14085585	Rhodothermaeota	1853220	P	7551	467	8018	0.00018
SRR14085585	Candidatus Diapherotrites	743725	P	42	0	42	0.00000
SRR14085585	Acidobacteria	57723	P	2797215	251587	3048802	0.06823
SRR14085585	Elusimicrobia	74152	P	16198	2592	18790	0.00042
SRR14085585	Candidatus Firestonebacteria	1817802	P	390	392	782	0.00002
SRR14085585	Euryarchaeota	28890	P	148135	1287	149422	0.00334
SRR14085585	Candidatus Edwardsbacteria	1817800	P	250	4	254	0.00001
SRR14085585	Candidatus Eisenbacteria	1817801	P	14162	2242	16404	0.00037
SRR14085585	Candidatus Lindowbacteria	1817807	P	799	9	808	0.00002
SRR14085585	Candidatus Fraserbacteria	1817804	P	161	0	161	0.00000
SRR14085585	Candidatus Glassbacteria	1817805	P	457	1	458	0.00001
SRR14085585	Candidatus Margulisbacteria	1817808	P	411	16	427	0.00001
SRR14085585	Candidatus Raymondbacteria	1817809	P	184	269	453	0.00001
SRR14085585	Candidatus Tagabacteria	1817918	P	15	7	22	0.00000
SRR14085585	Candidatus Liptonbacteria	1817909	P	87	1	88	0.00000
SRR14085585	Candidatus Komeilibacteria	1817908	P	94	13	107	0.00000
SRR14085585	Spirochaetes	203691	P	20397	1296	21693	0.00049
SRR14085585	Planctomycetota	203682	P	596502	21140	617642	0.01382
SRR14085585	Candidatus Buchananbacteria	1817903	P	442	27	469	0.00001
SRR14085585	Candidatus Brennerbacteria	1817902	P	4	0	4	0.00000
SRR14085585	Candidatus Andersenbacteria	1817901	P	93	9	102	0.00000
SRR14085585	Candidatus Chisholmbacteria	1817900	P	65	3	68	0.00000
SRR14085585	Candidatus Kerfeldbacteria	1817907	P	530	63	593	0.00001
SRR14085585	Candidatus Jacksonbacteria	1817906	P	39	24	63	0.00000
SRR14085585	Candidatus Harrisonbacteria	1817905	P	175	30	205	0.00000
SRR14085585	Candidatus Colwellbacteria	1817904	P	149	0	149	0.00000
SRR14085585	Candidatus Daviesbacteria	1752718	P	57	6	63	0.00000
SRR14085585	Candidatus Levybacteria	1752719	P	239	41	280	0.00001
SRR14085585	Chloroflexi	200795	P	275189	26890	302079	0.00676
SRR14085585	Candidatus Thermoplasmatota	2283796	P	3072	98	3170	0.00007
SRR14085585	Candidatus Dormibacteraeota	2052312	P	7130	3801	10931	0.00024
SRR14085585	Ignavibacteriae	1134404	P	5492	752	6244	0.00014
SRR14085585	Candidatus Curtissbacteria	1752717	P	137	19	156	0.00000
SRR14085585	Candidatus Hydrothermae	1130266	P	163	5	168	0.00000
SRR14085585	Lentisphaerae	256845	P	27687	18112	45799	0.00103
SRR14085585	Candidatus Bathyarchaeota	928852	P	1235	70	1305	0.00003
SRR14085585	Candidatus Woesearchaeota	1801616	P	296	2	298	0.00001
SRR14085585	Candidatus Cloacimonetes	456828	P	518	201	719	0.00002
SRR14085585	Candidatus Tectomicrobia	1802339	P	2901	58	2959	0.00007
SRR14085585	Candidatus Collierbacteria	1752725	P	115	7	122	0.00000
SRR14085585	Candidatus Taylorbacteria	1817919	P	235	52	287	0.00001
SRR14085585	Candidatus Campbellbacteria	1752727	P	45	15	60	0.00000
SRR14085585	Candidatus Beckwithbacteria	1752726	P	55	9	64	0.00000
SRR14085585	Candidatus Shapirobacteria	1752721	P	115	14	129	0.00000
SRR14085585	Candidatus Gottesmanbacteria	1752720	P	256	270	526	0.00001
SRR14085585	Candidatus Roizmanbacteria	1752723	P	276	21	297	0.00001
SRR14085585	Candidatus Woesebacteria	1752722	P	164	3	167	0.00000
SRR14085585	Candidatus Lloydbacteria	1817910	P	133	12	145	0.00000
SRR14085585	Candidatus Nealsonbacteria	1817911	P	120	28	148	0.00000
SRR14085585	Candidatus Niyogibacteria	1817912	P	129	17	146	0.00000
SRR14085585	Candidatus Portnoybacteria	1817913	P	103	17	120	0.00000
SRR14085585	Candidatus Nomurabacteria	1752729	P	332	41	373	0.00001
SRR14085585	Candidatus Spechtbacteria	1817915	P	10	0	10	0.00000
SRR14085585	Candidatus Staskawiczbacteria	1817916	P	145	17	162	0.00000
SRR14085585	Candidatus Sungbacteria	1817917	P	200	9	209	0.00000
SRR14085585	Armatimonadetes	67819	P	18479	15168	33647	0.00075
SRR14085585	Atribacterota	67818	P	331	15	346	0.00001
SRR14085585	Candidatus Blackallbacteria	2798537	P	88	10	98	0.00000
SRR14085585	Candidatus Gribaldobacteria	2798536	P	8	709578	709586	0.01588
SRR14085585	Candidatus Bipolaricaulota	67810	P	1397	78	1475	0.00003
SRR14085585	Candidatus Omnitrophica	67812	P	7752	674	8426	0.00019
SRR14085585	Caldiserica	67814	P	141	10	151	0.00000
SRR14085585	Candidatus Aminicenantes	67817	P	2372	42	2414	0.00005
SRR14085585	Candidatus Aenigmarchaeota	743724	P	58	5	63	0.00000
SRR14085585	Candidatus Nezhaarchaeota	2546568	P	1	0	1	0.00000
SRR14085585	Candidatus Heimdallarchaeota	1936272	P	25	0	25	0.00000
SRR14085585	Candidatus Odinarchaeota	1936271	P	2	0	2	0.00000
SRR14085585	Thermodesulfobacteria	200940	P	694	183	877	0.00002
SRR14085585	Candidatus Melainabacteria	1798710	P	7474	2530	10004	0.00022
SRR14085585	Candidatus Korarchaeota	51967	P	66	0	66	0.00000
SRR14085585	Candidatus Uhrbacteria	1752732	P	1841	343	2184	0.00005
SRR14085585	Candidatus Yanofskybacteria	1752733	P	467	46	513	0.00001
SRR14085585	Candidatus Amesbacteria	1752730	P	101	7	108	0.00000
SRR14085585	Pseudomonadota	1224	P	15290253	1173820	16464073	0.36848
SRR14085585	Candidatus Adlerbacteria	1752736	P	488	47	535	0.00001
SRR14085585	Candidatus Moranbacteria	1752737	P	738	98	836	0.00002
SRR14085585	Candidatus Kaiserbacteria	1752734	P	1006	82	1088	0.00002
SRR14085585	Candidatus Wolfebacteria	1752735	P	165	19	184	0.00000
SRR14085585	Candidatus Giovannonibacteria	1752738	P	256	129	385	0.00001
SRR14085585	Candidatus Jorgensenbacteria	1752739	P	238	31	269	0.00001
SRR14085585	Candidatus Peregrinibacteria	1619053	P	2530	155	2685	0.00006
SRR14085585	Candidatus Nanohaloarchaeota	1462430	P	15	0	15	0.00000
SRR14085585	Candidatus Auribacterota	2093364	P	70	5	75	0.00000
SRR14085585	Candidatus Calescamantes	1052197	P	12	3	15	0.00000
SRR14085585	Bacteroidota	976	P	334341	29387	363728	0.00814
SRR14085585	Candidatus Absconditabacteria	221235	P	55	82	137	0.00000
SRR14085585	Abditibacteriota	2109258	P	370	1	371	0.00001
SRR14085585	Crenarchaeota	28889	P	1742	4	1746	0.00004
SRR14085585	Candidatus Marsarchaeota	1978152	P	35	18	53	0.00000
SRR14085585	Candidatus Pacebacteria	1752724	P	153	9	162	0.00000
SRR14085585	Fibrobacteres	65842	P	5098	799	5897	0.00013
SRR14085585	Candidatus Falkowbacteria	1752728	P	627	174	801	0.00002
SRR14085585	Ascomycota	4890	P	1059303	40734	1100037	0.02462
SRR14085585	Candidatus Wallbacteria	1817812	P	153	1	154	0.00000
SRR14085585	candidate division Zixibacteria	1379697	P	2393	219	2612	0.00006
SRR14085585	Candidatus Kapabacteria	1662329	P	683	127	810	0.00002
SRR14085585	Candidatus Abyssubacteria	2093358	P	792	2	794	0.00002
SRR14085585	Bacillota	1239	P	555860	103341	659201	0.01475
SRR14085585	Candidatus Ryanbacteria	1817914	P	79	8	87	0.00000
SRR14085585	Candidatus Azambacteria	1752741	P	93	4	97	0.00000
SRR14085585	Candidatus Kuenenbacteria	1752740	P	61	10	71	0.00000
SRR14085585	Candidatus Goldbacteria	2013583	P	71	1	72	0.00000
SRR14085585	Fusobacteria	32066	P	421	105	526	0.00001
SRR14085585	Candidatus Muirbacteria	2767197	P	8	0	8	0.00000
SRR14085585	Tenericutes	544448	P	1625	1118	2743	0.00006
SRR14085585	Candidatus Gracilibacteria	363464	P	69	11	80	0.00000
SRR14085585	Thaumarchaeota	651137	P	3043	57	3100	0.00007
SRR14085585	Candidatus Zambryskibacteria	1817925	P	180	11	191	0.00000
SRR14085585	Candidatus Yonathbacteria	1817924	P	136	12	148	0.00000
SRR14085585	Nanoarchaeota	192989	P	14	0	14	0.00000
SRR14085585	Candidatus Wirthbacteria	1817926	P	172	30	202	0.00000
SRR14085585	Aquificae	200783	P	714	15	729	0.00002
SRR14085585	Candidatus Terrybacteria	1817920	P	48	0	48	0.00000
SRR14085585	Candidatus Wildermuthbacteria	1817923	P	65	21	86	0.00000
SRR14085585	Candidatus Vogelbacteria	1817922	P	173	8	181	0.00000
SRR14085585	Nitrospirae	40117	P	35933	2633	38566	0.00086
SRR14085585	Candidatus Mcinerneyibacteriota	2703810	P	13	0	13	0.00000
SRR14085585	Candidatus Microgenomates	67820	P	88	75	163	0.00000
SRR14085585	Candidatus Cerribacteria	2301208	P	9	1021	1030	0.00002
SRR14085585	Candidatus Berkelbacteria	1618330	P	145	4	149	0.00000
SRR14085585	Candidatus Parvarchaeota	1462422	P	2	0	2	0.00000
SRR14085585	Dictyoglomi	68297	P	35	0	35	0.00000
SRR14085585	Thermotogae	200918	P	1958	155	2113	0.00005
SRR14085585	Candidatus Cryosericota	2498705	P	378	10	388	0.00001
SRR14085585	Nitrospinae	1293497	P	3390	130	3520	0.00008
SRR14085585	Candidatus Parcubacteria	221216	P	619	48	667	0.00001
SRR14085585	candidate division WOR-3	1703755	P	652	12	664	0.00001
SRR14085585	Verrucomicrobia	74201	P	446006	45862	491868	0.01101
SRR14085585	Actinomycetota	201174	P	18198306	1170143	19368449	0.43348
SRR14085585	Candidatus Thorarchaeota	1706441	P	176	3	179	0.00000
SRR14085585	Candidatus Dadabacteria	1752716	P	676	19	695	0.00002
SRR14085585	Cyanobacteria	1117	P	78715	2723	81438	0.00182
SRR14085585	Deinococcus-Thermus	1297	P	62663	3697	66360	0.00149
SRR14085585	Balneolota	1936987	P	2616	81	2697	0.00006
SRR14085585	Gemmatimonadetes	142182	P	77555	18540	96095	0.00215
SRR14085585	Candidatus Hydrogenedentes	142187	P	4277	760	5037	0.00011
SRR14085585	Candidatus Verstraetearchaeota	1915410	P	206	7	213	0.00000
SRR14085585	Basidiomycota	5204	P	564323	43034	607357	0.01359
SRR14085585	candidate division CPR3	1618340	P	16	21	37	0.00000
SRR14085585	Candidatus Sumerlaeota	200295	P	2267	3972	6239	0.00014
SRR14085585	Candidatus Altiarchaeota	2582935	P	57	55	112	0.00000
SRR14085585	Candidatus Pyropristinus	2731992	P	9	8	17	0.00000
SRR14085585	Candidatus Fermentibacteria	1729712	P	520	40	560	0.00001
SRR14085585	candidate division LCP-89	2576005	P	122	1	123	0.00000
SRR14085585	Candidatus Saccharibacteria	95818	P	7945	381	8326	0.00019
SRR14085585	Candidatus Helarchaeota	2572044	P	12	0	12	0.00000
SRR14085585	Candidatus Micrarchaeota	1801631	P	972	8	980	0.00002
SRR14085585	Candidatus Eremiobacterota	1154676	P	5588	5081	10669	0.00024
SRR14085586	Candidatus Ratteibacteria	2979319	P	28	26	54	0.00000
SRR14085586	Candidatus Magasanikbacteria	1752731	P	661	91	752	0.00001
SRR14085586	Chrysiogenetes	200938	P	887	40	927	0.00002
SRR14085586	candidate division CPR2	1618339	P	14	0	14	0.00000
SRR14085586	Deferribacteres	200930	P	703	9	712	0.00001
SRR14085586	Candidatus Desantisbacteria	1819803	P	155	156	311	0.00001
SRR14085586	Synergistetes	508458	P	9861	1686	11547	0.00021
SRR14085586	Candidatus Woykebacteria	1817899	P	44	0	44	0.00000
SRR14085586	Candidatus Blackburnbacteria	1817898	P	31	0	31	0.00000
SRR14085586	Candidatus Lokiarchaeota	1655434	P	301	3	304	0.00001
SRR14085586	Candidatus Schekmanbacteria	1817811	P	105	242	347	0.00001
SRR14085586	Candidatus Riflebacteria	1817810	P	970	111	1081	0.00002
SRR14085586	Kiritimatiellaeota	134625	P	4799	2898	7697	0.00014
SRR14085586	Candidatus Kryptonia	1855361	P	95	3	98	0.00000
SRR14085586	Chlamydiae	204428	P	11025	269	11294	0.00021
SRR14085586	Candidatus Aerophobetes	1052815	P	201	1	202	0.00000
SRR14085586	Candidatus Doudnabacteria	1817799	P	531	18	549	0.00001
SRR14085586	Chlorobi	1090	P	10028	1038	11066	0.00021
SRR14085586	Coprothermobacterota	2138240	P	33	6	39	0.00000
SRR14085586	Calditrichaeota	1930617	P	2105	54	2159	0.00004
SRR14085586	candidate division NC10	640293	P	5160	634	5794	0.00011
SRR14085586	Candidatus Marinimicrobia	62680	P	2000	193	2193	0.00004
SRR14085586	Candidatus Abawacabacteria	1817796	P	14	0	14	0.00000
SRR14085586	Candidatus Coatesbacteria	1817797	P	791	21	812	0.00002
SRR14085586	Candidatus Poribacteria	265317	P	1796	3131	4927	0.00009
SRR14085586	Candidatus Rokubacteria	1752708	P	111079	37147	148226	0.00275
SRR14085586	Mucoromycota	1913637	P	86735	9182	95917	0.00178
SRR14085586	candidate division WWE3	422282	P	263	17	280	0.00001
SRR14085586	Candidatus Latescibacteria	74015	P	1731	116	1847	0.00003
SRR14085586	Rhodothermaeota	1853220	P	12336	575	12911	0.00024
SRR14085586	Candidatus Diapherotrites	743725	P	91	67	158	0.00000
SRR14085586	Acidobacteria	57723	P	1581010	111165	1692175	0.03141
SRR14085586	Elusimicrobia	74152	P	22269	3084	25353	0.00047
SRR14085586	Candidatus Firestonebacteria	1817802	P	472	421	893	0.00002
SRR14085586	Euryarchaeota	28890	P	290772	1956	292728	0.00543
SRR14085586	Candidatus Edwardsbacteria	1817800	P	325	4	329	0.00001
SRR14085586	Candidatus Eisenbacteria	1817801	P	18445	2338	20783	0.00039
SRR14085586	Candidatus Lindowbacteria	1817807	P	1066	9	1075	0.00002
SRR14085586	Candidatus Fraserbacteria	1817804	P	197	0	197	0.00000
SRR14085586	Candidatus Glassbacteria	1817805	P	772	792	1564	0.00003
SRR14085586	Candidatus Margulisbacteria	1817808	P	480	16	496	0.00001
SRR14085586	Candidatus Raymondbacteria	1817809	P	223	7	230	0.00000
SRR14085586	Candidatus Collierbacteria	1752725	P	127	2	129	0.00000
SRR14085586	Candidatus Liptonbacteria	1817909	P	119	0	119	0.00000
SRR14085586	Candidatus Komeilibacteria	1817908	P	147	9	156	0.00000
SRR14085586	Spirochaetes	203691	P	26957	1448	28405	0.00053
SRR14085586	Planctomycetota	203682	P	884516	25217	909733	0.01689
SRR14085586	Candidatus Buchananbacteria	1817903	P	388	13	401	0.00001
SRR14085586	Candidatus Brennerbacteria	1817902	P	6	0	6	0.00000
SRR14085586	Candidatus Andersenbacteria	1817901	P	74	8	82	0.00000
SRR14085586	Candidatus Chisholmbacteria	1817900	P	98	4	102	0.00000
SRR14085586	Candidatus Kerfeldbacteria	1817907	P	478	31	509	0.00001
SRR14085586	Candidatus Jacksonbacteria	1817906	P	49	10	59	0.00000
SRR14085586	Candidatus Harrisonbacteria	1817905	P	113	12	125	0.00000
SRR14085586	Candidatus Colwellbacteria	1817904	P	85	0	85	0.00000
SRR14085586	Candidatus Daviesbacteria	1752718	P	141	5	146	0.00000
SRR14085586	Candidatus Levybacteria	1752719	P	256	261	517	0.00001
SRR14085586	Chloroflexi	200795	P	365539	29303	394842	0.00733
SRR14085586	Candidatus Thermoplasmatota	2283796	P	5923	3458	9381	0.00017
SRR14085586	Candidatus Dormibacteraeota	2052312	P	6036	2319	8355	0.00016
SRR14085586	Ignavibacteriae	1134404	P	5019	504	5523	0.00010
SRR14085586	Candidatus Curtissbacteria	1752717	P	106	7	113	0.00000
SRR14085586	Candidatus Hydrothermae	1130266	P	65	1	66	0.00000
SRR14085586	Lentisphaerae	256845	P	36099	19083	55182	0.00102
SRR14085586	Candidatus Bathyarchaeota	928852	P	2003	54	2057	0.00004
SRR14085586	Candidatus Woesearchaeota	1801616	P	463	4	467	0.00001
SRR14085586	Candidatus Cloacimonetes	456828	P	584	343	927	0.00002
SRR14085586	Candidatus Tectomicrobia	1802339	P	3645	73	3718	0.00007
SRR14085586	Candidatus Tagabacteria	1817918	P	19	3	22	0.00000
SRR14085586	Candidatus Taylorbacteria	1817919	P	243	15	258	0.00000
SRR14085586	Candidatus Campbellbacteria	1752727	P	60	14	74	0.00000
SRR14085586	Candidatus Beckwithbacteria	1752726	P	107	10	117	0.00000
SRR14085586	Candidatus Shapirobacteria	1752721	P	95	6	101	0.00000
SRR14085586	Candidatus Gottesmanbacteria	1752720	P	325	9	334	0.00001
SRR14085586	Candidatus Roizmanbacteria	1752723	P	433	28	461	0.00001
SRR14085586	Candidatus Woesebacteria	1752722	P	248	3	251	0.00000
SRR14085586	Candidatus Lloydbacteria	1817910	P	253	16	269	0.00001
SRR14085586	Candidatus Nealsonbacteria	1817911	P	98	12	110	0.00000
SRR14085586	Candidatus Niyogibacteria	1817912	P	75	6	81	0.00000
SRR14085586	Candidatus Portnoybacteria	1817913	P	141	16	157	0.00000
SRR14085586	Candidatus Nomurabacteria	1752729	P	436	31	467	0.00001
SRR14085586	Candidatus Spechtbacteria	1817915	P	9	0	9	0.00000
SRR14085586	Candidatus Staskawiczbacteria	1817916	P	175	12	187	0.00000
SRR14085586	Candidatus Sungbacteria	1817917	P	214	2	216	0.00000
SRR14085586	Armatimonadetes	67819	P	25516	14740	40256	0.00075
SRR14085586	Atribacterota	67818	P	419	15	434	0.00001
SRR14085586	Candidatus Blackallbacteria	2798537	P	172	16	188	0.00000
SRR14085586	Candidatus Gribaldobacteria	2798536	P	7	0	7	0.00000
SRR14085586	Candidatus Bipolaricaulota	67810	P	2297	100	2397	0.00004
SRR14085586	Candidatus Omnitrophica	67812	P	8489	523	9012	0.00017
SRR14085586	Caldiserica	67814	P	259	10	269	0.00001
SRR14085586	Candidatus Aminicenantes	67817	P	2933	45	2978	0.00006
SRR14085586	Candidatus Aenigmarchaeota	743724	P	155	12	167	0.00000
SRR14085586	Candidatus Nezhaarchaeota	2546568	P	1	0	1	0.00000
SRR14085586	Candidatus Heimdallarchaeota	1936272	P	71	0	71	0.00000
SRR14085586	Candidatus Odinarchaeota	1936271	P	11	909	920	0.00002
SRR14085586	Thermodesulfobacteria	200940	P	757	63	820	0.00002
SRR14085586	Candidatus Melainabacteria	1798710	P	6755	2843	9598	0.00018
SRR14085586	Candidatus Korarchaeota	51967	P	170	0	170	0.00000
SRR14085586	Candidatus Uhrbacteria	1752732	P	2314	291	2605	0.00005
SRR14085586	Candidatus Yanofskybacteria	1752733	P	304	27	331	0.00001
SRR14085586	Candidatus Amesbacteria	1752730	P	143	6	149	0.00000
SRR14085586	Pseudomonadota	1224	P	19497467	1303016	20800483	0.38611
SRR14085586	Candidatus Adlerbacteria	1752736	P	1218	60	1278	0.00002
SRR14085586	Candidatus Moranbacteria	1752737	P	1125	91	1216	0.00002
SRR14085586	Candidatus Kaiserbacteria	1752734	P	1639	121	1760	0.00003
SRR14085586	Candidatus Wolfebacteria	1752735	P	217	15	232	0.00000
SRR14085586	Candidatus Giovannonibacteria	1752738	P	189	30	219	0.00000
SRR14085586	Candidatus Jorgensenbacteria	1752739	P	206	19	225	0.00000
SRR14085586	Candidatus Peregrinibacteria	1619053	P	2275	2003	4278	0.00008
SRR14085586	Candidatus Nanohaloarchaeota	1462430	P	42	0	42	0.00000
SRR14085586	Candidatus Auribacterota	2093364	P	65	4	69	0.00000
SRR14085586	Candidatus Calescamantes	1052197	P	6	874266	874272	0.01623
SRR14085586	Bacteroidota	976	P	507472	34891	542363	0.01007
SRR14085586	Candidatus Absconditabacteria	221235	P	60	63	123	0.00000
SRR14085586	Abditibacteriota	2109258	P	507	1	508	0.00001
SRR14085586	Crenarchaeota	28889	P	3662	8	3670	0.00007
SRR14085586	Candidatus Marsarchaeota	1978152	P	72	29	101	0.00000
SRR14085586	Candidatus Pacebacteria	1752724	P	230	10	240	0.00000
SRR14085586	Fibrobacteres	65842	P	7057	795	7852	0.00015
SRR14085586	Candidatus Falkowbacteria	1752728	P	760	129	889	0.00002
SRR14085586	Ascomycota	4890	P	1641170	53895	1695065	0.03146
SRR14085586	Candidatus Wallbacteria	1817812	P	264	2	266	0.00000
SRR14085586	candidate division Zixibacteria	1379697	P	2654	180	2834	0.00005
SRR14085586	Candidatus Kapabacteria	1662329	P	586	134	720	0.00001
SRR14085586	Candidatus Abyssubacteria	2093358	P	853	2	855	0.00002
SRR14085586	Bacillota	1239	P	728124	112716	840840	0.01561
SRR14085586	Candidatus Ryanbacteria	1817914	P	85	3	88	0.00000
SRR14085586	Candidatus Azambacteria	1752741	P	144	4	148	0.00000
SRR14085586	Candidatus Kuenenbacteria	1752740	P	51	2	53	0.00000
SRR14085586	Candidatus Goldbacteria	2013583	P	62	0	62	0.00000
SRR14085586	Fusobacteria	32066	P	851	200	1051	0.00002
SRR14085586	Candidatus Muirbacteria	2767197	P	29	0	29	0.00000
SRR14085586	Tenericutes	544448	P	2260	1405	3665	0.00007
SRR14085586	Candidatus Gracilibacteria	363464	P	106	13	119	0.00000
SRR14085586	Thaumarchaeota	651137	P	3809	61	3870	0.00007
SRR14085586	Candidatus Zambryskibacteria	1817925	P	184	6	190	0.00000
SRR14085586	Candidatus Yonathbacteria	1817924	P	178	11	189	0.00000
SRR14085586	Nanoarchaeota	192989	P	42	0	42	0.00000
SRR14085586	Candidatus Wirthbacteria	1817926	P	212	23	235	0.00000
SRR14085586	Aquificae	200783	P	593	15	608	0.00001
SRR14085586	Candidatus Terrybacteria	1817920	P	146	0	146	0.00000
SRR14085586	Candidatus Wildermuthbacteria	1817923	P	152	22	174	0.00000
SRR14085586	Candidatus Vogelbacteria	1817922	P	175	3	178	0.00000
SRR14085586	Nitrospirae	40117	P	40566	2520	43086	0.00080
SRR14085586	Candidatus Mcinerneyibacteriota	2703810	P	18	0	18	0.00000
SRR14085586	Candidatus Microgenomates	67820	P	161	4	165	0.00000
SRR14085586	Candidatus Cerribacteria	2301208	P	15	1308	1323	0.00002
SRR14085586	Candidatus Berkelbacteria	1618330	P	280	5	285	0.00001
SRR14085586	Candidatus Parvarchaeota	1462422	P	2	0	2	0.00000
SRR14085586	Dictyoglomi	68297	P	39	0	39	0.00000
SRR14085586	Thermotogae	200918	P	1532	117	1649	0.00003
SRR14085586	Candidatus Cryosericota	2498705	P	531	5	536	0.00001
SRR14085586	Nitrospinae	1293497	P	3420	99	3519	0.00007
SRR14085586	Candidatus Parcubacteria	221216	P	909	45	954	0.00002
SRR14085586	candidate division WOR-3	1703755	P	972	14	986	0.00002
SRR14085586	Verrucomicrobia	74201	P	687138	76503	763641	0.01418
SRR14085586	Actinomycetota	201174	P	21781788	1415743	23197531	0.43060
SRR14085586	Candidatus Thorarchaeota	1706441	P	418	4	422	0.00001
SRR14085586	Candidatus Dadabacteria	1752716	P	1132	24	1156	0.00002
SRR14085586	Cyanobacteria	1117	P	103588	3277	106865	0.00198
SRR14085586	Deinococcus-Thermus	1297	P	91211	4266	95477	0.00177
SRR14085586	Balneolota	1936987	P	2638	42	2680	0.00005
SRR14085586	Gemmatimonadetes	142182	P	121764	22889	144653	0.00269
SRR14085586	Candidatus Hydrogenedentes	142187	P	5555	761	6316	0.00012
SRR14085586	Candidatus Verstraetearchaeota	1915410	P	356	8	364	0.00001
SRR14085586	Basidiomycota	5204	P	788506	50017	838523	0.01557
SRR14085586	candidate division CPR3	1618340	P	20	13	33	0.00000
SRR14085586	Candidatus Sumerlaeota	200295	P	2538	254	2792	0.00005
SRR14085586	Candidatus Altiarchaeota	2582935	P	154	0	154	0.00000
SRR14085586	Candidatus Pyropristinus	2731992	P	21	0	21	0.00000
SRR14085586	Candidatus Fermentibacteria	1729712	P	639	37	676	0.00001
SRR14085586	candidate division LCP-89	2576005	P	102	0	102	0.00000
SRR14085586	Candidatus Saccharibacteria	95818	P	4420	200	4620	0.00009
SRR14085586	Candidatus Helarchaeota	2572044	P	30	0	30	0.00000
SRR14085586	Candidatus Micrarchaeota	1801631	P	1438	9	1447	0.00003
SRR14085586	Candidatus Eremiobacterota	1154676	P	4537	3285	7822	0.00015
SRR14085587	Candidatus Ratteibacteria	2979319	P	131	10	141	0.00000
SRR14085587	Candidatus Magasanikbacteria	1752731	P	939	76	1015	0.00003
SRR14085587	Chrysiogenetes	200938	P	870	35	905	0.00002
SRR14085587	candidate division CPR2	1618339	P	58	95	153	0.00000
SRR14085587	Deferribacteres	200930	P	1064	9	1073	0.00003
SRR14085587	Candidatus Desantisbacteria	1819803	P	283	7	290	0.00001
SRR14085587	Synergistetes	508458	P	9412	997	10409	0.00026
SRR14085587	Candidatus Woykebacteria	1817899	P	108	0	108	0.00000
SRR14085587	Candidatus Blackburnbacteria	1817898	P	140	1	141	0.00000
SRR14085587	Candidatus Huberarchaea	2582950	P	3	3027	3030	0.00008
SRR14085587	Candidatus Lokiarchaeota	1655434	P	382	3	385	0.00001
SRR14085587	Candidatus Schekmanbacteria	1817811	P	258	700	958	0.00002
SRR14085587	Candidatus Riflebacteria	1817810	P	1278	86	1364	0.00003
SRR14085587	Kiritimatiellaeota	134625	P	4470	733	5203	0.00013
SRR14085587	Candidatus Kryptonia	1855361	P	285	239	524	0.00001
SRR14085587	Chlamydiae	204428	P	10115	182	10297	0.00026
SRR14085587	Candidatus Aerophobetes	1052815	P	398	3	401	0.00001
SRR14085587	Candidatus Doudnabacteria	1817799	P	1448	54	1502	0.00004
SRR14085587	Chlorobi	1090	P	13103	1155	14258	0.00036
SRR14085587	Coprothermobacterota	2138240	P	70	4	74	0.00000
SRR14085587	Calditrichaeota	1930617	P	3057	48	3105	0.00008
SRR14085587	candidate division NC10	640293	P	6943	558	7501	0.00019
SRR14085587	Candidatus Marinimicrobia	62680	P	2631	213	2844	0.00007
SRR14085587	Candidatus Abawacabacteria	1817796	P	17	0	17	0.00000
SRR14085587	Candidatus Coatesbacteria	1817797	P	713	15	728	0.00002
SRR14085587	Candidatus Poribacteria	265317	P	2479	5	2484	0.00006
SRR14085587	Candidatus Rokubacteria	1752708	P	115786	27905	143691	0.00358
SRR14085587	Mucoromycota	1913637	P	93689	7474	101163	0.00252
SRR14085587	candidate division WWE3	422282	P	550	31	581	0.00001
SRR14085587	Candidatus Latescibacteria	74015	P	1961	98	2059	0.00005
SRR14085587	Rhodothermaeota	1853220	P	8984	386	9370	0.00023
SRR14085587	Candidatus Diapherotrites	743725	P	137	2	139	0.00000
SRR14085587	Acidobacteria	57723	P	5259074	386432	5645506	0.14078
SRR14085587	Elusimicrobia	74152	P	36478	2569	39047	0.00097
SRR14085587	Candidatus Firestonebacteria	1817802	P	776	46	822	0.00002
SRR14085587	Euryarchaeota	28890	P	218461	42133	260594	0.00650
SRR14085587	Candidatus Edwardsbacteria	1817800	P	372	3	375	0.00001
SRR14085587	Candidatus Eisenbacteria	1817801	P	18256	1736	19992	0.00050
SRR14085587	Candidatus Lindowbacteria	1817807	P	1092	6	1098	0.00003
SRR14085587	Candidatus Fraserbacteria	1817804	P	258	0	258	0.00001
SRR14085587	Candidatus Glassbacteria	1817805	P	779	1	780	0.00002
SRR14085587	Candidatus Margulisbacteria	1817808	P	764	19	783	0.00002
SRR14085587	Candidatus Raymondbacteria	1817809	P	290	8	298	0.00001
SRR14085587	Candidatus Collierbacteria	1752725	P	248	10	258	0.00001
SRR14085587	Candidatus Liptonbacteria	1817909	P	315	3	318	0.00001
SRR14085587	Candidatus Komeilibacteria	1817908	P	242	22	264	0.00001
SRR14085587	Spirochaetes	203691	P	30793	1000	31793	0.00079
SRR14085587	Planctomycetota	203682	P	533992	12642	546634	0.01363
SRR14085587	Candidatus Buchananbacteria	1817903	P	586	19	605	0.00002
SRR14085587	Candidatus Brennerbacteria	1817902	P	8	0	8	0.00000
SRR14085587	Candidatus Andersenbacteria	1817901	P	213	27	240	0.00001
SRR14085587	Candidatus Chisholmbacteria	1817900	P	126	5	131	0.00000
SRR14085587	Candidatus Kerfeldbacteria	1817907	P	663	44	707	0.00002
SRR14085587	Candidatus Jacksonbacteria	1817906	P	90	26	116	0.00000
SRR14085587	Candidatus Harrisonbacteria	1817905	P	244	28	272	0.00001
SRR14085587	Candidatus Colwellbacteria	1817904	P	139	0	139	0.00000
SRR14085587	Candidatus Daviesbacteria	1752718	P	692	56	748	0.00002
SRR14085587	Candidatus Levybacteria	1752719	P	2197	169	2366	0.00006
SRR14085587	Chloroflexi	200795	P	3105882	205452	3311334	0.08257
SRR14085587	Candidatus Thermoplasmatota	2283796	P	6861	169	7030	0.00018
SRR14085587	Candidatus Dormibacteraeota	2052312	P	14470	5998	20468	0.00051
SRR14085587	Ignavibacteriae	1134404	P	9496	1000	10496	0.00026
SRR14085587	Candidatus Curtissbacteria	1752717	P	576	539	1115	0.00003
SRR14085587	Candidatus Hydrothermae	1130266	P	171	2	173	0.00000
SRR14085587	Lentisphaerae	256845	P	34624	12014	46638	0.00116
SRR14085587	Candidatus Bathyarchaeota	928852	P	143559	6680	150239	0.00375
SRR14085587	Candidatus Woesearchaeota	1801616	P	632	8	640	0.00002
SRR14085587	Candidatus Cloacimonetes	456828	P	860	44	904	0.00002
SRR14085587	Candidatus Tectomicrobia	1802339	P	3728	41	3769	0.00009
SRR14085587	Candidatus Tagabacteria	1817918	P	38	12	50	0.00000
SRR14085587	Candidatus Taylorbacteria	1817919	P	704	48	752	0.00002
SRR14085587	Candidatus Campbellbacteria	1752727	P	126	14	140	0.00000
SRR14085587	Candidatus Beckwithbacteria	1752726	P	99	23	122	0.00000
SRR14085587	Candidatus Shapirobacteria	1752721	P	304	24	328	0.00001
SRR14085587	Candidatus Gottesmanbacteria	1752720	P	859	41	900	0.00002
SRR14085587	Candidatus Roizmanbacteria	1752723	P	1174	106	1280	0.00003
SRR14085587	Candidatus Woesebacteria	1752722	P	725	20	745	0.00002
SRR14085587	Candidatus Lloydbacteria	1817910	P	294	34	328	0.00001
SRR14085587	Candidatus Nealsonbacteria	1817911	P	224	38	262	0.00001
SRR14085587	Candidatus Niyogibacteria	1817912	P	211	45	256	0.00001
SRR14085587	Candidatus Portnoybacteria	1817913	P	265	24	289	0.00001
SRR14085587	Candidatus Nomurabacteria	1752729	P	1122	99	1221	0.00003
SRR14085587	Candidatus Spechtbacteria	1817915	P	44	17	61	0.00000
SRR14085587	Candidatus Staskawiczbacteria	1817916	P	743	37	780	0.00002
SRR14085587	Candidatus Sungbacteria	1817917	P	492	8	500	0.00001
SRR14085587	Armatimonadetes	67819	P	30051	36565	66616	0.00166
SRR14085587	Atribacterota	67818	P	629	13	642	0.00002
SRR14085587	Candidatus Blackallbacteria	2798537	P	284	17	301	0.00001
SRR14085587	Candidatus Gribaldobacteria	2798536	P	88	0	88	0.00000
SRR14085587	Candidatus Bipolaricaulota	67810	P	2113	1695	3808	0.00009
SRR14085587	Candidatus Omnitrophica	67812	P	11892	560	12452	0.00031
SRR14085587	Caldiserica	67814	P	401	27	428	0.00001
SRR14085587	Candidatus Aminicenantes	67817	P	3004	2920	5924	0.00015
SRR14085587	Candidatus Aenigmarchaeota	743724	P	158	172	330	0.00001
SRR14085587	Candidatus Nezhaarchaeota	2546568	P	9	0	9	0.00000
SRR14085587	Candidatus Heimdallarchaeota	1936272	P	110	0	110	0.00000
SRR14085587	Candidatus Odinarchaeota	1936271	P	54	0	54	0.00000
SRR14085587	Thermodesulfobacteria	200940	P	1150	71	1221	0.00003
SRR14085587	Candidatus Melainabacteria	1798710	P	6449	3603	10052	0.00025
SRR14085587	Candidatus Korarchaeota	51967	P	261	0	261	0.00001
SRR14085587	Candidatus Uhrbacteria	1752732	P	2590	233	2823	0.00007
SRR14085587	Candidatus Yanofskybacteria	1752733	P	623	68	691	0.00002
SRR14085587	Candidatus Amesbacteria	1752730	P	303	18	321	0.00001
SRR14085587	Pseudomonadota	1224	P	13810702	716872	14527574	0.36227
SRR14085587	Candidatus Adlerbacteria	1752736	P	1919	158	2077	0.00005
SRR14085587	Candidatus Moranbacteria	1752737	P	1559	130	1689	0.00004
SRR14085587	Candidatus Kaiserbacteria	1752734	P	3985	289	4274	0.00011
SRR14085587	Candidatus Wolfebacteria	1752735	P	477	32	509	0.00001
SRR14085587	Candidatus Giovannonibacteria	1752738	P	494	123	617	0.00002
SRR14085587	Candidatus Jorgensenbacteria	1752739	P	400	41	441	0.00001
SRR14085587	Candidatus Peregrinibacteria	1619053	P	3097	94	3191	0.00008
SRR14085587	Candidatus Nanohaloarchaeota	1462430	P	20	0	20	0.00000
SRR14085587	Candidatus Auribacterota	2093364	P	124	5	129	0.00000
SRR14085587	Candidatus Calescamantes	1052197	P	21	3	24	0.00000
SRR14085587	Bacteroidota	976	P	566919	25470	592389	0.01477
SRR14085587	Candidatus Absconditabacteria	221235	P	130	128	258	0.00001
SRR14085587	Abditibacteriota	2109258	P	776	2	778	0.00002
SRR14085587	Crenarchaeota	28889	P	12050	664	12714	0.00032
SRR14085587	Candidatus Marsarchaeota	1978152	P	83	49	132	0.00000
SRR14085587	Candidatus Pacebacteria	1752724	P	363	50	413	0.00001
SRR14085587	Fibrobacteres	65842	P	7897	753	8650	0.00022
SRR14085587	Candidatus Falkowbacteria	1752728	P	1244	237	1481	0.00004
SRR14085587	Ascomycota	4890	P	1514119	42823	1556942	0.03882
SRR14085587	Candidatus Wallbacteria	1817812	P	296	1	297	0.00001
SRR14085587	candidate division Zixibacteria	1379697	P	4038	183	4221	0.00011
SRR14085587	Candidatus Kapabacteria	1662329	P	694	219	913	0.00002
SRR14085587	Candidatus Abyssubacteria	2093358	P	1544	1561	3105	0.00008
SRR14085587	Bacillota	1239	P	821153	91999	913152	0.02277
SRR14085587	Candidatus Ryanbacteria	1817914	P	147	4	151	0.00000
SRR14085587	Candidatus Azambacteria	1752741	P	272	5	277	0.00001
SRR14085587	Candidatus Kuenenbacteria	1752740	P	176	13	189	0.00000
SRR14085587	Candidatus Goldbacteria	2013583	P	69	0	69	0.00000
SRR14085587	Fusobacteria	32066	P	1541	218	1759	0.00004
SRR14085587	Candidatus Muirbacteria	2767197	P	23	0	23	0.00000
SRR14085587	Tenericutes	544448	P	3820	2512	6332	0.00016
SRR14085587	Candidatus Gracilibacteria	363464	P	125	37	162	0.00000
SRR14085587	Thaumarchaeota	651137	P	75480	766	76246	0.00190
SRR14085587	Candidatus Zambryskibacteria	1817925	P	500	20	520	0.00001
SRR14085587	Candidatus Yonathbacteria	1817924	P	341	30	371	0.00001
SRR14085587	Nanoarchaeota	192989	P	66	2	68	0.00000
SRR14085587	Candidatus Wirthbacteria	1817926	P	332	26	358	0.00001
SRR14085587	Aquificae	200783	P	1125	18	1143	0.00003
SRR14085587	Candidatus Terrybacteria	1817920	P	139	0	139	0.00000
SRR14085587	Candidatus Wildermuthbacteria	1817923	P	200	52	252	0.00001
SRR14085587	Candidatus Vogelbacteria	1817922	P	383	7	390	0.00001
SRR14085587	Nitrospirae	40117	P	104475	284312	388787	0.00969
SRR14085587	Candidatus Mcinerneyibacteriota	2703810	P	67	1	68	0.00000
SRR14085587	Candidatus Microgenomates	67820	P	267	15	282	0.00001
SRR14085587	Candidatus Cerribacteria	2301208	P	34	1951	1985	0.00005
SRR14085587	Candidatus Berkelbacteria	1618330	P	546	468	1014	0.00003
SRR14085587	Candidatus Parvarchaeota	1462422	P	11	0	11	0.00000
SRR14085587	Dictyoglomi	68297	P	72	0	72	0.00000
SRR14085587	Thermotogae	200918	P	2543	130	2673	0.00007
SRR14085587	Candidatus Cryosericota	2498705	P	592	18	610	0.00002
SRR14085587	Nitrospinae	1293497	P	4936	110	5046	0.00013
SRR14085587	Candidatus Parcubacteria	221216	P	1666	70	1736	0.00004
SRR14085587	candidate division WOR-3	1703755	P	1398	1439	2837	0.00007
SRR14085587	Verrucomicrobia	74201	P	580885	36163	617048	0.01539
SRR14085587	Actinomycetota	201174	P	8410745	576535	8987280	0.22411
SRR14085587	Candidatus Thorarchaeota	1706441	P	684	14	698	0.00002
SRR14085587	Candidatus Dadabacteria	1752716	P	1206	1279	2485	0.00006
SRR14085587	Cyanobacteria	1117	P	114371	2404	116775	0.00291
SRR14085587	Deinococcus-Thermus	1297	P	70887	2561	73448	0.00183
SRR14085587	Balneolota	1936987	P	3890	109	3999	0.00010
SRR14085587	Gemmatimonadetes	142182	P	192602	25263	217865	0.00543
SRR14085587	Candidatus Hydrogenedentes	142187	P	6246	583	6829	0.00017
SRR14085587	Candidatus Verstraetearchaeota	1915410	P	632	12	644	0.00002
SRR14085587	Basidiomycota	5204	P	704191	39160	743351	0.01854
SRR14085587	candidate division CPR3	1618340	P	64	36	100	0.00000
SRR14085587	Candidatus Sumerlaeota	200295	P	2736	199	2935	0.00007
SRR14085587	Candidatus Altiarchaeota	2582935	P	204	2	206	0.00001
SRR14085587	Candidatus Pyropristinus	2731992	P	13	610194	610207	0.01522
SRR14085587	Candidatus Fermentibacteria	1729712	P	731	23	754	0.00002
SRR14085587	candidate division LCP-89	2576005	P	181	1	182	0.00000
SRR14085587	Candidatus Saccharibacteria	95818	P	9939	461	10400	0.00026
SRR14085587	Candidatus Helarchaeota	2572044	P	62	1	63	0.00000
SRR14085587	Candidatus Micrarchaeota	1801631	P	2153	18	2171	0.00005
SRR14085587	Candidatus Eremiobacterota	1154676	P	16594	11266	27860	0.00069
SRR14085588	Candidatus Ratteibacteria	2979319	P	29	3	32	0.00000
SRR14085588	Candidatus Magasanikbacteria	1752731	P	562	102	664	0.00001
SRR14085588	Chrysiogenetes	200938	P	800	38	838	0.00002
SRR14085588	candidate division CPR2	1618339	P	19	19	38	0.00000
SRR14085588	Deferribacteres	200930	P	670	9	679	0.00001
SRR14085588	Candidatus Desantisbacteria	1819803	P	154	6	160	0.00000
SRR14085588	Synergistetes	508458	P	8546	1492	10038	0.00022
SRR14085588	Candidatus Woykebacteria	1817899	P	32	0	32	0.00000
SRR14085588	Candidatus Blackburnbacteria	1817898	P	34	0	34	0.00000
SRR14085588	Candidatus Huberarchaea	2582950	P	3	0	3	0.00000
SRR14085588	Candidatus Lokiarchaeota	1655434	P	274	3	277	0.00001
SRR14085588	Candidatus Schekmanbacteria	1817811	P	128	395	523	0.00001
SRR14085588	Candidatus Riflebacteria	1817810	P	875	993	1868	0.00004
SRR14085588	Kiritimatiellaeota	134625	P	4130	2386	6516	0.00014
SRR14085588	Candidatus Kryptonia	1855361	P	90	3	93	0.00000
SRR14085588	Chlamydiae	204428	P	11007	264	11271	0.00024
SRR14085588	Candidatus Aerophobetes	1052815	P	205	2	207	0.00000
SRR14085588	Candidatus Doudnabacteria	1817799	P	489	19	508	0.00001
SRR14085588	Chlorobi	1090	P	9329	1009	10338	0.00022
SRR14085588	Coprothermobacterota	2138240	P	34	4	38	0.00000
SRR14085588	Calditrichaeota	1930617	P	1977	52	2029	0.00004
SRR14085588	candidate division NC10	640293	P	4881	628	5509	0.00012
SRR14085588	Candidatus Marinimicrobia	62680	P	1774	175	1949	0.00004
SRR14085588	Candidatus Abawacabacteria	1817796	P	12	0	12	0.00000
SRR14085588	Candidatus Coatesbacteria	1817797	P	681	18	699	0.00002
SRR14085588	Candidatus Poribacteria	265317	P	1675	1649	3324	0.00007
SRR14085588	Candidatus Rokubacteria	1752708	P	100171	33705	133876	0.00290
SRR14085588	Mucoromycota	1913637	P	77403	7804	85207	0.00185
SRR14085588	candidate division WWE3	422282	P	253	17	270	0.00001
SRR14085588	Candidatus Latescibacteria	74015	P	1662	117	1779	0.00004
SRR14085588	Rhodothermaeota	1853220	P	10375	492	10867	0.00024
SRR14085588	Candidatus Diapherotrites	743725	P	78	0	78	0.00000
SRR14085588	Acidobacteria	57723	P	1513752	120284	1634036	0.03542
SRR14085588	Elusimicrobia	74152	P	21062	2824	23886	0.00052
SRR14085588	Candidatus Firestonebacteria	1817802	P	479	401	880	0.00002
SRR14085588	Euryarchaeota	28890	P	245192	1649	246841	0.00535
SRR14085588	Candidatus Edwardsbacteria	1817800	P	262	3	265	0.00001
SRR14085588	Candidatus Eisenbacteria	1817801	P	16214	2047	18261	0.00040
SRR14085588	Candidatus Lindowbacteria	1817807	P	985	8	993	0.00002
SRR14085588	Candidatus Fraserbacteria	1817804	P	189	0	189	0.00000
SRR14085588	Candidatus Glassbacteria	1817805	P	675	1	676	0.00001
SRR14085588	Candidatus Margulisbacteria	1817808	P	417	19	436	0.00001
SRR14085588	Candidatus Raymondbacteria	1817809	P	209	7	216	0.00000
SRR14085588	Candidatus Tagabacteria	1817918	P	12	2	14	0.00000
SRR14085588	Candidatus Liptonbacteria	1817909	P	156	1	157	0.00000
SRR14085588	Candidatus Komeilibacteria	1817908	P	158	11	169	0.00000
SRR14085588	Spirochaetes	203691	P	24479	1310	25789	0.00056
SRR14085588	Planctomycetota	203682	P	736108	21408	757516	0.01642
SRR14085588	Candidatus Buchananbacteria	1817903	P	331	12	343	0.00001
SRR14085588	Candidatus Brennerbacteria	1817902	P	12	0	12	0.00000
SRR14085588	Candidatus Andersenbacteria	1817901	P	74	10	84	0.00000
SRR14085588	Candidatus Chisholmbacteria	1817900	P	82	3	85	0.00000
SRR14085588	Candidatus Kerfeldbacteria	1817907	P	416	26	442	0.00001
SRR14085588	Candidatus Jacksonbacteria	1817906	P	34	7	41	0.00000
SRR14085588	Candidatus Harrisonbacteria	1817905	P	93	10	103	0.00000
SRR14085588	Candidatus Colwellbacteria	1817904	P	88	0	88	0.00000
SRR14085588	Candidatus Daviesbacteria	1752718	P	132	4	136	0.00000
SRR14085588	Candidatus Levybacteria	1752719	P	277	10	287	0.00001
SRR14085588	Chloroflexi	200795	P	324606	26003	350609	0.00760
SRR14085588	Candidatus Thermoplasmatota	2283796	P	5090	2922	8012	0.00017
SRR14085588	Candidatus Dormibacteraeota	2052312	P	6010	2492	8502	0.00018
SRR14085588	Ignavibacteriae	1134404	P	4759	501	5260	0.00011
SRR14085588	Candidatus Curtissbacteria	1752717	P	137	7	144	0.00000
SRR14085588	Candidatus Hydrothermae	1130266	P	53	1	54	0.00000
SRR14085588	Lentisphaerae	256845	P	31930	16674	48604	0.00105
SRR14085588	Candidatus Bathyarchaeota	928852	P	1961	45	2006	0.00004
SRR14085588	Candidatus Woesearchaeota	1801616	P	445	2	447	0.00001
SRR14085588	Candidatus Cloacimonetes	456828	P	552	308	860	0.00002
SRR14085588	Candidatus Tectomicrobia	1802339	P	3218	58	3276	0.00007
SRR14085588	Candidatus Collierbacteria	1752725	P	151	3	154	0.00000
SRR14085588	Candidatus Taylorbacteria	1817919	P	281	16	297	0.00001
SRR14085588	Candidatus Campbellbacteria	1752727	P	50	8	58	0.00000
SRR14085588	Candidatus Beckwithbacteria	1752726	P	115	10	125	0.00000
SRR14085588	Candidatus Shapirobacteria	1752721	P	98	7	105	0.00000
SRR14085588	Candidatus Gottesmanbacteria	1752720	P	306	7	313	0.00001
SRR14085588	Candidatus Roizmanbacteria	1752723	P	420	20	440	0.00001
SRR14085588	Candidatus Woesebacteria	1752722	P	243	236	479	0.00001
SRR14085588	Candidatus Lloydbacteria	1817910	P	185	12	197	0.00000
SRR14085588	Candidatus Nealsonbacteria	1817911	P	98	11	109	0.00000
SRR14085588	Candidatus Niyogibacteria	1817912	P	91	4	95	0.00000
SRR14085588	Candidatus Portnoybacteria	1817913	P	128	11	139	0.00000
SRR14085588	Candidatus Nomurabacteria	1752729	P	411	33	444	0.00001
SRR14085588	Candidatus Spechtbacteria	1817915	P	16	2	18	0.00000
SRR14085588	Candidatus Staskawiczbacteria	1817916	P	199	14	213	0.00000
SRR14085588	Candidatus Sungbacteria	1817917	P	234	2	236	0.00001
SRR14085588	Armatimonadetes	67819	P	22204	13509	35713	0.00077
SRR14085588	Atribacterota	67818	P	395	16	411	0.00001
SRR14085588	Candidatus Blackallbacteria	2798537	P	188	18	206	0.00000
SRR14085588	Candidatus Gribaldobacteria	2798536	P	13	0	13	0.00000
SRR14085588	Candidatus Bipolaricaulota	67810	P	2020	1939	3959	0.00009
SRR14085588	Candidatus Omnitrophica	67812	P	7663	501	8164	0.00018
SRR14085588	Caldiserica	67814	P	224	12	236	0.00001
SRR14085588	Candidatus Aminicenantes	67817	P	2538	38	2576	0.00006
SRR14085588	Candidatus Aenigmarchaeota	743724	P	125	9	134	0.00000
SRR14085588	Candidatus Nezhaarchaeota	2546568	P	3	0	3	0.00000
SRR14085588	Candidatus Heimdallarchaeota	1936272	P	64	0	64	0.00000
SRR14085588	Candidatus Odinarchaeota	1936271	P	6	846	852	0.00002
SRR14085588	Thermodesulfobacteria	200940	P	716	57	773	0.00002
SRR14085588	Candidatus Melainabacteria	1798710	P	5766	2799	8565	0.00019
SRR14085588	Candidatus Korarchaeota	51967	P	128	0	128	0.00000
SRR14085588	Candidatus Uhrbacteria	1752732	P	2177	271	2448	0.00005
SRR14085588	Candidatus Yanofskybacteria	1752733	P	351	27	378	0.00001
SRR14085588	Candidatus Amesbacteria	1752730	P	102	4	106	0.00000
SRR14085588	Pseudomonadota	1224	P	17129316	1122201	18251517	0.39558
SRR14085588	Candidatus Adlerbacteria	1752736	P	1333	58	1391	0.00003
SRR14085588	Candidatus Moranbacteria	1752737	P	1064	88	1152	0.00002
SRR14085588	Candidatus Kaiserbacteria	1752734	P	1617	108	1725	0.00004
SRR14085588	Candidatus Wolfebacteria	1752735	P	211	13	224	0.00000
SRR14085588	Candidatus Giovannonibacteria	1752738	P	203	30	233	0.00001
SRR14085588	Candidatus Jorgensenbacteria	1752739	P	223	19	242	0.00001
SRR14085588	Candidatus Peregrinibacteria	1619053	P	2121	73	2194	0.00005
SRR14085588	Candidatus Nanohaloarchaeota	1462430	P	38	0	38	0.00000
SRR14085588	Candidatus Auribacterota	2093364	P	91	6	97	0.00000
SRR14085588	Candidatus Calescamantes	1052197	P	10	759333	759343	0.01646
SRR14085588	Bacteroidota	976	P	406754	29689	436443	0.00946
SRR14085588	Candidatus Absconditabacteria	221235	P	71	72	143	0.00000
SRR14085588	Abditibacteriota	2109258	P	543	2	545	0.00001
SRR14085588	Crenarchaeota	28889	P	3145	14	3159	0.00007
SRR14085588	Candidatus Marsarchaeota	1978152	P	87	34	121	0.00000
SRR14085588	Candidatus Pacebacteria	1752724	P	195	7	202	0.00000
SRR14085588	Fibrobacteres	65842	P	6327	729	7056	0.00015
SRR14085588	Candidatus Falkowbacteria	1752728	P	676	188	864	0.00002
SRR14085588	Ascomycota	4890	P	1427785	47150	1474935	0.03197
SRR14085588	Candidatus Wallbacteria	1817812	P	222	1	223	0.00000
SRR14085588	candidate division Zixibacteria	1379697	P	2475	168	2643	0.00006
SRR14085588	Candidatus Kapabacteria	1662329	P	534	133	667	0.00001
SRR14085588	Candidatus Abyssubacteria	2093358	P	830	2	832	0.00002
SRR14085588	Bacillota	1239	P	656021	100836	756857	0.01640
SRR14085588	Candidatus Ryanbacteria	1817914	P	91	4	95	0.00000
SRR14085588	Candidatus Azambacteria	1752741	P	135	3	138	0.00000
SRR14085588	Candidatus Kuenenbacteria	1752740	P	52	2	54	0.00000
SRR14085588	Candidatus Goldbacteria	2013583	P	46	0	46	0.00000
SRR14085588	Fusobacteria	32066	P	705	170	875	0.00002
SRR14085588	Candidatus Muirbacteria	2767197	P	30	0	30	0.00000
SRR14085588	Tenericutes	544448	P	2035	1362	3397	0.00007
SRR14085588	Candidatus Gracilibacteria	363464	P	126	14	140	0.00000
SRR14085588	Thaumarchaeota	651137	P	3496	55	3551	0.00008
SRR14085588	Candidatus Zambryskibacteria	1817925	P	128	4	132	0.00000
SRR14085588	Candidatus Yonathbacteria	1817924	P	145	8	153	0.00000
SRR14085588	Nanoarchaeota	192989	P	52	48	100	0.00000
SRR14085588	Candidatus Wirthbacteria	1817926	P	188	22	210	0.00000
SRR14085588	Aquificae	200783	P	564	14	578	0.00001
SRR14085588	Candidatus Terrybacteria	1817920	P	121	0	121	0.00000
SRR14085588	Candidatus Wildermuthbacteria	1817923	P	136	17	153	0.00000
SRR14085588	Candidatus Vogelbacteria	1817922	P	156	2	158	0.00000
SRR14085588	Nitrospirae	40117	P	38046	2363	40409	0.00088
SRR14085588	Candidatus Mcinerneyibacteriota	2703810	P	18	0	18	0.00000
SRR14085588	Candidatus Microgenomates	67820	P	138	4	142	0.00000
SRR14085588	Candidatus Cerribacteria	2301208	P	18	1177	1195	0.00003
SRR14085588	Candidatus Berkelbacteria	1618330	P	252	5	257	0.00001
SRR14085588	Dictyoglomi	68297	P	46	0	46	0.00000
SRR14085588	Thermotogae	200918	P	1510	117	1627	0.00004
SRR14085588	Candidatus Cryosericota	2498705	P	513	8	521	0.00001
SRR14085588	Nitrospinae	1293497	P	3074	88	3162	0.00007
SRR14085588	Candidatus Parcubacteria	221216	P	888	49	937	0.00002
SRR14085588	candidate division WOR-3	1703755	P	890	13	903	0.00002
SRR14085588	Verrucomicrobia	74201	P	538317	59080	597397	0.01295
SRR14085588	Actinomycetota	201174	P	18040575	1175660	19216235	0.41649
SRR14085588	Candidatus Thorarchaeota	1706441	P	419	5	424	0.00001
SRR14085588	Candidatus Dadabacteria	1752716	P	1070	1060	2130	0.00005
SRR14085588	Cyanobacteria	1117	P	92573	2851	95424	0.00207
SRR14085588	Deinococcus-Thermus	1297	P	78187	3711	81898	0.00178
SRR14085588	Balneolota	1936987	P	2542	64	2606	0.00006
SRR14085588	Gemmatimonadetes	142182	P	113112	21412	134524	0.00292
SRR14085588	Candidatus Hydrogenedentes	142187	P	5092	708	5800	0.00013
SRR14085588	Candidatus Verstraetearchaeota	1915410	P	312	7	319	0.00001
SRR14085588	Basidiomycota	5204	P	684079	40571	724650	0.01571
SRR14085588	candidate division CPR3	1618340	P	41	44	85	0.00000
SRR14085588	Candidatus Sumerlaeota	200295	P	2366	244	2610	0.00006
SRR14085588	Candidatus Altiarchaeota	2582935	P	150	1	151	0.00000
SRR14085588	Candidatus Pyropristinus	2731992	P	13	0	13	0.00000
SRR14085588	Candidatus Fermentibacteria	1729712	P	581	30	611	0.00001
SRR14085588	candidate division LCP-89	2576005	P	94	0	94	0.00000
SRR14085588	Candidatus Saccharibacteria	95818	P	4698	213	4911	0.00011
SRR14085588	Candidatus Helarchaeota	2572044	P	53	0	53	0.00000
SRR14085588	Candidatus Micrarchaeota	1801631	P	1373	8	1381	0.00003
SRR14085588	Candidatus Eremiobacterota	1154676	P	4150	3005	7155	0.00016
SRR14085591	Candidatus Ratteibacteria	2979319	P	85	8	93	0.00000
SRR14085591	Candidatus Magasanikbacteria	1752731	P	1250	174	1424	0.00004
SRR14085591	Chrysiogenetes	200938	P	1194	47	1241	0.00003
SRR14085591	candidate division CPR2	1618339	P	48	2	50	0.00000
SRR14085591	Deferribacteres	200930	P	1396	16	1412	0.00004
SRR14085591	Candidatus Desantisbacteria	1819803	P	364	360	724	0.00002
SRR14085591	Synergistetes	508458	P	9712	1341	11053	0.00029
SRR14085591	Candidatus Woykebacteria	1817899	P	86	0	86	0.00000
SRR14085591	Candidatus Blackburnbacteria	1817898	P	110	2	112	0.00000
SRR14085591	Candidatus Huberarchaea	2582950	P	2	0	2	0.00000
SRR14085591	Candidatus Lokiarchaeota	1655434	P	498	3	501	0.00001
SRR14085591	Candidatus Schekmanbacteria	1817811	P	237	8	245	0.00001
SRR14085591	Candidatus Riflebacteria	1817810	P	1630	128	1758	0.00005
SRR14085591	Kiritimatiellaeota	134625	P	5309	2930	8239	0.00021
SRR14085591	Candidatus Kryptonia	1855361	P	336	301	637	0.00002
SRR14085591	Chlamydiae	204428	P	9301	161	9462	0.00024
SRR14085591	Candidatus Aerophobetes	1052815	P	462	4	466	0.00001
SRR14085591	Candidatus Doudnabacteria	1817799	P	1607	1592	3199	0.00008
SRR14085591	Chlorobi	1090	P	16753	1772	18525	0.00048
SRR14085591	Coprothermobacterota	2138240	P	104	14	118	0.00000
SRR14085591	Calditrichaeota	1930617	P	4659	95	4754	0.00012
SRR14085591	candidate division NC10	640293	P	6921	4665	11586	0.00030
SRR14085591	Candidatus Marinimicrobia	62680	P	3451	309	3760	0.00010
SRR14085591	Candidatus Abawacabacteria	1817796	P	23	725293	725316	0.01875
SRR14085591	Candidatus Coatesbacteria	1817797	P	754	704	1458	0.00004
SRR14085591	Candidatus Poribacteria	265317	P	3009	2347	5356	0.00014
SRR14085591	Candidatus Rokubacteria	1752708	P	101598	30520	132118	0.00342
SRR14085591	Mucoromycota	1913637	P	105472	7889	113361	0.00293
SRR14085591	candidate division WWE3	422282	P	531	36	567	0.00001
SRR14085591	Candidatus Latescibacteria	74015	P	2366	152	2518	0.00007
SRR14085591	Rhodothermaeota	1853220	P	9708	477	10185	0.00026
SRR14085591	Candidatus Diapherotrites	743725	P	130	1	131	0.00000
SRR14085591	Acidobacteria	57723	P	5995566	454655	6450221	0.16676
SRR14085591	Elusimicrobia	74152	P	34969	2993	37962	0.00098
SRR14085591	Candidatus Firestonebacteria	1817802	P	1161	87	1248	0.00003
SRR14085591	Euryarchaeota	28890	P	206536	1545	208081	0.00538
SRR14085591	Candidatus Edwardsbacteria	1817800	P	486	5	491	0.00001
SRR14085591	Candidatus Eisenbacteria	1817801	P	20087	2255	22342	0.00058
SRR14085591	Candidatus Lindowbacteria	1817807	P	1408	1476	2884	0.00007
SRR14085591	Candidatus Fraserbacteria	1817804	P	272	377	649	0.00002
SRR14085591	Candidatus Glassbacteria	1817805	P	1017	2	1019	0.00003
SRR14085591	Candidatus Margulisbacteria	1817808	P	877	30	907	0.00002
SRR14085591	Candidatus Raymondbacteria	1817809	P	413	14	427	0.00001
SRR14085591	Candidatus Collierbacteria	1752725	P	231	13	244	0.00001
SRR14085591	Candidatus Liptonbacteria	1817909	P	206	2	208	0.00001
SRR14085591	Candidatus Komeilibacteria	1817908	P	379	30	409	0.00001
SRR14085591	Spirochaetes	203691	P	36641	1536	38177	0.00099
SRR14085591	Planctomycetota	203682	P	453313	13465	466778	0.01207
SRR14085591	Candidatus Buchananbacteria	1817903	P	689	33	722	0.00002
SRR14085591	Candidatus Brennerbacteria	1817902	P	13	0	13	0.00000
SRR14085591	Candidatus Andersenbacteria	1817901	P	168	13	181	0.00000
SRR14085591	Candidatus Chisholmbacteria	1817900	P	133	7	140	0.00000
SRR14085591	Candidatus Kerfeldbacteria	1817907	P	722	53	775	0.00002
SRR14085591	Candidatus Jacksonbacteria	1817906	P	134	39	173	0.00000
SRR14085591	Candidatus Harrisonbacteria	1817905	P	197	25	222	0.00001
SRR14085591	Candidatus Colwellbacteria	1817904	P	181	0	181	0.00000
SRR14085591	Candidatus Daviesbacteria	1752718	P	493	445	938	0.00002
SRR14085591	Candidatus Levybacteria	1752719	P	1382	79	1461	0.00004
SRR14085591	Chloroflexi	200795	P	408905	30460	439365	0.01136
SRR14085591	Candidatus Thermoplasmatota	2283796	P	5982	96	6078	0.00016
SRR14085591	Candidatus Dormibacteraeota	2052312	P	6404	3381	9785	0.00025
SRR14085591	Ignavibacteriae	1134404	P	12810	1341	14151	0.00037
SRR14085591	Candidatus Curtissbacteria	1752717	P	357	53	410	0.00001
SRR14085591	Candidatus Hydrothermae	1130266	P	194	360	554	0.00001
SRR14085591	Lentisphaerae	256845	P	39067	16027	55094	0.00142
SRR14085591	Candidatus Bathyarchaeota	928852	P	3411	110	3521	0.00009
SRR14085591	Candidatus Woesearchaeota	1801616	P	803	5	808	0.00002
SRR14085591	Candidatus Cloacimonetes	456828	P	1175	77	1252	0.00003
SRR14085591	Candidatus Tectomicrobia	1802339	P	3759	47	3806	0.00010
SRR14085591	Candidatus Tagabacteria	1817918	P	84	25	109	0.00000
SRR14085591	Candidatus Taylorbacteria	1817919	P	717	55	772	0.00002
SRR14085591	Candidatus Campbellbacteria	1752727	P	105	7	112	0.00000
SRR14085591	Candidatus Beckwithbacteria	1752726	P	110	18	128	0.00000
SRR14085591	Candidatus Shapirobacteria	1752721	P	232	15	247	0.00001
SRR14085591	Candidatus Gottesmanbacteria	1752720	P	743	27	770	0.00002
SRR14085591	Candidatus Roizmanbacteria	1752723	P	1086	77	1163	0.00003
SRR14085591	Candidatus Woesebacteria	1752722	P	733	11	744	0.00002
SRR14085591	Candidatus Lloydbacteria	1817910	P	289	32	321	0.00001
SRR14085591	Candidatus Nealsonbacteria	1817911	P	276	41	317	0.00001
SRR14085591	Candidatus Niyogibacteria	1817912	P	150	33	183	0.00000
SRR14085591	Candidatus Portnoybacteria	1817913	P	251	28	279	0.00001
SRR14085591	Candidatus Nomurabacteria	1752729	P	929	59	988	0.00003
SRR14085591	Candidatus Spechtbacteria	1817915	P	36	6	42	0.00000
SRR14085591	Candidatus Staskawiczbacteria	1817916	P	1692	62	1754	0.00005
SRR14085591	Candidatus Sungbacteria	1817917	P	412	5	417	0.00001
SRR14085591	Armatimonadetes	67819	P	29496	16160	45656	0.00118
SRR14085591	Atribacterota	67818	P	713	26	739	0.00002
SRR14085591	Candidatus Blackallbacteria	2798537	P	256	19	275	0.00001
SRR14085591	Candidatus Gribaldobacteria	2798536	P	68	0	68	0.00000
SRR14085591	Candidatus Bipolaricaulota	67810	P	1917	77	1994	0.00005
SRR14085591	Candidatus Omnitrophica	67812	P	15249	740	15989	0.00041
SRR14085591	Caldiserica	67814	P	306	44	350	0.00001
SRR14085591	Candidatus Aminicenantes	67817	P	3763	46	3809	0.00010
SRR14085591	Candidatus Aenigmarchaeota	743724	P	125	8	133	0.00000
SRR14085591	Candidatus Nezhaarchaeota	2546568	P	23	0	23	0.00000
SRR14085591	Candidatus Heimdallarchaeota	1936272	P	122	0	122	0.00000
SRR14085591	Candidatus Odinarchaeota	1936271	P	13	0	13	0.00000
SRR14085591	Thermodesulfobacteria	200940	P	1480	73	1553	0.00004
SRR14085591	Candidatus Melainabacteria	1798710	P	7176	3806	10982	0.00028
SRR14085591	Candidatus Korarchaeota	51967	P	211	0	211	0.00001
SRR14085591	Candidatus Uhrbacteria	1752732	P	3340	368	3708	0.00010
SRR14085591	Candidatus Yanofskybacteria	1752733	P	767	83	850	0.00002
SRR14085591	Candidatus Amesbacteria	1752730	P	374	15	389	0.00001
SRR14085591	Pseudomonadota	1224	P	15455245	892471	16347716	0.42264
SRR14085591	Candidatus Adlerbacteria	1752736	P	1401	89	1490	0.00004
SRR14085591	Candidatus Moranbacteria	1752737	P	1768	161	1929	0.00005
SRR14085591	Candidatus Kaiserbacteria	1752734	P	3575	249	3824	0.00010
SRR14085591	Candidatus Wolfebacteria	1752735	P	433	36	469	0.00001
SRR14085591	Candidatus Giovannonibacteria	1752738	P	494	113	607	0.00002
SRR14085591	Candidatus Jorgensenbacteria	1752739	P	473	40	513	0.00001
SRR14085591	Candidatus Peregrinibacteria	1619053	P	3467	123	3590	0.00009
SRR14085591	Candidatus Nanohaloarchaeota	1462430	P	51	0	51	0.00000
SRR14085591	Candidatus Auribacterota	2093364	P	147	7	154	0.00000
SRR14085591	Candidatus Calescamantes	1052197	P	34	6	40	0.00000
SRR14085591	Bacteroidota	976	P	864294	41720	906014	0.02342
SRR14085591	Candidatus Absconditabacteria	221235	P	100	4	104	0.00000
SRR14085591	Abditibacteriota	2109258	P	849	3	852	0.00002
SRR14085591	Crenarchaeota	28889	P	3839	23	3862	0.00010
SRR14085591	Candidatus Marsarchaeota	1978152	P	102	42	144	0.00000
SRR14085591	Candidatus Pacebacteria	1752724	P	299	23	322	0.00001
SRR14085591	Fibrobacteres	65842	P	9987	1162	11149	0.00029
SRR14085591	Candidatus Falkowbacteria	1752728	P	1332	386	1718	0.00004
SRR14085591	Ascomycota	4890	P	1668028	50439	1718467	0.04443
SRR14085591	Candidatus Wallbacteria	1817812	P	472	3	475	0.00001
SRR14085591	candidate division Zixibacteria	1379697	P	4549	255	4804	0.00012
SRR14085591	Candidatus Kapabacteria	1662329	P	1134	295	1429	0.00004
SRR14085591	Candidatus Abyssubacteria	2093358	P	1683	4	1687	0.00004
SRR14085591	Bacillota	1239	P	912447	133008	1045455	0.02703
SRR14085591	Candidatus Ryanbacteria	1817914	P	252	8	260	0.00001
SRR14085591	Candidatus Azambacteria	1752741	P	271	12	283	0.00001
SRR14085591	Candidatus Kuenenbacteria	1752740	P	112	10	122	0.00000
SRR14085591	Candidatus Goldbacteria	2013583	P	102	1	103	0.00000
SRR14085591	Fusobacteria	32066	P	1511	280	1791	0.00005
SRR14085591	Candidatus Muirbacteria	2767197	P	45	37	82	0.00000
SRR14085591	Tenericutes	544448	P	3836	2722	6558	0.00017
SRR14085591	Candidatus Gracilibacteria	363464	P	166	77	243	0.00001
SRR14085591	Thaumarchaeota	651137	P	13148	98	13246	0.00034
SRR14085591	Candidatus Zambryskibacteria	1817925	P	468	18	486	0.00001
SRR14085591	Candidatus Yonathbacteria	1817924	P	276	18	294	0.00001
SRR14085591	Nanoarchaeota	192989	P	68	0	68	0.00000
SRR14085591	Candidatus Wirthbacteria	1817926	P	372	33	405	0.00001
SRR14085591	Aquificae	200783	P	1461	30	1491	0.00004
SRR14085591	Candidatus Terrybacteria	1817920	P	181	1	182	0.00000
SRR14085591	Candidatus Wildermuthbacteria	1817923	P	224	34	258	0.00001
SRR14085591	Candidatus Vogelbacteria	1817922	P	346	6	352	0.00001
SRR14085591	Nitrospirae	40117	P	69617	3456	73073	0.00189
SRR14085591	Candidatus Mcinerneyibacteriota	2703810	P	31	0	31	0.00000
SRR14085591	Candidatus Microgenomates	67820	P	278	18	296	0.00001
SRR14085591	Candidatus Cerribacteria	2301208	P	41	1687	1728	0.00004
SRR14085591	Candidatus Berkelbacteria	1618330	P	536	11	547	0.00001
SRR14085591	Candidatus Parvarchaeota	1462422	P	1	4607	4608	0.00012
SRR14085591	Dictyoglomi	68297	P	95	0	95	0.00000
SRR14085591	Thermotogae	200918	P	2990	169	3159	0.00008
SRR14085591	Candidatus Cryosericota	2498705	P	654	40	694	0.00002
SRR14085591	Nitrospinae	1293497	P	5613	153	5766	0.00015
SRR14085591	Candidatus Parcubacteria	221216	P	1525	82	1607	0.00004
SRR14085591	candidate division WOR-3	1703755	P	1418	19	1437	0.00004
SRR14085591	Verrucomicrobia	74201	P	778215	57381	835596	0.02160
SRR14085591	Actinomycetota	201174	P	6804768	640926	7445694	0.19250
SRR14085591	Candidatus Thorarchaeota	1706441	P	673	12	685	0.00002
SRR14085591	Candidatus Dadabacteria	1752716	P	1307	22	1329	0.00003
SRR14085591	Cyanobacteria	1117	P	130130	3103	133233	0.00344
SRR14085591	Deinococcus-Thermus	1297	P	71966	3256	75222	0.00194
SRR14085591	Balneolota	1936987	P	5056	134	5190	0.00013
SRR14085591	Gemmatimonadetes	142182	P	191141	30620	221761	0.00573
SRR14085591	Candidatus Hydrogenedentes	142187	P	7935	943	8878	0.00023
SRR14085591	Candidatus Verstraetearchaeota	1915410	P	517	11	528	0.00001
SRR14085591	Basidiomycota	5204	P	772898	39066	811964	0.02099
SRR14085591	candidate division CPR3	1618340	P	76	25	101	0.00000
SRR14085591	Candidatus Sumerlaeota	200295	P	3166	328	3494	0.00009
SRR14085591	Candidatus Altiarchaeota	2582935	P	256	209	465	0.00001
SRR14085591	Candidatus Pyropristinus	2731992	P	27	24	51	0.00000
SRR14085591	Candidatus Fermentibacteria	1729712	P	854	30	884	0.00002
SRR14085591	candidate division LCP-89	2576005	P	209	1	210	0.00001
SRR14085591	Candidatus Saccharibacteria	95818	P	7766	413	8179	0.00021
SRR14085591	Candidatus Helarchaeota	2572044	P	85	1	86	0.00000
SRR14085591	Candidatus Micrarchaeota	1801631	P	2036	13	2049	0.00005
SRR14085591	Candidatus Eremiobacterota	1154676	P	6169	4295	10464	0.00027
SRR14085592	Candidatus Ratteibacteria	2979319	P	39	4	43	0.00000
SRR14085592	Candidatus Magasanikbacteria	1752731	P	525	63	588	0.00001
SRR14085592	Chrysiogenetes	200938	P	699	39	738	0.00002
SRR14085592	candidate division CPR2	1618339	P	18	2	20	0.00000
SRR14085592	Deferribacteres	200930	P	493	6	499	0.00001
SRR14085592	Candidatus Desantisbacteria	1819803	P	112	191	303	0.00001
SRR14085592	Synergistetes	508458	P	7558	1233	8791	0.00021
SRR14085592	Candidatus Woykebacteria	1817899	P	21	0	21	0.00000
SRR14085592	Candidatus Blackburnbacteria	1817898	P	17	0	17	0.00000
SRR14085592	Candidatus Huberarchaea	2582950	P	1	0	1	0.00000
SRR14085592	Candidatus Lokiarchaeota	1655434	P	259	1	260	0.00001
SRR14085592	Candidatus Schekmanbacteria	1817811	P	83	130	213	0.00000
SRR14085592	Candidatus Riflebacteria	1817810	P	722	83	805	0.00002
SRR14085592	Kiritimatiellaeota	134625	P	3619	1948	5567	0.00013
SRR14085592	Candidatus Kryptonia	1855361	P	90	4	94	0.00000
SRR14085592	Chlamydiae	204428	P	8467	210	8677	0.00020
SRR14085592	Candidatus Aerophobetes	1052815	P	194	1	195	0.00000
SRR14085592	Candidatus Doudnabacteria	1817799	P	259	8	267	0.00001
SRR14085592	Chlorobi	1090	P	7580	784	8364	0.00020
SRR14085592	Coprothermobacterota	2138240	P	30	6	36	0.00000
SRR14085592	Calditrichaeota	1930617	P	1567	40	1607	0.00004
SRR14085592	candidate division NC10	640293	P	3674	479	4153	0.00010
SRR14085592	Candidatus Marinimicrobia	62680	P	1502	142	1644	0.00004
SRR14085592	Candidatus Abawacabacteria	1817796	P	10	6	16	0.00000
SRR14085592	Candidatus Coatesbacteria	1817797	P	599	585	1184	0.00003
SRR14085592	Candidatus Poribacteria	265317	P	1253	3	1256	0.00003
SRR14085592	Candidatus Rokubacteria	1752708	P	93563	30967	124530	0.00291
SRR14085592	Mucoromycota	1913637	P	68583	8945	77528	0.00181
SRR14085592	candidate division WWE3	422282	P	149	9	158	0.00000
SRR14085592	Candidatus Latescibacteria	74015	P	1378	85	1463	0.00003
SRR14085592	Rhodothermaeota	1853220	P	9709	447	10156	0.00024
SRR14085592	Candidatus Diapherotrites	743725	P	79	67	146	0.00000
SRR14085592	Acidobacteria	57723	P	1019369	85500	1104869	0.02581
SRR14085592	Elusimicrobia	74152	P	17121	2579	19700	0.00046
SRR14085592	Candidatus Firestonebacteria	1817802	P	405	339	744	0.00002
SRR14085592	Euryarchaeota	28890	P	230323	1645	231968	0.00542
SRR14085592	Candidatus Edwardsbacteria	1817800	P	257	3	260	0.00001
SRR14085592	Candidatus Eisenbacteria	1817801	P	14262	1815	16077	0.00038
SRR14085592	Candidatus Lindowbacteria	1817807	P	903	914	1817	0.00004
SRR14085592	Candidatus Fraserbacteria	1817804	P	142	0	142	0.00000
SRR14085592	Candidatus Glassbacteria	1817805	P	512	1	513	0.00001
SRR14085592	Candidatus Margulisbacteria	1817808	P	372	12	384	0.00001
SRR14085592	Candidatus Raymondbacteria	1817809	P	170	5	175	0.00000
SRR14085592	Candidatus Collierbacteria	1752725	P	91	3	94	0.00000
SRR14085592	Candidatus Liptonbacteria	1817909	P	93	0	93	0.00000
SRR14085592	Candidatus Komeilibacteria	1817908	P	110	9	119	0.00000
SRR14085592	Candidatus Nomurabacteria	1752729	P	319	20	339	0.00001
SRR14085592	Spirochaetes	203691	P	20786	1088	21874	0.00051
SRR14085592	Planctomycetota	203682	P	526562	16053	542615	0.01267
SRR14085592	Candidatus Buchananbacteria	1817903	P	358	10	368	0.00001
SRR14085592	Candidatus Brennerbacteria	1817902	P	2	0	2	0.00000
SRR14085592	Candidatus Andersenbacteria	1817901	P	43	2	45	0.00000
SRR14085592	Candidatus Chisholmbacteria	1817900	P	55	2	57	0.00000
SRR14085592	Candidatus Kerfeldbacteria	1817907	P	389	24	413	0.00001
SRR14085592	Candidatus Jacksonbacteria	1817906	P	54	8	62	0.00000
SRR14085592	Candidatus Harrisonbacteria	1817905	P	115	9	124	0.00000
SRR14085592	Candidatus Colwellbacteria	1817904	P	80	0	80	0.00000
SRR14085592	Candidatus Daviesbacteria	1752718	P	105	5	110	0.00000
SRR14085592	Candidatus Levybacteria	1752719	P	278	9	287	0.00001
SRR14085592	Chloroflexi	200795	P	330792	26860	357652	0.00835
SRR14085592	Candidatus Thermoplasmatota	2283796	P	4543	2712	7255	0.00017
SRR14085592	Candidatus Dormibacteraeota	2052312	P	5320	2043	7363	0.00017
SRR14085592	Ignavibacteriae	1134404	P	3612	369	3981	0.00009
SRR14085592	Candidatus Curtissbacteria	1752717	P	118	15	133	0.00000
SRR14085592	Candidatus Hydrothermae	1130266	P	48	1	49	0.00000
SRR14085592	Lentisphaerae	256845	P	28620	14856	43476	0.00102
SRR14085592	Candidatus Bathyarchaeota	928852	P	1621	66	1687	0.00004
SRR14085592	Candidatus Woesearchaeota	1801616	P	316	2	318	0.00001
SRR14085592	Candidatus Cloacimonetes	456828	P	402	239	641	0.00001
SRR14085592	Candidatus Tectomicrobia	1802339	P	2926	55	2981	0.00007
SRR14085592	Candidatus Tagabacteria	1817918	P	5	0	5	0.00000
SRR14085592	Candidatus Taylorbacteria	1817919	P	221	9	230	0.00001
SRR14085592	Candidatus Campbellbacteria	1752727	P	27	3	30	0.00000
SRR14085592	Candidatus Beckwithbacteria	1752726	P	84	7	91	0.00000
SRR14085592	Candidatus Shapirobacteria	1752721	P	60	4	64	0.00000
SRR14085592	Candidatus Gottesmanbacteria	1752720	P	237	7	244	0.00001
SRR14085592	Candidatus Roizmanbacteria	1752723	P	326	23	349	0.00001
SRR14085592	Candidatus Woesebacteria	1752722	P	162	2	164	0.00000
SRR14085592	Candidatus Lloydbacteria	1817910	P	203	14	217	0.00001
SRR14085592	Candidatus Nealsonbacteria	1817911	P	53	2	55	0.00000
SRR14085592	Candidatus Niyogibacteria	1817912	P	56	1	57	0.00000
SRR14085592	Candidatus Portnoybacteria	1817913	P	113	15	128	0.00000
SRR14085592	Candidatus Ryanbacteria	1817914	P	56	1	57	0.00000
SRR14085592	Candidatus Spechtbacteria	1817915	P	14	1	15	0.00000
SRR14085592	Candidatus Staskawiczbacteria	1817916	P	213	13	226	0.00001
SRR14085592	Candidatus Sungbacteria	1817917	P	157	2	159	0.00000
SRR14085592	Armatimonadetes	67819	P	19082	11976	31058	0.00073
SRR14085592	Atribacterota	67818	P	348	12	360	0.00001
SRR14085592	Candidatus Blackallbacteria	2798537	P	127	12	139	0.00000
SRR14085592	Candidatus Gribaldobacteria	2798536	P	18	14	32	0.00000
SRR14085592	Candidatus Bipolaricaulota	67810	P	1805	61	1866	0.00004
SRR14085592	Candidatus Omnitrophica	67812	P	6400	382	6782	0.00016
SRR14085592	Caldiserica	67814	P	142	12	154	0.00000
SRR14085592	Candidatus Aminicenantes	67817	P	2395	36	2431	0.00006
SRR14085592	Candidatus Aenigmarchaeota	743724	P	95	8	103	0.00000
SRR14085592	Candidatus Nezhaarchaeota	2546568	P	7	0	7	0.00000
SRR14085592	Candidatus Heimdallarchaeota	1936272	P	41	0	41	0.00000
SRR14085592	Candidatus Odinarchaeota	1936271	P	8	686	694	0.00002
SRR14085592	Thermodesulfobacteria	200940	P	533	52	585	0.00001
SRR14085592	Candidatus Melainabacteria	1798710	P	4839	2290	7129	0.00017
SRR14085592	Candidatus Korarchaeota	51967	P	113	0	113	0.00000
SRR14085592	Candidatus Uhrbacteria	1752732	P	1676	205	1881	0.00004
SRR14085592	Candidatus Yanofskybacteria	1752733	P	243	10	253	0.00001
SRR14085592	Candidatus Amesbacteria	1752730	P	92	3	95	0.00000
SRR14085592	Pseudomonadota	1224	P	15587671	1055932	16643603	0.38876
SRR14085592	Candidatus Adlerbacteria	1752736	P	633	25	658	0.00002
SRR14085592	Candidatus Moranbacteria	1752737	P	752	59	811	0.00002
SRR14085592	Candidatus Kaiserbacteria	1752734	P	1161	80	1241	0.00003
SRR14085592	Candidatus Wolfebacteria	1752735	P	140	6	146	0.00000
SRR14085592	Candidatus Giovannonibacteria	1752738	P	152	26	178	0.00000
SRR14085592	Candidatus Jorgensenbacteria	1752739	P	173	15	188	0.00000
SRR14085592	Candidatus Peregrinibacteria	1619053	P	1704	2789	4493	0.00010
SRR14085592	Candidatus Nanohaloarchaeota	1462430	P	31	0	31	0.00000
SRR14085592	Candidatus Auribacterota	2093364	P	50	3	53	0.00000
SRR14085592	Candidatus Calescamantes	1052197	P	6	689415	689421	0.01610
SRR14085592	Bacteroidota	976	P	366966	26271	393237	0.00919
SRR14085592	Candidatus Absconditabacteria	221235	P	22	0	22	0.00000
SRR14085592	Abditibacteriota	2109258	P	322	1	323	0.00001
SRR14085592	Crenarchaeota	28889	P	3032	13	3045	0.00007
SRR14085592	Candidatus Marsarchaeota	1978152	P	35	18	53	0.00000
SRR14085592	Candidatus Pacebacteria	1752724	P	174	188	362	0.00001
SRR14085592	Fibrobacteres	65842	P	5225	555	5780	0.00014
SRR14085592	Candidatus Falkowbacteria	1752728	P	604	90	694	0.00002
SRR14085592	Ascomycota	4890	P	1273947	39316	1313263	0.03068
SRR14085592	Candidatus Wallbacteria	1817812	P	221	1	222	0.00001
SRR14085592	candidate division Zixibacteria	1379697	P	2016	133	2149	0.00005
SRR14085592	Candidatus Kapabacteria	1662329	P	476	64	540	0.00001
SRR14085592	Candidatus Abyssubacteria	2093358	P	690	1	691	0.00002
SRR14085592	Bacillota	1239	P	573035	87150	660185	0.01542
SRR14085592	Candidatus Azambacteria	1752741	P	142	3	145	0.00000
SRR14085592	Candidatus Kuenenbacteria	1752740	P	58	5	63	0.00000
SRR14085592	Candidatus Goldbacteria	2013583	P	28	0	28	0.00000
SRR14085592	Fusobacteria	32066	P	560	136	696	0.00002
SRR14085592	Candidatus Muirbacteria	2767197	P	10	0	10	0.00000
SRR14085592	Tenericutes	544448	P	1642	996	2638	0.00006
SRR14085592	Candidatus Gracilibacteria	363464	P	94	12	106	0.00000
SRR14085592	Thaumarchaeota	651137	P	12383	71	12454	0.00029
SRR14085592	Candidatus Zambryskibacteria	1817925	P	133	4	137	0.00000
SRR14085592	Candidatus Yonathbacteria	1817924	P	161	11	172	0.00000
SRR14085592	Nanoarchaeota	192989	P	25	0	25	0.00000
SRR14085592	Candidatus Wirthbacteria	1817926	P	173	17	190	0.00000
SRR14085592	Aquificae	200783	P	433	13	446	0.00001
SRR14085592	Candidatus Terrybacteria	1817920	P	54	0	54	0.00000
SRR14085592	Candidatus Wildermuthbacteria	1817923	P	88	10	98	0.00000
SRR14085592	Candidatus Vogelbacteria	1817922	P	138	2	140	0.00000
SRR14085592	Nitrospirae	40117	P	48655	3056	51711	0.00121
SRR14085592	Candidatus Mcinerneyibacteriota	2703810	P	18	0	18	0.00000
SRR14085592	Candidatus Microgenomates	67820	P	145	2	147	0.00000
SRR14085592	Candidatus Cerribacteria	2301208	P	11	988	999	0.00002
SRR14085592	Candidatus Berkelbacteria	1618330	P	214	4	218	0.00001
SRR14085592	Candidatus Parvarchaeota	1462422	P	3	0	3	0.00000
SRR14085592	Dictyoglomi	68297	P	33	0	33	0.00000
SRR14085592	Thermotogae	200918	P	1064	89	1153	0.00003
SRR14085592	Candidatus Cryosericota	2498705	P	320	8	328	0.00001
SRR14085592	Nitrospinae	1293497	P	2727	81	2808	0.00007
SRR14085592	Candidatus Parcubacteria	221216	P	720	39	759	0.00002
SRR14085592	candidate division WOR-3	1703755	P	869	13	882	0.00002
SRR14085592	Verrucomicrobia	74201	P	423242	38827	462069	0.01079
SRR14085592	Actinomycetota	201174	P	17718066	1158106	18876172	0.44091
SRR14085592	Candidatus Thorarchaeota	1706441	P	356	3	359	0.00001
SRR14085592	Candidatus Dadabacteria	1752716	P	812	15	827	0.00002
SRR14085592	Cyanobacteria	1117	P	78345	2534	80879	0.00189
SRR14085592	Deinococcus-Thermus	1297	P	73338	3505	76843	0.00179
SRR14085592	Balneolota	1936987	P	1960	30	1990	0.00005
SRR14085592	Gemmatimonadetes	142182	P	147419	27610	175029	0.00409
SRR14085592	Candidatus Hydrogenedentes	142187	P	4345	598	4943	0.00012
SRR14085592	Candidatus Verstraetearchaeota	1915410	P	264	6	270	0.00001
SRR14085592	Basidiomycota	5204	P	596397	40397	636794	0.01487
SRR14085592	candidate division CPR3	1618340	P	10	16	26	0.00000
SRR14085592	Candidatus Sumerlaeota	200295	P	1934	197	2131	0.00005
SRR14085592	Candidatus Altiarchaeota	2582935	P	100	0	100	0.00000
SRR14085592	Candidatus Pyropristinus	2731992	P	21	0	21	0.00000
SRR14085592	Candidatus Fermentibacteria	1729712	P	521	32	553	0.00001
SRR14085592	candidate division LCP-89	2576005	P	44	0	44	0.00000
SRR14085592	Candidatus Saccharibacteria	95818	P	3297	155	3452	0.00008
SRR14085592	Candidatus Helarchaeota	2572044	P	20	0	20	0.00000
SRR14085592	Candidatus Micrarchaeota	1801631	P	1237	9	1246	0.00003
SRR14085592	Candidatus Eremiobacterota	1154676	P	3400	2430	5830	0.00014
SRR14085593	Candidatus Ratteibacteria	2979319	P	26	2	28	0.00000
SRR14085593	Candidatus Magasanikbacteria	1752731	P	456	71	527	0.00002
SRR14085593	Chrysiogenetes	200938	P	601	31	632	0.00002
SRR14085593	candidate division CPR2	1618339	P	19	2	21	0.00000
SRR14085593	Deferribacteres	200930	P	461	5	466	0.00001
SRR14085593	Candidatus Desantisbacteria	1819803	P	118	124	242	0.00001
SRR14085593	Synergistetes	508458	P	6320	945	7265	0.00021
SRR14085593	Candidatus Woykebacteria	1817899	P	23	0	23	0.00000
SRR14085593	Candidatus Blackburnbacteria	1817898	P	22	0	22	0.00000
SRR14085593	Candidatus Huberarchaea	2582950	P	1	0	1	0.00000
SRR14085593	Candidatus Lokiarchaeota	1655434	P	232	1	233	0.00001
SRR14085593	Candidatus Schekmanbacteria	1817811	P	69	58	127	0.00000
SRR14085593	Candidatus Riflebacteria	1817810	P	654	72	726	0.00002
SRR14085593	Kiritimatiellaeota	134625	P	3102	1660	4762	0.00014
SRR14085593	Candidatus Kryptonia	1855361	P	80	3	83	0.00000
SRR14085593	Chlamydiae	204428	P	7396	177	7573	0.00022
SRR14085593	Candidatus Aerophobetes	1052815	P	219	1	220	0.00001
SRR14085593	Candidatus Doudnabacteria	1817799	P	303	12	315	0.00001
SRR14085593	Chlorobi	1090	P	7285	750	8035	0.00023
SRR14085593	Coprothermobacterota	2138240	P	27	3	30	0.00000
SRR14085593	Calditrichaeota	1930617	P	1603	38	1641	0.00005
SRR14085593	candidate division NC10	640293	P	3652	480	4132	0.00012
SRR14085593	Candidatus Marinimicrobia	62680	P	1420	123	1543	0.00005
SRR14085593	Candidatus Abawacabacteria	1817796	P	5	280499	280504	0.00819
SRR14085593	Candidatus Coatesbacteria	1817797	P	514	12	526	0.00002
SRR14085593	Candidatus Poribacteria	265317	P	1252	1253	2505	0.00007
SRR14085593	Candidatus Rokubacteria	1752708	P	79693	25833	105526	0.00308
SRR14085593	Mucoromycota	1913637	P	50902	5168	56070	0.00164
SRR14085593	candidate division WWE3	422282	P	177	11	188	0.00001
SRR14085593	Candidatus Latescibacteria	74015	P	1235	84	1319	0.00004
SRR14085593	Rhodothermaeota	1853220	P	7485	351	7836	0.00023
SRR14085593	Candidatus Diapherotrites	743725	P	80	0	80	0.00000
SRR14085593	Acidobacteria	57723	P	1272803	118373	1391176	0.04062
SRR14085593	Elusimicrobia	74152	P	15323	2160	17483	0.00051
SRR14085593	Candidatus Firestonebacteria	1817802	P	467	370	837	0.00002
SRR14085593	Euryarchaeota	28890	P	181638	1421	183059	0.00535
SRR14085593	Candidatus Edwardsbacteria	1817800	P	232	3	235	0.00001
SRR14085593	Candidatus Eisenbacteria	1817801	P	12664	1573	14237	0.00042
SRR14085593	Candidatus Lindowbacteria	1817807	P	857	801	1658	0.00005
SRR14085593	Candidatus Fraserbacteria	1817804	P	136	0	136	0.00000
SRR14085593	Candidatus Glassbacteria	1817805	P	539	561	1100	0.00003
SRR14085593	Candidatus Margulisbacteria	1817808	P	327	11	338	0.00001
SRR14085593	Candidatus Raymondbacteria	1817809	P	173	5	178	0.00001
SRR14085593	Candidatus Tagabacteria	1817918	P	5	1	6	0.00000
SRR14085593	Candidatus Liptonbacteria	1817909	P	100	0	100	0.00000
SRR14085593	Candidatus Komeilibacteria	1817908	P	105	5	110	0.00000
SRR14085593	Spirochaetes	203691	P	18169	938	19107	0.00056
SRR14085593	Planctomycetota	203682	P	413399	12993	426392	0.01245
SRR14085593	Candidatus Buchananbacteria	1817903	P	318	10	328	0.00001
SRR14085593	Candidatus Brennerbacteria	1817902	P	4	0	4	0.00000
SRR14085593	Candidatus Andersenbacteria	1817901	P	37	4	41	0.00000
SRR14085593	Candidatus Chisholmbacteria	1817900	P	54	2	56	0.00000
SRR14085593	Candidatus Kerfeldbacteria	1817907	P	311	22	333	0.00001
SRR14085593	Candidatus Jacksonbacteria	1817906	P	54	11	65	0.00000
SRR14085593	Candidatus Harrisonbacteria	1817905	P	101	12	113	0.00000
SRR14085593	Candidatus Colwellbacteria	1817904	P	80	0	80	0.00000
SRR14085593	Candidatus Daviesbacteria	1752718	P	90	3	93	0.00000
SRR14085593	Candidatus Levybacteria	1752719	P	286	13	299	0.00001
SRR14085593	Chloroflexi	200795	P	399288	33389	432677	0.01263
SRR14085593	Candidatus Thermoplasmatota	2283796	P	4017	2245	6262	0.00018
SRR14085593	Candidatus Dormibacteraeota	2052312	P	7104	11818	18922	0.00055
SRR14085593	Ignavibacteriae	1134404	P	3952	400	4352	0.00013
SRR14085593	Candidatus Curtissbacteria	1752717	P	154	156	310	0.00001
SRR14085593	Candidatus Hydrothermae	1130266	P	55	1	56	0.00000
SRR14085593	Lentisphaerae	256845	P	24881	12654	37535	0.00110
SRR14085593	Candidatus Bathyarchaeota	928852	P	1714	67	1781	0.00005
SRR14085593	Candidatus Woesearchaeota	1801616	P	306	3	309	0.00001
SRR14085593	Candidatus Cloacimonetes	456828	P	392	236	628	0.00002
SRR14085593	Candidatus Tectomicrobia	1802339	P	2528	42	2570	0.00008
SRR14085593	Candidatus Collierbacteria	1752725	P	118	3	121	0.00000
SRR14085593	Candidatus Taylorbacteria	1817919	P	154	8	162	0.00000
SRR14085593	Candidatus Campbellbacteria	1752727	P	32	4	36	0.00000
SRR14085593	Candidatus Beckwithbacteria	1752726	P	61	8	69	0.00000
SRR14085593	Candidatus Shapirobacteria	1752721	P	62	3	65	0.00000
SRR14085593	Candidatus Gottesmanbacteria	1752720	P	230	6	236	0.00001
SRR14085593	Candidatus Roizmanbacteria	1752723	P	337	15	352	0.00001
SRR14085593	Candidatus Woesebacteria	1752722	P	176	2	178	0.00001
SRR14085593	Candidatus Lloydbacteria	1817910	P	133	8	141	0.00000
SRR14085593	Candidatus Nealsonbacteria	1817911	P	61	7	68	0.00000
SRR14085593	Candidatus Niyogibacteria	1817912	P	70	4	74	0.00000
SRR14085593	Candidatus Portnoybacteria	1817913	P	102	12	114	0.00000
SRR14085593	Candidatus Nomurabacteria	1752729	P	317	29	346	0.00001
SRR14085593	Candidatus Spechtbacteria	1817915	P	12	2	14	0.00000
SRR14085593	Candidatus Staskawiczbacteria	1817916	P	178	10	188	0.00001
SRR14085593	Candidatus Sungbacteria	1817917	P	125	1	126	0.00000
SRR14085593	Armatimonadetes	67819	P	17136	1996	19132	0.00056
SRR14085593	Atribacterota	67818	P	311	9	320	0.00001
SRR14085593	Candidatus Blackallbacteria	2798537	P	103	216	319	0.00001
SRR14085593	Candidatus Gribaldobacteria	2798536	P	11	0	11	0.00000
SRR14085593	Candidatus Bipolaricaulota	67810	P	1505	1528	3033	0.00009
SRR14085593	Candidatus Omnitrophica	67812	P	5993	342	6335	0.00018
SRR14085593	Caldiserica	67814	P	124	8	132	0.00000
SRR14085593	Candidatus Aminicenantes	67817	P	2072	31	2103	0.00006
SRR14085593	Candidatus Aenigmarchaeota	743724	P	75	64	139	0.00000
SRR14085593	Candidatus Nezhaarchaeota	2546568	P	4	0	4	0.00000
SRR14085593	Candidatus Heimdallarchaeota	1936272	P	46	0	46	0.00000
SRR14085593	Candidatus Odinarchaeota	1936271	P	1	691	692	0.00002
SRR14085593	Thermodesulfobacteria	200940	P	526	38	564	0.00002
SRR14085593	Candidatus Melainabacteria	1798710	P	3848	2004	5852	0.00017
SRR14085593	Candidatus Korarchaeota	51967	P	108	0	108	0.00000
SRR14085593	Candidatus Uhrbacteria	1752732	P	1489	176	1665	0.00005
SRR14085593	Candidatus Yanofskybacteria	1752733	P	214	16	230	0.00001
SRR14085593	Candidatus Amesbacteria	1752730	P	108	3	111	0.00000
SRR14085593	Pseudomonadota	1224	P	12510283	817857	13328140	0.38920
SRR14085593	Candidatus Adlerbacteria	1752736	P	636	31	667	0.00002
SRR14085593	Candidatus Moranbacteria	1752737	P	780	60	840	0.00002
SRR14085593	Candidatus Kaiserbacteria	1752734	P	972	74	1046	0.00003
SRR14085593	Candidatus Wolfebacteria	1752735	P	135	7	142	0.00000
SRR14085593	Candidatus Giovannonibacteria	1752738	P	199	41	240	0.00001
SRR14085593	Candidatus Jorgensenbacteria	1752739	P	148	11	159	0.00000
SRR14085593	Candidatus Peregrinibacteria	1619053	P	1520	54	1574	0.00005
SRR14085593	Candidatus Nanohaloarchaeota	1462430	P	21	0	21	0.00000
SRR14085593	Candidatus Auribacterota	2093364	P	73	4	77	0.00000
SRR14085593	Candidatus Calescamantes	1052197	P	10	10	20	0.00000
SRR14085593	Bacteroidota	976	P	285685	20972	306657	0.00895
SRR14085593	Candidatus Absconditabacteria	221235	P	41	1	42	0.00000
SRR14085593	Abditibacteriota	2109258	P	323	1	324	0.00001
SRR14085593	Crenarchaeota	28889	P	2652	21	2673	0.00008
SRR14085593	Candidatus Marsarchaeota	1978152	P	47	23	70	0.00000
SRR14085593	Candidatus Pacebacteria	1752724	P	123	8	131	0.00000
SRR14085593	Fibrobacteres	65842	P	4658	523	5181	0.00015
SRR14085593	Candidatus Falkowbacteria	1752728	P	544	110	654	0.00002
SRR14085593	Ascomycota	4890	P	1028675	31654	1060329	0.03096
SRR14085593	Candidatus Wallbacteria	1817812	P	202	1	203	0.00001
SRR14085593	candidate division Zixibacteria	1379697	P	1922	131	2053	0.00006
SRR14085593	Candidatus Kapabacteria	1662329	P	457	85	542	0.00002
SRR14085593	Candidatus Abyssubacteria	2093358	P	706	2	708	0.00002
SRR14085593	Bacillota	1239	P	516111	77039	593150	0.01732
SRR14085593	Candidatus Ryanbacteria	1817914	P	52	1	53	0.00000
SRR14085593	Candidatus Azambacteria	1752741	P	131	2	133	0.00000
SRR14085593	Candidatus Kuenenbacteria	1752740	P	46	3	49	0.00000
SRR14085593	Candidatus Goldbacteria	2013583	P	46	0	46	0.00000
SRR14085593	Fusobacteria	32066	P	461	94	555	0.00002
SRR14085593	Candidatus Muirbacteria	2767197	P	18	16	34	0.00000
SRR14085593	Tenericutes	544448	P	1272	800	2072	0.00006
SRR14085593	Candidatus Gracilibacteria	363464	P	92	9	101	0.00000
SRR14085593	Thaumarchaeota	651137	P	24087	97	24184	0.00071
SRR14085593	Candidatus Zambryskibacteria	1817925	P	128	6	134	0.00000
SRR14085593	Candidatus Yonathbacteria	1817924	P	118	6	124	0.00000
SRR14085593	Nanoarchaeota	192989	P	38	0	38	0.00000
SRR14085593	Candidatus Wirthbacteria	1817926	P	149	11	160	0.00000
SRR14085593	Aquificae	200783	P	497	11	508	0.00001
SRR14085593	Candidatus Terrybacteria	1817920	P	68	0	68	0.00000
SRR14085593	Candidatus Wildermuthbacteria	1817923	P	107	18	125	0.00000
SRR14085593	Candidatus Vogelbacteria	1817922	P	101	1	102	0.00000
SRR14085593	Nitrospirae	40117	P	61308	318655	379963	0.01110
SRR14085593	Candidatus Mcinerneyibacteriota	2703810	P	16	0	16	0.00000
SRR14085593	Candidatus Microgenomates	67820	P	114	9	123	0.00000
SRR14085593	Candidatus Cerribacteria	2301208	P	10	853	863	0.00003
SRR14085593	Candidatus Berkelbacteria	1618330	P	199	4	203	0.00001
SRR14085593	Candidatus Parvarchaeota	1462422	P	2	0	2	0.00000
SRR14085593	Dictyoglomi	68297	P	41	0	41	0.00000
SRR14085593	Thermotogae	200918	P	1111	82	1193	0.00003
SRR14085593	Candidatus Cryosericota	2498705	P	387	8	395	0.00001
SRR14085593	Nitrospinae	1293497	P	2683	77	2760	0.00008
SRR14085593	Candidatus Parcubacteria	221216	P	630	36	666	0.00002
SRR14085593	candidate division WOR-3	1703755	P	882	13	895	0.00003
SRR14085593	Verrucomicrobia	74201	P	343189	29435	372624	0.01088
SRR14085593	Actinomycetota	201174	P	13360576	869294	14229870	0.41553
SRR14085593	Candidatus Thorarchaeota	1706441	P	351	5	356	0.00001
SRR14085593	Candidatus Dadabacteria	1752716	P	744	14	758	0.00002
SRR14085593	Cyanobacteria	1117	P	69745	2160	71905	0.00210
SRR14085593	Deinococcus-Thermus	1297	P	60045	2853	62898	0.00184
SRR14085593	Balneolota	1936987	P	1745	25	1770	0.00005
SRR14085593	Gemmatimonadetes	142182	P	125570	23313	148883	0.00435
SRR14085593	Candidatus Hydrogenedentes	142187	P	4066	557	4623	0.00014
SRR14085593	Candidatus Verstraetearchaeota	1915410	P	233	6	239	0.00001
SRR14085593	Basidiomycota	5204	P	485320	31837	517157	0.01510
SRR14085593	candidate division CPR3	1618340	P	24	29	53	0.00000
SRR14085593	Candidatus Sumerlaeota	200295	P	1813	177	1990	0.00006
SRR14085593	Candidatus Altiarchaeota	2582935	P	104	0	104	0.00000
SRR14085593	Candidatus Pyropristinus	2731992	P	18	0	18	0.00000
SRR14085593	Candidatus Fermentibacteria	1729712	P	431	25	456	0.00001
SRR14085593	candidate division LCP-89	2576005	P	61	0	61	0.00000
SRR14085593	Candidatus Saccharibacteria	95818	P	2890	133	3023	0.00009
SRR14085593	Candidatus Helarchaeota	2572044	P	16	0	16	0.00000
SRR14085593	Candidatus Micrarchaeota	1801631	P	1109	9	1118	0.00003
SRR14085593	Candidatus Eremiobacterota	1154676	P	3837	2727	6564	0.00019
SRR14085594	Candidatus Ratteibacteria	2979319	P	17	1	18	0.00000
SRR14085594	Candidatus Magasanikbacteria	1752731	P	851	121	972	0.00002
SRR14085594	Chrysiogenetes	200938	P	990	51	1041	0.00002
SRR14085594	candidate division CPR2	1618339	P	25	1	26	0.00000
SRR14085594	Deferribacteres	200930	P	896	11	907	0.00002
SRR14085594	Candidatus Desantisbacteria	1819803	P	177	6	183	0.00000
SRR14085594	Synergistetes	508458	P	10068	2040	12108	0.00023
SRR14085594	Candidatus Woykebacteria	1817899	P	47	0	47	0.00000
SRR14085594	Candidatus Blackburnbacteria	1817898	P	67	0	67	0.00000
SRR14085594	Candidatus Huberarchaea	2582950	P	2	0	2	0.00000
SRR14085594	Candidatus Lokiarchaeota	1655434	P	482	6	488	0.00001
SRR14085594	Candidatus Schekmanbacteria	1817811	P	215	7	222	0.00000
SRR14085594	Candidatus Riflebacteria	1817810	P	1117	1189	2306	0.00004
SRR14085594	Kiritimatiellaeota	134625	P	4740	2717	7457	0.00014
SRR14085594	Candidatus Kryptonia	1855361	P	138	5	143	0.00000
SRR14085594	Chlamydiae	204428	P	19872	491	20363	0.00039
SRR14085594	Candidatus Aerophobetes	1052815	P	260	2	262	0.00001
SRR14085594	Candidatus Doudnabacteria	1817799	P	421	14	435	0.00001
SRR14085594	Chlorobi	1090	P	12956	1518	14474	0.00028
SRR14085594	Coprothermobacterota	2138240	P	35	4	39	0.00000
SRR14085594	Calditrichaeota	1930617	P	2738	57	2795	0.00005
SRR14085594	candidate division NC10	640293	P	5960	777	6737	0.00013
SRR14085594	Candidatus Marinimicrobia	62680	P	2418	223	2641	0.00005
SRR14085594	Candidatus Abawacabacteria	1817796	P	30	26	56	0.00000
SRR14085594	Candidatus Coatesbacteria	1817797	P	709	17	726	0.00001
SRR14085594	Candidatus Poribacteria	265317	P	2166	5	2171	0.00004
SRR14085594	Candidatus Rokubacteria	1752708	P	123986	41384	165370	0.00319
SRR14085594	Mucoromycota	1913637	P	101968	10627	112595	0.00217
SRR14085594	candidate division WWE3	422282	P	244	12	256	0.00000
SRR14085594	Candidatus Latescibacteria	74015	P	1800	136	1936	0.00004
SRR14085594	Rhodothermaeota	1853220	P	10363	526	10889	0.00021
SRR14085594	Candidatus Diapherotrites	743725	P	133	133	266	0.00001
SRR14085594	Acidobacteria	57723	P	3372759	241705	3614464	0.06962
SRR14085594	Elusimicrobia	74152	P	21672	3001	24673	0.00048
SRR14085594	Candidatus Firestonebacteria	1817802	P	480	47	527	0.00001
SRR14085594	Euryarchaeota	28890	P	251259	1726	252985	0.00487
SRR14085594	Candidatus Edwardsbacteria	1817800	P	476	479	955	0.00002
SRR14085594	Candidatus Eisenbacteria	1817801	P	17209	2136	19345	0.00037
SRR14085594	Candidatus Lindowbacteria	1817807	P	1261	11	1272	0.00002
SRR14085594	Candidatus Fraserbacteria	1817804	P	327	1	328	0.00001
SRR14085594	Candidatus Glassbacteria	1817805	P	789	2	791	0.00002
SRR14085594	Candidatus Margulisbacteria	1817808	P	716	20	736	0.00001
SRR14085594	Candidatus Raymondbacteria	1817809	P	238	7	245	0.00000
SRR14085594	Candidatus Tagabacteria	1817918	P	11	1	12	0.00000
SRR14085594	Candidatus Liptonbacteria	1817909	P	168	1	169	0.00000
SRR14085594	Candidatus Komeilibacteria	1817908	P	149	13	162	0.00000
SRR14085594	Spirochaetes	203691	P	30214	1534	31748	0.00061
SRR14085594	Planctomycetota	203682	P	532061	17069	549130	0.01058
SRR14085594	Candidatus Buchananbacteria	1817903	P	527	23	550	0.00001
SRR14085594	Candidatus Brennerbacteria	1817902	P	9	0	9	0.00000
SRR14085594	Candidatus Andersenbacteria	1817901	P	62	4	66	0.00000
SRR14085594	Candidatus Chisholmbacteria	1817900	P	83	3	86	0.00000
SRR14085594	Candidatus Kerfeldbacteria	1817907	P	743	48	791	0.00002
SRR14085594	Candidatus Jacksonbacteria	1817906	P	26	5	31	0.00000
SRR14085594	Candidatus Harrisonbacteria	1817905	P	122	11	133	0.00000
SRR14085594	Candidatus Colwellbacteria	1817904	P	114	0	114	0.00000
SRR14085594	Candidatus Daviesbacteria	1752718	P	114	3	117	0.00000
SRR14085594	Candidatus Levybacteria	1752719	P	413	10	423	0.00001
SRR14085594	Chloroflexi	200795	P	338789	25973	364762	0.00703
SRR14085594	Candidatus Thermoplasmatota	2283796	P	6359	3509	9868	0.00019
SRR14085594	Candidatus Dormibacteraeota	2052312	P	5296	1984	7280	0.00014
SRR14085594	Ignavibacteriae	1134404	P	7336	840	8176	0.00016
SRR14085594	Candidatus Curtissbacteria	1752717	P	223	9	232	0.00000
SRR14085594	Candidatus Hydrothermae	1130266	P	87	1	88	0.00000
SRR14085594	Lentisphaerae	256845	P	33307	16071	49378	0.00095
SRR14085594	Candidatus Bathyarchaeota	928852	P	2512	90	2602	0.00005
SRR14085594	Candidatus Woesearchaeota	1801616	P	723	4	727	0.00001
SRR14085594	Candidatus Cloacimonetes	456828	P	792	319	1111	0.00002
SRR14085594	Candidatus Tectomicrobia	1802339	P	3701	61	3762	0.00007
SRR14085594	Candidatus Collierbacteria	1752725	P	201	4	205	0.00000
SRR14085594	Candidatus Taylorbacteria	1817919	P	281	14	295	0.00001
SRR14085594	Candidatus Campbellbacteria	1752727	P	48	5	53	0.00000
SRR14085594	Candidatus Beckwithbacteria	1752726	P	137	12	149	0.00000
SRR14085594	Candidatus Shapirobacteria	1752721	P	73	5	78	0.00000
SRR14085594	Candidatus Gottesmanbacteria	1752720	P	385	9	394	0.00001
SRR14085594	Candidatus Roizmanbacteria	1752723	P	563	24	587	0.00001
SRR14085594	Candidatus Woesebacteria	1752722	P	284	272	556	0.00001
SRR14085594	Candidatus Lloydbacteria	1817910	P	178	10	188	0.00000
SRR14085594	Candidatus Nealsonbacteria	1817911	P	138	13	151	0.00000
SRR14085594	Candidatus Niyogibacteria	1817912	P	79	6	85	0.00000
SRR14085594	Candidatus Portnoybacteria	1817913	P	171	14	185	0.00000
SRR14085594	Candidatus Nomurabacteria	1752729	P	507	38	545	0.00001
SRR14085594	Candidatus Spechtbacteria	1817915	P	24	2	26	0.00000
SRR14085594	Candidatus Staskawiczbacteria	1817916	P	238	18	256	0.00000
SRR14085594	Candidatus Sungbacteria	1817917	P	220	2	222	0.00000
SRR14085594	Armatimonadetes	67819	P	24051	14890	38941	0.00075
SRR14085594	Atribacterota	67818	P	467	18	485	0.00001
SRR14085594	Candidatus Blackallbacteria	2798537	P	211	214	425	0.00001
SRR14085594	Candidatus Gribaldobacteria	2798536	P	25	17	42	0.00000
SRR14085594	Candidatus Bipolaricaulota	67810	P	1976	3471	5447	0.00010
SRR14085594	Candidatus Omnitrophica	67812	P	9294	556	9850	0.00019
SRR14085594	Caldiserica	67814	P	288	7	295	0.00001
SRR14085594	Candidatus Aminicenantes	67817	P	2981	45	3026	0.00006
SRR14085594	Candidatus Aenigmarchaeota	743724	P	190	11	201	0.00000
SRR14085594	Candidatus Nezhaarchaeota	2546568	P	4	0	4	0.00000
SRR14085594	Candidatus Heimdallarchaeota	1936272	P	67	0	67	0.00000
SRR14085594	Candidatus Odinarchaeota	1936271	P	9	1180	1189	0.00002
SRR14085594	Thermodesulfobacteria	200940	P	1151	84	1235	0.00002
SRR14085594	Candidatus Melainabacteria	1798710	P	7075	3206	10281	0.00020
SRR14085594	Candidatus Korarchaeota	51967	P	498	0	498	0.00001
SRR14085594	Candidatus Uhrbacteria	1752732	P	2222	266	2488	0.00005
SRR14085594	Candidatus Yanofskybacteria	1752733	P	416	34	450	0.00001
SRR14085594	Candidatus Amesbacteria	1752730	P	186	3	189	0.00000
SRR14085594	Pseudomonadota	1224	P	18701667	1183433	19885100	0.38300
SRR14085594	Candidatus Adlerbacteria	1752736	P	891	35	926	0.00002
SRR14085594	Candidatus Moranbacteria	1752737	P	1430	117	1547	0.00003
SRR14085594	Candidatus Kaiserbacteria	1752734	P	1453	94	1547	0.00003
SRR14085594	Candidatus Wolfebacteria	1752735	P	213	20	233	0.00000
SRR14085594	Candidatus Giovannonibacteria	1752738	P	322	33	355	0.00001
SRR14085594	Candidatus Jorgensenbacteria	1752739	P	286	20	306	0.00001
SRR14085594	Candidatus Peregrinibacteria	1619053	P	2447	84	2531	0.00005
SRR14085594	Candidatus Nanohaloarchaeota	1462430	P	40	0	40	0.00000
SRR14085594	Candidatus Auribacterota	2093364	P	124	8	132	0.00000
SRR14085594	Candidatus Calescamantes	1052197	P	12	2	14	0.00000
SRR14085594	Bacteroidota	976	P	547510	36438	583948	0.01125
SRR14085594	Candidatus Absconditabacteria	221235	P	81	4	85	0.00000
SRR14085594	Abditibacteriota	2109258	P	600	2	602	0.00001
SRR14085594	Crenarchaeota	28889	P	3636	28	3664	0.00007
SRR14085594	Candidatus Marsarchaeota	1978152	P	64	32	96	0.00000
SRR14085594	Candidatus Pacebacteria	1752724	P	343	13	356	0.00001
SRR14085594	Fibrobacteres	65842	P	8128	941	9069	0.00017
SRR14085594	Candidatus Falkowbacteria	1752728	P	965	228	1193	0.00002
SRR14085594	Ascomycota	4890	P	1936220	54257	1990477	0.03834
SRR14085594	Candidatus Wallbacteria	1817812	P	518	4	522	0.00001
SRR14085594	candidate division Zixibacteria	1379697	P	3468	198	3666	0.00007
SRR14085594	Candidatus Kapabacteria	1662329	P	758	126	884	0.00002
SRR14085594	Candidatus Abyssubacteria	2093358	P	1117	3	1120	0.00002
SRR14085594	Bacillota	1239	P	829405	130024	959429	0.01848
SRR14085594	Candidatus Ryanbacteria	1817914	P	99	4	103	0.00000
SRR14085594	Candidatus Azambacteria	1752741	P	211	3	214	0.00000
SRR14085594	Candidatus Kuenenbacteria	1752740	P	190	5	195	0.00000
SRR14085594	Candidatus Goldbacteria	2013583	P	62	0	62	0.00000
SRR14085594	Fusobacteria	32066	P	1028	395	1423	0.00003
SRR14085594	Candidatus Muirbacteria	2767197	P	11	814326	814337	0.01568
SRR14085594	Tenericutes	544448	P	3042	1759	4801	0.00009
SRR14085594	Candidatus Gracilibacteria	363464	P	102	9	111	0.00000
SRR14085594	Thaumarchaeota	651137	P	5178	92	5270	0.00010
SRR14085594	Candidatus Zambryskibacteria	1817925	P	307	7	314	0.00001
SRR14085594	Candidatus Yonathbacteria	1817924	P	247	9	256	0.00000
SRR14085594	Nanoarchaeota	192989	P	61	0	61	0.00000
SRR14085594	Candidatus Wirthbacteria	1817926	P	161	367	528	0.00001
SRR14085594	Aquificae	200783	P	998	27	1025	0.00002
SRR14085594	Candidatus Terrybacteria	1817920	P	93	0	93	0.00000
SRR14085594	Candidatus Wildermuthbacteria	1817923	P	155	11	166	0.00000
SRR14085594	Candidatus Vogelbacteria	1817922	P	410	5	415	0.00001
SRR14085594	Nitrospirae	40117	P	48643	2979	51622	0.00099
SRR14085594	Candidatus Mcinerneyibacteriota	2703810	P	12	0	12	0.00000
SRR14085594	Candidatus Microgenomates	67820	P	298	4	302	0.00001
SRR14085594	Candidatus Cerribacteria	2301208	P	26	1383	1409	0.00003
SRR14085594	Candidatus Berkelbacteria	1618330	P	286	6	292	0.00001
SRR14085594	Candidatus Parvarchaeota	1462422	P	2	0	2	0.00000
SRR14085594	Dictyoglomi	68297	P	56	0	56	0.00000
SRR14085594	Thermotogae	200918	P	1934	129	2063	0.00004
SRR14085594	Candidatus Cryosericota	2498705	P	438	2	440	0.00001
SRR14085594	Nitrospinae	1293497	P	4848	187	5035	0.00010
SRR14085594	Candidatus Parcubacteria	221216	P	1053	66	1119	0.00002
SRR14085594	candidate division WOR-3	1703755	P	1178	16	1194	0.00002
SRR14085594	Verrucomicrobia	74201	P	345311	28881	374192	0.00721
SRR14085594	Actinomycetota	201174	P	19168860	1237345	20406205	0.39304
SRR14085594	Candidatus Thorarchaeota	1706441	P	667	9	676	0.00001
SRR14085594	Candidatus Dadabacteria	1752716	P	973	22	995	0.00002
SRR14085594	Cyanobacteria	1117	P	115947	3408	119355	0.00230
SRR14085594	Deinococcus-Thermus	1297	P	87078	3967	91045	0.00175
SRR14085594	Balneolota	1936987	P	3989	79	4068	0.00008
SRR14085594	Gemmatimonadetes	142182	P	92617	17441	110058	0.00212
SRR14085594	Candidatus Hydrogenedentes	142187	P	5796	757	6553	0.00013
SRR14085594	Candidatus Verstraetearchaeota	1915410	P	515	10	525	0.00001
SRR14085594	Basidiomycota	5204	P	997541	51369	1048910	0.02020
SRR14085594	candidate division CPR3	1618340	P	35	44	79	0.00000
SRR14085594	Candidatus Sumerlaeota	200295	P	2729	2801	5530	0.00011
SRR14085594	Candidatus Altiarchaeota	2582935	P	168	2	170	0.00000
SRR14085594	Candidatus Pyropristinus	2731992	P	33	0	33	0.00000
SRR14085594	Candidatus Fermentibacteria	1729712	P	946	39	985	0.00002
SRR14085594	candidate division LCP-89	2576005	P	141	0	141	0.00000
SRR14085594	Candidatus Saccharibacteria	95818	P	4709	231	4940	0.00010
SRR14085594	Candidatus Helarchaeota	2572044	P	27	0	27	0.00000
SRR14085594	Candidatus Micrarchaeota	1801631	P	1650	10	1660	0.00003
SRR14085594	Candidatus Eremiobacterota	1154676	P	4259	3079	7338	0.00014
