# Supplementary material for: An in-depth evaluation of metagenomic classifiers for soil microbiomes
Source: Environ Microbiome. 2024 Mar 28;19:19. doi: 10.1186/s40793-024-00561-w (PMC10979606; doi:10.1186/s40793-024-00561-w)
Supplement: Supplementary file 12 — Additional file 12. SoilGenomeDB: Comprehensive metadata of soil-specific bacterial, archaeal, and fungal genomes from NCBI. [file 40793_2024_561_MOESM12_ESM.xlsx]

## Sheet: Fungal_Assembly
assembly_accession	refseq_category	organism	taxid	assemblystatus	speciesname	superkingdom	kingdom	subkingdom	phylum	subphylum	class	subclass	order	family	genus	species
GCA_000331835.2	representative genome	Trichoderma hamatum GD12 (ascomycete fungi)	1247866	Scaffold	Trichoderma hamatum	Eukaryota	Fungi	Dikarya	Ascomycota	Pezizomycotina	Sordariomycetes	Hypocreomycetidae	Hypocreales	Hypocreaceae	Trichoderma	Trichoderma hamatum
GCA_000697015.1	representative genome	Cunninghamella elegans B9769 (fungi)	1274792	Contig	Cunninghamella elegans	Eukaryota	Fungi	NULL	Mucoromycota	Mucoromycotina	Mucoromycetes	NULL	Mucorales	Cunninghamellaceae	Cunninghamella	Cunninghamella elegans
GCA_001048715.1	representative genome	Penicillium brasilianum (ascomycete fungi)	104259	Scaffold	Penicillium brasilianum	Eukaryota	Fungi	Dikarya	Ascomycota	Pezizomycotina	Eurotiomycetes	Eurotiomycetidae	Eurotiales	Aspergillaceae	Penicillium	Penicillium brasilianum
GCA_001302255.2	representative genome	Trametes hirsuta (basidiomycete fungi)	5327	Chromosome	Trametes hirsuta	Eukaryota	Fungi	Dikarya	Basidiomycota	Agaricomycotina	Agaricomycetes	NULL	Polyporales	Polyporaceae	Trametes	Trametes hirsuta
GCA_001457955.1	representative genome	Heterobasidion annosum (basidiomycete fungi)	13563	Scaffold	Heterobasidion annosum	Eukaryota	Fungi	Dikarya	Basidiomycota	Agaricomycotina	Agaricomycetes	NULL	Russulales	Bondarzewiaceae	Heterobasidion	Heterobasidion annosum
GCA_001513925.1	representative genome	Penicillium freii (ascomycete fungi)	48697	Scaffold	Penicillium freii	Eukaryota	Fungi	Dikarya	Ascomycota	Pezizomycotina	Eurotiomycetes	Eurotiomycetidae	Eurotiales	Aspergillaceae	Penicillium	Penicillium freii
GCA_001566295.1	representative genome	Microdochium bolleyi (ascomycete fungi)	196109	Scaffold	Microdochium bolleyi	Eukaryota	Fungi	Dikarya	Ascomycota	Pezizomycotina	Sordariomycetes	Xylariomycetidae	Xylariales	Microdochiaceae	Microdochium	Microdochium bolleyi
GCA_001567575.1	representative genome	Fusarium sambucinum (ascomycete fungi)	5128	Contig	Fusarium sambucinum	Eukaryota	Fungi	Dikarya	Ascomycota	Pezizomycotina	Sordariomycetes	Hypocreomycetidae	Hypocreales	Nectriaceae	Fusarium	Fusarium sambucinum
GCA_001571465.2	representative genome	Talaromyces pinophilus (ascomycete fungi)	128442	Complete Genome	Talaromyces pinophilus	Eukaryota	Fungi	Dikarya	Ascomycota	Pezizomycotina	Eurotiomycetes	Eurotiomycetidae	Eurotiales	Trichocomaceae	Talaromyces	Talaromyces pinophilus
GCA_001599575.1	representative genome	Mucor circinelloides (fungi)	36080	Scaffold	Mucor circinelloides	Eukaryota	Fungi	NULL	Mucoromycota	Mucoromycotina	Mucoromycetes	NULL	Mucorales	Mucoraceae	Mucor	Mucor circinelloides
GCA_001630605.1	representative genome	Pseudogymnoascus pannorum (ascomycete fungi)	79858	Scaffold	Pseudogymnoascus pannorum	Eukaryota	Fungi	Dikarya	Ascomycota	Pezizomycotina	Leotiomycetes	NULL	NULL	Pseudeurotiaceae	Pseudogymnoascus	Pseudogymnoascus pannorum
GCA_001636795.1	representative genome	Akanthomyces lecanii RCEF 1005 (ascomycete fungi)	1081108	Scaffold	Akanthomyces lecanii	Eukaryota	Fungi	Dikarya	Ascomycota	Pezizomycotina	Sordariomycetes	Hypocreomycetidae	Hypocreales	Cordycipitaceae	Akanthomyces	Akanthomyces lecanii
GCA_001702695.2	na	Fusarium oxysporum f. sp. radicis-cucumerinum (ascomycete fungi)	327505	Chromosome	Fusarium oxysporum	Eukaryota	Fungi	Dikarya	Ascomycota	Pezizomycotina	Sordariomycetes	Hypocreomycetidae	Hypocreales	Nectriaceae	Fusarium	Fusarium oxysporum
GCA_001950475.1	representative genome	Trichoderma koningii (ascomycete fungi)	97093	Scaffold	Trichoderma koningii	Eukaryota	Fungi	Dikarya	Ascomycota	Pezizomycotina	Sordariomycetes	Hypocreomycetidae	Hypocreales	Hypocreaceae	Trichoderma	Trichoderma koningii
GCA_002116315.1	representative genome	Epicoccum nigrum (ascomycete fungi)	105696	Scaffold	Epicoccum nigrum	Eukaryota	Fungi	Dikarya	Ascomycota	Pezizomycotina	Dothideomycetes	Pleosporomycetidae	Pleosporales	Didymellaceae	Epicoccum	Epicoccum nigrum
GCA_002249775.1	representative genome	Colletotrichum coccodes (ascomycete fungi)	27358	Scaffold	Colletotrichum coccodes	Eukaryota	Fungi	Dikarya	Ascomycota	Pezizomycotina	Sordariomycetes	Hypocreomycetidae	Glomerellales	Glomerellaceae	Colletotrichum	Colletotrichum coccodes
GCA_002796735.1	representative genome	Alternaria brassicicola (ascomycete fungi)	29001	Contig	Alternaria brassicicola	Eukaryota	Fungi	Dikarya	Ascomycota	Pezizomycotina	Dothideomycetes	Pleosporomycetidae	Pleosporales	Pleosporaceae	Alternaria	Alternaria brassicicola
GCA_002851705.1	representative genome	Verticillium albo-atrum (ascomycete fungi)	27335	Scaffold	Verticillium albo-atrum	Eukaryota	Fungi	Dikarya	Ascomycota	Pezizomycotina	Sordariomycetes	Hypocreomycetidae	Glomerellales	Plectosphaerellaceae	Verticillium	Verticillium albo-atrum
GCA_002851715.1	representative genome	Verticillium klebahnii (ascomycete fungi)	1051615	Scaffold	Verticillium klebahnii	Eukaryota	Fungi	Dikarya	Ascomycota	Pezizomycotina	Sordariomycetes	Hypocreomycetidae	Glomerellales	Plectosphaerellaceae	Verticillium	Verticillium klebahnii
GCA_002851755.1	representative genome	Verticillium zaregamsianum (ascomycete fungi)	1051617	Scaffold	Verticillium zaregamsianum	Eukaryota	Fungi	Dikarya	Ascomycota	Pezizomycotina	Sordariomycetes	Hypocreomycetidae	Glomerellales	Plectosphaerellaceae	Verticillium	Verticillium zaregamsianum
GCA_002851775.1	representative genome	Verticillium isaacii (ascomycete fungi)	1051614	Scaffold	Verticillium isaacii	Eukaryota	Fungi	Dikarya	Ascomycota	Pezizomycotina	Sordariomycetes	Hypocreomycetidae	Glomerellales	Plectosphaerellaceae	Verticillium	Verticillium isaacii
GCA_002901145.1	representative genome	Cladosporium cladosporioides (ascomycete fungi)	29917	Contig	Cladosporium cladosporioides	Eukaryota	Fungi	Dikarya	Ascomycota	Pezizomycotina	Dothideomycetes	Dothideomycetidae	Cladosporiales	Cladosporiaceae	Cladosporium	Cladosporium cladosporioides
GCA_003012085.1	representative genome	Trichoderma brevicompactum (ascomycete fungi)	247546	Scaffold	Trichoderma brevicompactum	Eukaryota	Fungi	Dikarya	Ascomycota	Pezizomycotina	Sordariomycetes	Hypocreomycetidae	Hypocreales	Hypocreaceae	Trichoderma	Trichoderma brevicompactum
GCA_003313175.1	representative genome	Fusarium equiseti (ascomycete fungi)	61235	Contig	Fusarium equiseti	Eukaryota	Fungi	Dikarya	Ascomycota	Pezizomycotina	Sordariomycetes	Hypocreomycetidae	Hypocreales	Nectriaceae	Fusarium	Fusarium equiseti
GCA_003945565.1	representative genome	Tolypocladium inflatum (ascomycete fungi)	29910	Contig	Tolypocladium inflatum	Eukaryota	Fungi	Dikarya	Ascomycota	Pezizomycotina	Sordariomycetes	Hypocreomycetidae	Hypocreales	Ophiocordycipitaceae	Tolypocladium	Tolypocladium inflatum
GCA_004367075.1	representative genome	Fusarium incarnatum (ascomycete fungi)	298378	Scaffold	Fusarium incarnatum	Eukaryota	Fungi	Dikarya	Ascomycota	Pezizomycotina	Sordariomycetes	Hypocreomycetidae	Hypocreales	Nectriaceae	Fusarium	Fusarium incarnatum
GCA_007896495.1	representative genome	Trichoderma viride (ascomycete fungi)	5547	Contig	Trichoderma viride	Eukaryota	Fungi	Dikarya	Ascomycota	Pezizomycotina	Sordariomycetes	Hypocreomycetidae	Hypocreales	Hypocreaceae	Trichoderma	Trichoderma viride
GCA_013305495.1	representative genome	Metarhizium anisopliae (ascomycete fungi)	5530	Contig	Metarhizium anisopliae	Eukaryota	Fungi	Dikarya	Ascomycota	Pezizomycotina	Sordariomycetes	Hypocreomycetidae	Hypocreales	Clavicipitaceae	Metarhizium	Metarhizium anisopliae
GCA_013466175.1	representative genome	Penicillium polonicum (ascomycete fungi)	60169	Chromosome	Penicillium polonicum	Eukaryota	Fungi	Dikarya	Ascomycota	Pezizomycotina	Eurotiomycetes	Eurotiomycetidae	Eurotiales	Aspergillaceae	Penicillium	Penicillium polonicum
GCA_013623525.1	representative genome	Fusarium dimerum (ascomycete fungi)	57145	Scaffold	Fusarium dimerum	Eukaryota	Fungi	Dikarya	Ascomycota	Pezizomycotina	Sordariomycetes	Hypocreomycetidae	Hypocreales	Nectriaceae	Fusarium	Fusarium dimerum
GCA_014751505.1	na	Alternaria alternata (ascomycete fungi)	5599	Complete Genome	Alternaria alternata	Eukaryota	Fungi	Dikarya	Ascomycota	Pezizomycotina	Dothideomycetes	Pleosporomycetidae	Pleosporales	Pleosporaceae	Alternaria	Alternaria alternata
GCA_014898835.1	representative genome	Fusarium lateritium (ascomycete fungi)	5523	Scaffold	Fusarium lateritium	Eukaryota	Fungi	Dikarya	Ascomycota	Pezizomycotina	Sordariomycetes	Hypocreomycetidae	Hypocreales	Nectriaceae	Fusarium	Fusarium lateritium
GCA_015679535.1	representative genome	Podila horticola (fungi)	311239	Scaffold	Podila horticola	Eukaryota	Fungi	NULL	Mucoromycota	Mortierellomycotina	Mortierellomycetes	NULL	Mortierellales	Mortierellaceae	Podila	Podila horticola
GCA_015832225.1	representative genome	Clonostachys rosea (ascomycete fungi)	29856	Contig	Clonostachys rosea	Eukaryota	Fungi	Dikarya	Ascomycota	Pezizomycotina	Sordariomycetes	Hypocreomycetidae	Hypocreales	Bionectriaceae	Clonostachys	Clonostachys rosea
GCA_016097855.1	representative genome	Linnemannia gamsii (fungi)	64522	Scaffold	Linnemannia gamsii	Eukaryota	Fungi	NULL	Mucoromycota	Mortierellomycotina	Mortierellomycetes	NULL	Mortierellales	Mortierellaceae	Linnemannia	Linnemannia gamsii
GCA_016098005.1	representative genome	Podila minutissima (fungi)	64525	Scaffold	Podila minutissima	Eukaryota	Fungi	NULL	Mucoromycota	Mortierellomycotina	Mortierellomycetes	NULL	Mortierellales	Mortierellaceae	Podila	Podila minutissima
GCA_016758905.1	representative genome	Umbelopsis isabellina (fungi)	91625	Scaffold	Umbelopsis isabellina	Eukaryota	Fungi	NULL	Mucoromycota	Mucoromycotina	Umbelopsidomycetes	NULL	Umbelopsidales	Umbelopsidaceae	Umbelopsis	Umbelopsis isabellina
GCA_018104275.1	representative genome	Fusarium langsethiae (ascomycete fungi)	179993	Contig	Fusarium langsethiae	Eukaryota	Fungi	Dikarya	Ascomycota	Pezizomycotina	Sordariomycetes	Hypocreomycetidae	Hypocreales	Nectriaceae	Fusarium	Fusarium langsethiae
GCA_018886245.1	representative genome	Fusarium brachygibbosum (ascomycete fungi)	679434	Scaffold	Fusarium brachygibbosum	Eukaryota	Fungi	Dikarya	Ascomycota	Pezizomycotina	Sordariomycetes	Hypocreomycetidae	Hypocreales	Nectriaceae	Fusarium	Fusarium brachygibbosum
GCA_019054645.1	representative genome	Fusarium sporotrichioides (ascomycete fungi)	5514	Scaffold	Fusarium sporotrichioides	Eukaryota	Fungi	Dikarya	Ascomycota	Pezizomycotina	Sordariomycetes	Hypocreomycetidae	Hypocreales	Nectriaceae	Fusarium	Fusarium sporotrichioides
GCA_019055205.1	representative genome	Fusarium cerealis (ascomycete fungi)	56641	Contig	Fusarium cerealis	Eukaryota	Fungi	Dikarya	Ascomycota	Pezizomycotina	Sordariomycetes	Hypocreomycetidae	Hypocreales	Nectriaceae	Fusarium	Fusarium cerealis
GCA_019551875.1	na	Verticillium nonalfalfae (ascomycete fungi)	1051616	Complete Genome	Verticillium nonalfalfae	Eukaryota	Fungi	Dikarya	Ascomycota	Pezizomycotina	Sordariomycetes	Hypocreomycetidae	Glomerellales	Plectosphaerellaceae	Verticillium	Verticillium nonalfalfae
GCA_019553885.1	na	Verticillium nonalfalfae (ascomycete fungi)	1051616	Chromosome	Verticillium nonalfalfae	Eukaryota	Fungi	Dikarya	Ascomycota	Pezizomycotina	Sordariomycetes	Hypocreomycetidae	Glomerellales	Plectosphaerellaceae	Verticillium	Verticillium nonalfalfae
GCA_019843585.1	representative genome	Penicillium brevicompactum (ascomycete fungi)	5074	Scaffold	Penicillium brevicompactum	Eukaryota	Fungi	Dikarya	Ascomycota	Pezizomycotina	Eurotiomycetes	Eurotiomycetidae	Eurotiales	Aspergillaceae	Penicillium	Penicillium brevicompactum
GCA_020085065.1	na	Alternaria alternata (ascomycete fungi)	5599	Chromosome	Alternaria alternata	Eukaryota	Fungi	Dikarya	Ascomycota	Pezizomycotina	Dothideomycetes	Pleosporomycetidae	Pleosporales	Pleosporaceae	Alternaria	Alternaria alternata
GCA_020647635.1	na	Trichoderma virens (ascomycete fungi)	29875	Complete Genome	Trichoderma virens	Eukaryota	Fungi	Dikarya	Ascomycota	Pezizomycotina	Sordariomycetes	Hypocreomycetidae	Hypocreales	Hypocreaceae	Trichoderma	Trichoderma virens
GCA_020647705.1	na	Trichoderma virens FT-333 (ascomycete fungi)	1331945	Complete Genome	Trichoderma virens	Eukaryota	Fungi	Dikarya	Ascomycota	Pezizomycotina	Sordariomycetes	Hypocreomycetidae	Hypocreales	Hypocreaceae	Trichoderma	Trichoderma virens
GCA_020726485.1	representative genome	Halenospora varia (ascomycete fungi)	394676	Contig	Halenospora varia	Eukaryota	Fungi	Dikarya	Ascomycota	Pezizomycotina	Leotiomycetes	NULL	Helotiales	Tricladiaceae	Halenospora	Halenospora varia
GCA_020726575.1	representative genome	Plectosphaerella plurivora (ascomycete fungi)	936078	Contig	Plectosphaerella plurivora	Eukaryota	Fungi	Dikarya	Ascomycota	Pezizomycotina	Sordariomycetes	Hypocreomycetidae	Glomerellales	Plectosphaerellaceae	Plectosphaerella	Plectosphaerella plurivora
GCA_020736575.1	representative genome	Thelonectria olida (ascomycete fungi)	1576542	Contig	Thelonectria olida	Eukaryota	Fungi	Dikarya	Ascomycota	Pezizomycotina	Sordariomycetes	Hypocreomycetidae	Hypocreales	Nectriaceae	Thelonectria	Thelonectria olida
GCA_020740775.1	representative genome	Ilyonectria destructans (ascomycete fungi)	64609	Contig	Ilyonectria destructans	Eukaryota	Fungi	Dikarya	Ascomycota	Pezizomycotina	Sordariomycetes	Hypocreomycetidae	Hypocreales	Nectriaceae	Ilyonectria	Ilyonectria destructans
GCA_020744185.1	representative genome	Linnemannia elongata (fungi)	310910	Contig	Linnemannia elongata	Eukaryota	Fungi	NULL	Mucoromycota	Mortierellomycotina	Mortierellomycetes	NULL	Mortierellales	Mortierellaceae	Linnemannia	Linnemannia elongata
GCA_020744515.1	representative genome	Fusarium tricinctum (ascomycete fungi)	61284	Contig	Fusarium tricinctum	Eukaryota	Fungi	Dikarya	Ascomycota	Pezizomycotina	Sordariomycetes	Hypocreomycetidae	Hypocreales	Nectriaceae	Fusarium	Fusarium tricinctum
GCA_020746995.1	representative genome	Plectosphaerella cucumerina (ascomycete fungi)	40658	Contig	Plectosphaerella cucumerina	Eukaryota	Fungi	Dikarya	Ascomycota	Pezizomycotina	Sordariomycetes	Hypocreomycetidae	Glomerellales	Plectosphaerellaceae	Plectosphaerella	Plectosphaerella cucumerina
GCA_020875535.1	representative genome	Macrophomina phaseolina (charcoal rot)	35725	Contig	Macrophomina phaseolina	Eukaryota	Fungi	Dikarya	Ascomycota	Pezizomycotina	Dothideomycetes	NULL	Botryosphaeriales	Botryosphaeriaceae	Macrophomina	Macrophomina phaseolina
GCA_022813335.1	representative genome	Gamszarea kalimantanensis (ascomycete fungi)	468836	Scaffold	Gamszarea kalimantanensis	Eukaryota	Fungi	Dikarya	Ascomycota	Pezizomycotina	Sordariomycetes	Hypocreomycetidae	Hypocreales	Cordycipitaceae	Gamszarea	Gamszarea kalimantanensis
GCA_022985005.1	representative genome	Trichoderma koningiopsis (ascomycete fungi)	337941	Contig	Trichoderma koningiopsis	Eukaryota	Fungi	Dikarya	Ascomycota	Pezizomycotina	Sordariomycetes	Hypocreomycetidae	Hypocreales	Hypocreaceae	Trichoderma	Trichoderma koningiopsis
GCA_023065405.1	representative genome	Fusarium commune (ascomycete fungi)	249398	Contig	Fusarium commune	Eukaryota	Fungi	Dikarya	Ascomycota	Pezizomycotina	Sordariomycetes	Hypocreomycetidae	Hypocreales	Nectriaceae	Fusarium	Fusarium commune
GCA_023624595.1	representative genome	Penicillium citrinum (ascomycete fungi)	5077	Scaffold	Penicillium citrinum	Eukaryota	Fungi	Dikarya	Ascomycota	Pezizomycotina	Eurotiomycetes	Eurotiomycetidae	Eurotiales	Aspergillaceae	Penicillium	Penicillium citrinum
GCA_023627375.1	representative genome	Penicillium paneum (ascomycete fungi)	68879	Scaffold	Penicillium paneum	Eukaryota	Fungi	Dikarya	Ascomycota	Pezizomycotina	Eurotiomycetes	Eurotiomycetidae	Eurotiales	Aspergillaceae	Penicillium	Penicillium paneum
GCA_025948275.1	representative genome	Fusarium avenaceum (ascomycete fungi)	40199	Complete Genome	Fusarium avenaceum	Eukaryota	Fungi	Dikarya	Ascomycota	Pezizomycotina	Sordariomycetes	Hypocreomycetidae	Hypocreales	Nectriaceae	Fusarium	Fusarium avenaceum
GCA_026259275.1	representative genome	Trichoderma longibrachiatum (ascomycete fungi)	5548	Contig	Trichoderma longibrachiatum	Eukaryota	Fungi	Dikarya	Ascomycota	Pezizomycotina	Sordariomycetes	Hypocreomycetidae	Hypocreales	Hypocreaceae	Trichoderma	Trichoderma longibrachiatum
GCA_900079185.1	representative genome	Absidia glauca (fungi)	4829	Scaffold	Absidia glauca	Eukaryota	Fungi	NULL	Mucoromycota	Mucoromycotina	Mucoromycetes	NULL	Mucorales	Cunninghamellaceae	Absidia	Absidia glauca
GCA_900290465.1	representative genome	Sarocladium strictum (ascomycete fungi)	5046	Scaffold	Sarocladium strictum	Eukaryota	Fungi	Dikarya	Ascomycota	Pezizomycotina	Sordariomycetes	Hypocreomycetidae	Hypocreales	Sarocladiaceae	Sarocladium	Sarocladium strictum
GCA_902077795.2	representative genome	Clonostachys rhizophaga (ascomycete fungi)	160324	Scaffold	Clonostachys rhizophaga	Eukaryota	Fungi	Dikarya	Ascomycota	Pezizomycotina	Sordariomycetes	Hypocreomycetidae	Hypocreales	Bionectriaceae	Clonostachys	Clonostachys rhizophaga
GCF_000143365.1	representative genome	Chaetomium globosum CBS 148.51 (ascomycete fungi)	306901	Scaffold	Chaetomium globosum	Eukaryota	Fungi	Dikarya	Ascomycota	Pezizomycotina	Sordariomycetes	Sordariomycetidae	Sordariales	Chaetomiaceae	Chaetomium	Chaetomium globosum
GCF_000143535.2	representative genome	Botrytis cinerea B05.10 (ascomycete fungi)	332648	Complete Genome	Botrytis cinerea	Eukaryota	Fungi	Dikarya	Ascomycota	Pezizomycotina	Leotiomycetes	NULL	Helotiales	Sclerotiniaceae	Botrytis	Botrytis cinerea
GCF_000145635.1	representative genome	Gaeumannomyces tritici R3-111a-1 (ascomycete fungi)	644352	Scaffold	Gaeumannomyces tritici	Eukaryota	Fungi	Dikarya	Ascomycota	Pezizomycotina	Sordariomycetes	Sordariomycetidae	Magnaporthales	Magnaporthaceae	Gaeumannomyces	Gaeumannomyces tritici
GCF_000149035.1	representative genome	Colletotrichum graminicola M1.001 (ascomycete fungi)	645133	Scaffold	Colletotrichum graminicola	Eukaryota	Fungi	Dikarya	Ascomycota	Pezizomycotina	Sordariomycetes	Hypocreomycetidae	Glomerellales	Glomerellaceae	Colletotrichum	Colletotrichum graminicola
GCF_000149615.1	representative genome	Aspergillus terreus NIH2624 (ascomycete fungi)	341663	Scaffold	Aspergillus terreus	Eukaryota	Fungi	Dikarya	Ascomycota	Pezizomycotina	Eurotiomycetes	Eurotiomycetidae	Eurotiales	Aspergillaceae	Aspergillus	Aspergillus terreus
GCF_000150825.1	representative genome	Verticillium alfalfae VaMs.102 (ascomycete fungi)	526221	Scaffold	Verticillium alfalfae	Eukaryota	Fungi	Dikarya	Ascomycota	Pezizomycotina	Sordariomycetes	Hypocreomycetidae	Glomerellales	Plectosphaerellaceae	Verticillium	Verticillium alfalfae
GCF_000170995.1	representative genome	Trichoderma virens Gv29-8 (ascomycete fungi)	413071	Scaffold	Trichoderma virens	Eukaryota	Fungi	Dikarya	Ascomycota	Pezizomycotina	Sordariomycetes	Hypocreomycetidae	Hypocreales	Hypocreaceae	Trichoderma	Trichoderma virens
GCF_000264905.1	representative genome	Stereum hirsutum FP-91666 SS1 (basidiomycete fungi)	721885	Scaffold	Stereum hirsutum	Eukaryota	Fungi	Dikarya	Basidiomycota	Agaricomycotina	Agaricomycetes	NULL	Russulales	Stereaceae	Stereum	Stereum hirsutum
GCF_000769745.1	representative genome	Penicillium expansum (ascomycete fungi)	27334	Contig	Penicillium expansum	Eukaryota	Fungi	Dikarya	Ascomycota	Pezizomycotina	Eurotiomycetes	Eurotiomycetidae	Eurotiales	Aspergillaceae	Penicillium	Penicillium expansum
GCF_001481775.2	representative genome	Trichoderma gamsii (ascomycete fungi)	398673	Scaffold	Trichoderma gamsii	Eukaryota	Fungi	Dikarya	Ascomycota	Pezizomycotina	Sordariomycetes	Hypocreomycetidae	Hypocreales	Hypocreaceae	Trichoderma	Trichoderma gamsii
GCF_001641265.1	representative genome	Pseudogymnoascus destructans (ascomycete fungi)	655981	Scaffold	Pseudogymnoascus destructans	Eukaryota	Fungi	Dikarya	Ascomycota	Pezizomycotina	Leotiomycetes	NULL	NULL	Pseudeurotiaceae	Pseudogymnoascus	Pseudogymnoascus destructans
GCF_001642045.1	representative genome	Paraphaeosphaeria sporulosa (ascomycete fungi)	1460663	Scaffold	Paraphaeosphaeria sporulosa	Eukaryota	Fungi	Dikarya	Ascomycota	Pezizomycotina	Dothideomycetes	Pleosporomycetidae	Pleosporales	Didymosphaeriaceae	Paraphaeosphaeria	Paraphaeosphaeria sporulosa
GCF_001642055.1	representative genome	Alternaria alternata (ascomycete fungi)	5599	Scaffold	Alternaria alternata	Eukaryota	Fungi	Dikarya	Ascomycota	Pezizomycotina	Dothideomycetes	Pleosporomycetidae	Pleosporales	Pleosporaceae	Alternaria	Alternaria alternata
GCF_001653235.2	representative genome	Pochonia chlamydosporia 170 (ascomycete fungi)	1380566	Chromosome	Pochonia chlamydosporia	Eukaryota	Fungi	Dikarya	Ascomycota	Pezizomycotina	Sordariomycetes	Hypocreomycetidae	Hypocreales	Clavicipitaceae	Pochonia	Pochonia chlamydosporia
GCF_001653265.1	representative genome	Purpureocillium lilacinum (ascomycete fungi)	33203	Scaffold	Purpureocillium lilacinum	Eukaryota	Fungi	Dikarya	Ascomycota	Pezizomycotina	Sordariomycetes	Hypocreomycetidae	Hypocreales	Ophiocordycipitaceae	Purpureocillium	Purpureocillium lilacinum
GCF_003724135.2	representative genome	Verticillium nonalfalfae (ascomycete fungi)	1051616	Scaffold	Verticillium nonalfalfae	Eukaryota	Fungi	Dikarya	Ascomycota	Pezizomycotina	Sordariomycetes	Hypocreomycetidae	Glomerellales	Plectosphaerellaceae	Verticillium	Verticillium nonalfalfae
GCF_003942205.1	representative genome	Apiotrichum porosum (basidiomycete fungi)	105984	Contig	Apiotrichum porosum	Eukaryota	Fungi	Dikarya	Basidiomycota	Agaricomycotina	Tremellomycetes	NULL	Trichosporonales	Trichosporonaceae	Apiotrichum	Apiotrichum porosum
GCF_013396075.1	representative genome	Fusarium subglutinans (ascomycete fungi)	42677	Contig	Fusarium subglutinans	Eukaryota	Fungi	Dikarya	Ascomycota	Pezizomycotina	Sordariomycetes	Hypocreomycetidae	Hypocreales	Nectriaceae	Fusarium	Fusarium subglutinans
GCF_019609905.1	representative genome	Fusarium poae (ascomycete fungi)	36050	Chromosome	Fusarium poae	Eukaryota	Fungi	Dikarya	Ascomycota	Pezizomycotina	Sordariomycetes	Hypocreomycetidae	Hypocreales	Nectriaceae	Fusarium	Fusarium poae
GCF_020726555.1	representative genome	Boeremia exigua (ascomycete fungi)	749465	Contig	Boeremia exigua	Eukaryota	Fungi	Dikarya	Ascomycota	Pezizomycotina	Dothideomycetes	Pleosporomycetidae	Pleosporales	Didymellaceae	Boeremia	Boeremia exigua
GCF_020744495.1	representative genome	Fusarium solani (ascomycete fungi)	169388	Contig	Fusarium solani	Eukaryota	Fungi	Dikarya	Ascomycota	Pezizomycotina	Sordariomycetes	Hypocreomycetidae	Hypocreales	Nectriaceae	Fusarium	Fusarium solani
GCF_024043175.1	representative genome	Alternaria infectoria (ascomycete fungi)	45303	Scaffold	Alternaria infectoria	Eukaryota	Fungi	Dikarya	Ascomycota	Pezizomycotina	Dothideomycetes	Pleosporomycetidae	Pleosporales	Pleosporaceae	Alternaria	Alternaria infectoria
GCF_900007375.1	representative genome	Fusarium venenatum (ascomycete fungi)	56646	Chromosome	Fusarium venenatum	Eukaryota	Fungi	Dikarya	Ascomycota	Pezizomycotina	Sordariomycetes	Hypocreomycetidae	Hypocreales	Nectriaceae	Fusarium	Fusarium venenatum
GCF_900067095.1	representative genome	Fusarium proliferatum ET1 (ascomycete fungi)	1227346	Scaffold	Fusarium proliferatum	Eukaryota	Fungi	Dikarya	Ascomycota	Pezizomycotina	Sordariomycetes	Hypocreomycetidae	Hypocreales	Nectriaceae	Fusarium	Fusarium proliferatum

## Sheet: Fungal_Nuccore
accessionversion	sourcedb	taxid	genome	Database	title	MIAE_names	organism	superkingdom	kingdom	subkingdom	phylum	subphylum	class	subclass	order	family	genus	species	organism_	strain
NC_003388.1	refseq	51453	mitochondrion	Nuccore	Trichoderma reesei mitochondrion, complete genome	MIAE_names	Trichoderma reesei	Eukaryota	Fungi	Dikarya	Ascomycota	Pezizomycotina	Sordariomycetes	Hypocreomycetidae	Hypocreales	Hypocreaceae	Trichoderma	Trichoderma reesei	Trichoderma reesei
NC_008068.1	refseq	5530	mitochondrion	Nuccore	Metarhizium anisopliae mitochondrion, complete genome	MIAE_names	Metarhizium anisopliae	Eukaryota	Fungi	Dikarya	Ascomycota	Pezizomycotina	Sordariomycetes	Hypocreomycetidae	Hypocreales	Clavicipitaceae	Metarhizium	Metarhizium anisopliae	Metarhizium anisopliae	ME1
NC_008248.1	refseq	27337	mitochondrion	Nuccore	Verticillium dahliae mitochondrion, complete genome	MIAE_names	Verticillium dahliae	Eukaryota	Fungi	Dikarya	Ascomycota	Pezizomycotina	Sordariomycetes	Hypocreomycetidae	Glomerellales	Plectosphaerellaceae	Verticillium	Verticillium dahliae	Verticillium dahliae
NC_008282.1	refseq	510516	mitochondrion	Nuccore	Aspergillus oryzae RIB40 strain RIB 40 mitochondrion, complete genome	MIAE_names	Aspergillus oryzae	Eukaryota	Fungi	Dikarya	Ascomycota	Pezizomycotina	Eurotiomycetes	Eurotiomycetidae	Eurotiales	Aspergillaceae	Aspergillus	Aspergillus oryzae	Aspergillus oryzae RIB40	RIB 40
NC_009493.1	refseq	5518	mitochondrion	Nuccore	Fusarium graminearum mitochondrion, complete genome	MIAE_names	Fusarium graminearum	Eukaryota	Fungi	Dikarya	Ascomycota	Pezizomycotina	Sordariomycetes	Hypocreomycetidae	Hypocreales	Nectriaceae	Fusarium	Fusarium graminearum	Fusarium graminearum
NC_016680.1	refseq	169388	mitochondrion	Nuccore	Fusarium solani mitochondrion, complete genome	MIAE_names	Fusarium solani	Eukaryota	Fungi	Dikarya	Ascomycota	Pezizomycotina	Sordariomycetes	Hypocreomycetidae	Hypocreales	Nectriaceae	Fusarium	Fusarium solani	Fusarium solani	mpVI
NC_016687.1	refseq	117187	mitochondrion	Nuccore	Gibberella moniliformis mitochondrion, complete genome	MIAE_names	Fusarium verticillioides	Eukaryota	Fungi	Dikarya	Ascomycota	Pezizomycotina	Sordariomycetes	Hypocreomycetidae	Hypocreales	Nectriaceae	Fusarium	Fusarium verticillioides	Fusarium verticillioides	7600
NC_017930.1	refseq	5507	mitochondrion	Nuccore	Fusarium oxysporum mitochondrion, complete genome	MIAE_names	Fusarium oxysporum	Eukaryota	Fungi	Dikarya	Ascomycota	Pezizomycotina	Sordariomycetes	Hypocreomycetidae	Hypocreales	Nectriaceae	Fusarium	Fusarium oxysporum	Fusarium oxysporum	F11
NC_018100.1	refseq	1160506	mitochondrion	Nuccore	Aspergillus oryzae 3.042 mitochondrion, complete genome	MIAE_names	Aspergillus oryzae	Eukaryota	Fungi	Dikarya	Ascomycota	Pezizomycotina	Eurotiomycetes	Eurotiomycetidae	Eurotiales	Aspergillaceae	Aspergillus	Aspergillus oryzae	Aspergillus oryzae 3.042	3.042
NC_021436.1	refseq	456999	mitochondrion	Nuccore	Rhizoctonia solani strain AG3 Rhs1AP mitochondrion, complete genome	MIAE_names	Rhizoctonia solani	Eukaryota	Fungi	Dikarya	Basidiomycota	Agaricomycotina	Agaricomycetes	NULL	Cantharellales	Ceratobasidiaceae	Rhizoctonia	Rhizoctonia solani	Rhizoctonia solani	AG3 Rhs1AP
NC_022681.1	refseq	48490	mitochondrion	Nuccore	Fusarium circinatum mitochondrion, complete genome	MIAE_names	Fusarium circinatum	Eukaryota	Fungi	Dikarya	Ascomycota	Pezizomycotina	Sordariomycetes	Hypocreomycetidae	Hypocreales	Nectriaceae	Fusarium	Fusarium circinatum	Fusarium circinatum	MRC 7870
NC_022835.1	refseq	280754	mitochondrion	Nuccore	Metacordyceps chlamydosporia strain 170 mitochondrion, complete genome	MIAE_names	Pochonia chlamydosporia	Eukaryota	Fungi	Dikarya	Ascomycota	Pezizomycotina	Sordariomycetes	Hypocreomycetidae	Hypocreales	Clavicipitaceae	Pochonia	Pochonia chlamydosporia	Pochonia chlamydosporia	170
NC_026920.1	refseq	5059	mitochondrion	Nuccore	Aspergillus flavus strain TCM2014 mitochondrion, complete genome	MIAE_names	Aspergillus flavus	Eukaryota	Fungi	Dikarya	Ascomycota	Pezizomycotina	Eurotiomycetes	Eurotiomycetidae	Eurotiales	Aspergillaceae	Aspergillus	Aspergillus flavus	Aspergillus flavus	TCM2014
NC_027422.1	refseq	79858	mitochondrion	Nuccore	Pseudogymnoascus pannorum strain NN050741 mitochondrion, complete genome	MIAE_names	Pseudogymnoascus pannorum	Eukaryota	Fungi	Dikarya	Ascomycota	Pezizomycotina	Leotiomycetes	NULL	NULL	Pseudeurotiaceae	Pseudogymnoascus	Pseudogymnoascus pannorum	Pseudogymnoascus pannorum	NN050741
NC_029194.1	refseq	192010	mitochondrion	Nuccore	Fusarium mangiferae mitochondrion, complete genome	MIAE_names	Fusarium mangiferae	Eukaryota	Fungi	Dikarya	Ascomycota	Pezizomycotina	Sordariomycetes	Hypocreomycetidae	Hypocreales	Nectriaceae	Fusarium	Fusarium mangiferae	Fusarium mangiferae
NC_029238.1	refseq	1051616	mitochondrion	Nuccore	Verticillium nonalfalfae mitochondrion, complete genome	MIAE_names	Verticillium nonalfalfae	Eukaryota	Fungi	Dikarya	Ascomycota	Pezizomycotina	Sordariomycetes	Hypocreomycetidae	Glomerellales	Plectosphaerellaceae	Verticillium	Verticillium nonalfalfae	Verticillium nonalfalfae
NC_030052.1	refseq	710243	mitochondrion	Nuccore	Colletotrichum fioriniae mitochondrion, complete genome	MIAE_names	Colletotrichum fioriniae	Eukaryota	Fungi	Dikarya	Ascomycota	Pezizomycotina	Sordariomycetes	Hypocreomycetidae	Glomerellales	Glomerellaceae	Colletotrichum	Colletotrichum fioriniae	Colletotrichum fioriniae
NC_030172.1	refseq	60169	mitochondrion	Nuccore	Penicillium polonicum mitochondrion, complete genome	MIAE_names	Penicillium polonicum	Eukaryota	Fungi	Dikarya	Ascomycota	Pezizomycotina	Eurotiomycetes	Eurotiomycetidae	Eurotiales	Aspergillaceae	Penicillium	Penicillium polonicum	Penicillium polonicum
NC_030218.1	refseq	398673	mitochondrion	Nuccore	Trichoderma gamsii strain KUC1747 mitochondrion, complete genome	MIAE_names	Trichoderma gamsii	Eukaryota	Fungi	Dikarya	Ascomycota	Pezizomycotina	Sordariomycetes	Hypocreomycetidae	Hypocreales	Hypocreaceae	Trichoderma	Trichoderma gamsii	Trichoderma gamsii	KUC1747
NC_030340.1	refseq	64609	mitochondrion	Nuccore	Ilyonectria destructans isolate 2007/P/476 mitochondrion, complete genome	MIAE_names	Ilyonectria destructans	Eukaryota	Fungi	Dikarya	Ascomycota	Pezizomycotina	Sordariomycetes	Hypocreomycetidae	Hypocreales	Nectriaceae	Ilyonectria	Ilyonectria destructans	Ilyonectria destructans
NC_033907.1	refseq	655981	mitochondrion	Nuccore	Pseudogymnoascus destructans strain 20631-21 mitochondrion, complete genome	MIAE_names	Pseudogymnoascus destructans	Eukaryota	Fungi	Dikarya	Ascomycota	Pezizomycotina	Leotiomycetes	NULL	NULL	Pseudeurotiaceae	Pseudogymnoascus	Pseudogymnoascus destructans	Pseudogymnoascus destructans	20631-21
NC_035636.1	refseq	1547544	mitochondrion	Nuccore	Pithomyces chartarum mitochondrion, complete genome	MIAE_names	Pithomyces chartarum	Eukaryota	Fungi	Dikarya	Ascomycota	Pezizomycotina	Dothideomycetes	Pleosporomycetidae	Pleosporales	Astrosphaeriellaceae	Pithomyces	Pithomyces chartarum	Pithomyces chartarum
NC_036144.1	refseq	49224	mitochondrion	Nuccore	Trichoderma hamatum, complete genome	MIAE_names	Trichoderma hamatum	Eukaryota	Fungi	Dikarya	Ascomycota	Pezizomycotina	Sordariomycetes	Hypocreomycetidae	Hypocreales	Hypocreaceae	Trichoderma	Trichoderma hamatum	Trichoderma hamatum
NC_036158.1	refseq	4829	mitochondrion	Nuccore	Absidia glauca strain CBS 101.48 mitochondrion, complete genome	MIAE_names	Absidia glauca	Eukaryota	Fungi	NULL	Mucoromycota	Mucoromycotina	Mucoromycetes	NULL	Mucorales	Cunninghamellaceae	Absidia	Absidia glauca	Absidia glauca	CBS 101.48
NC_036382.1	refseq	29910	mitochondrion	Nuccore	Tolypocladium inflatum strain ARSEF 3280 mitochondrion, complete genome	MIAE_names	Tolypocladium inflatum	Eukaryota	Fungi	Dikarya	Ascomycota	Pezizomycotina	Sordariomycetes	Hypocreomycetidae	Hypocreales	Ophiocordycipitaceae	Tolypocladium	Tolypocladium inflatum	Tolypocladium inflatum	ARSEF 3280
NC_036667.1	refseq	29856	mitochondrion	Nuccore	Clonostachys rosea strain 6792 mitochondrion, complete genome	MIAE_names	Clonostachys rosea	Eukaryota	Fungi	Dikarya	Ascomycota	Pezizomycotina	Sordariomycetes	Hypocreomycetidae	Hypocreales	Bionectriaceae	Clonostachys	Clonostachys rosea	Clonostachys rosea	6792
NC_037075.1	refseq	101201	mitochondrion	Nuccore	Trichoderma asperellum strain B05 mitochondrion, complete genome	MIAE_names	Trichoderma asperellum	Eukaryota	Fungi	Dikarya	Ascomycota	Pezizomycotina	Sordariomycetes	Hypocreomycetidae	Hypocreales	Hypocreaceae	Trichoderma	Trichoderma asperellum	Trichoderma asperellum	B05
NC_037239.1	refseq	5327	mitochondrion	Nuccore	Trametes hirsuta strain 072 mitochondrion, complete genome	MIAE_names	Trametes hirsuta	Eukaryota	Fungi	Dikarya	Basidiomycota	Agaricomycotina	Agaricomycetes	NULL	Polyporales	Polyporaceae	Trametes	Trametes hirsuta	Trametes hirsuta	72
NC_046566.1	refseq	101028	mitochondrion	Nuccore	Fusarium pseudograminearum voucher CS3220 mitochondrion, complete genome	MIAE_names	Fusarium pseudograminearum	Eukaryota	Fungi	Dikarya	Ascomycota	Pezizomycotina	Sordariomycetes	Hypocreomycetidae	Hypocreales	Nectriaceae	Fusarium	Fusarium pseudograminearum	Fusarium pseudograminearum
NC_046567.1	refseq	56641	mitochondrion	Nuccore	Fusarium cerealis voucher 37031 mitochondrion, complete genome	MIAE_names	Fusarium cerealis	Eukaryota	Fungi	Dikarya	Ascomycota	Pezizomycotina	Sordariomycetes	Hypocreomycetidae	Hypocreales	Nectriaceae	Fusarium	Fusarium cerealis	Fusarium cerealis
NC_046839.1	refseq	38005	mitochondrion	Nuccore	Tolypocladium cylindrosporum isolate ARSEF963 mitochondrion, complete genome	MIAE_names	Tolypocladium cylindrosporum	Eukaryota	Fungi	Dikarya	Ascomycota	Pezizomycotina	Sordariomycetes	Hypocreomycetidae	Hypocreales	Ophiocordycipitaceae	Tolypocladium	Tolypocladium cylindrosporum	Tolypocladium cylindrosporum
NC_046840.1	refseq	2714763	mitochondrion	Nuccore	Cordyceps confragosa strain RCEF 1005 mitochondrion, complete genome	MIAE_names	Akanthomyces lecanii	Eukaryota	Fungi	Dikarya	Ascomycota	Pezizomycotina	Sordariomycetes	Hypocreomycetidae	Hypocreales	Cordycipitaceae	Akanthomyces	Akanthomyces lecanii	Akanthomyces lecanii	RCEF 1005
NC_047444.1	refseq	5077	mitochondrion	Nuccore	Penicillium citrinum mitochondrion, complete genome	MIAE_names	Penicillium citrinum	Eukaryota	Fungi	Dikarya	Ascomycota	Pezizomycotina	Eurotiomycetes	Eurotiomycetidae	Eurotiales	Aspergillaceae	Penicillium	Penicillium citrinum	Penicillium citrinum
NC_048477.1	refseq	63577	mitochondrion	Nuccore	Trichoderma atroviride strain ATCC 26799 mitochondrion, complete genome	MIAE_names	Trichoderma atroviride	Eukaryota	Fungi	Dikarya	Ascomycota	Pezizomycotina	Sordariomycetes	Hypocreomycetidae	Hypocreales	Hypocreaceae	Trichoderma	Trichoderma atroviride	Trichoderma atroviride	ATCC 26799
NC_052832.1	refseq	1491472	mitochondrion	Nuccore	Trichoderma lixii strain MUT3171 mitochondrion, complete genome	MIAE_names	Trichoderma lixii	Eukaryota	Fungi	Dikarya	Ascomycota	Pezizomycotina	Sordariomycetes	Hypocreomycetidae	Hypocreales	Hypocreaceae	Trichoderma	Trichoderma lixii	Trichoderma lixii	MUT3171
NC_056378.1	refseq	33203	mitochondrion	Nuccore	Purpureocillium lilacinum strain WS1608 mitochondrion, complete genome	MIAE_names	Purpureocillium lilacinum	Eukaryota	Fungi	Dikarya	Ascomycota	Pezizomycotina	Sordariomycetes	Hypocreomycetidae	Hypocreales	Ophiocordycipitaceae	Purpureocillium	Purpureocillium lilacinum	Purpureocillium lilacinum	WS1608
NC_063562.1	refseq	1491479	mitochondrion	Nuccore	Trichoderma simmonsii strain GH-Sj1 mitochondrion, complete genome	MIAE_names	Trichoderma simmonsii	Eukaryota	Fungi	Dikarya	Ascomycota	Pezizomycotina	Sordariomycetes	Hypocreomycetidae	Hypocreales	Hypocreaceae	Trichoderma	Trichoderma simmonsii	Trichoderma simmonsii	GH-Sj1
NC_065768.1	refseq	1567482	mitochondrion	Nuccore	Trichoderma afroharzianum mitochondrion, complete genome	MIAE_names	Trichoderma afroharzianum	Eukaryota	Fungi	Dikarya	Ascomycota	Pezizomycotina	Sordariomycetes	Hypocreomycetidae	Hypocreales	Hypocreaceae	Trichoderma	Trichoderma afroharzianum	Trichoderma afroharzianum
NC_005967.2	refseq	284593	NA	Nuccore		RefSoil	Candida glabrata	Eukaryota	Fungi	Dikarya	Ascomycota	Saccharomycotina	Saccharomycetes	NULL	Saccharomycetales	Saccharomycetaceae	Nakaseomyces	[Candida] glabrata	Candida glabrata CBS 138
NC_005968.1	refseq	284594	NA	Nuccore		RefSoil	Candida glabrata	Eukaryota	Fungi	Dikarya	Ascomycota	Saccharomycotina	Saccharomycetes	NULL	Saccharomycetales	Saccharomycetaceae	Nakaseomyces	[Candida] glabrata	Candida glabrata CBS 139
NC_006026.1	refseq	284595	NA	Nuccore		RefSoil	Candida glabrata	Eukaryota	Fungi	Dikarya	Ascomycota	Saccharomycotina	Saccharomycetes	NULL	Saccharomycetales	Saccharomycetaceae	Nakaseomyces	[Candida] glabrata	Candida glabrata CBS 140
NC_006027.1	refseq	284596	NA	Nuccore		RefSoil	Candida glabrata	Eukaryota	Fungi	Dikarya	Ascomycota	Saccharomycotina	Saccharomycetes	NULL	Saccharomycetales	Saccharomycetaceae	Nakaseomyces	[Candida] glabrata	Candida glabrata CBS 141
NC_006028.2	refseq	284597	NA	Nuccore		RefSoil	Candida glabrata	Eukaryota	Fungi	Dikarya	Ascomycota	Saccharomycotina	Saccharomycetes	NULL	Saccharomycetales	Saccharomycetaceae	Nakaseomyces	[Candida] glabrata	Candida glabrata CBS 142
NC_006029.1	refseq	284598	NA	Nuccore		RefSoil	Candida glabrata	Eukaryota	Fungi	Dikarya	Ascomycota	Saccharomycotina	Saccharomycetes	NULL	Saccharomycetales	Saccharomycetaceae	Nakaseomyces	[Candida] glabrata	Candida glabrata CBS 143
NC_006030.1	refseq	284599	NA	Nuccore		RefSoil	Candida glabrata	Eukaryota	Fungi	Dikarya	Ascomycota	Saccharomycotina	Saccharomycetes	NULL	Saccharomycetales	Saccharomycetaceae	Nakaseomyces	[Candida] glabrata	Candida glabrata CBS 144
NC_006031.1	refseq	284600	NA	Nuccore		RefSoil	Candida glabrata	Eukaryota	Fungi	Dikarya	Ascomycota	Saccharomycotina	Saccharomycetes	NULL	Saccharomycetales	Saccharomycetaceae	Nakaseomyces	[Candida] glabrata	Candida glabrata CBS 145
NC_006032.2	refseq	284601	NA	Nuccore		RefSoil	Candida glabrata	Eukaryota	Fungi	Dikarya	Ascomycota	Saccharomycotina	Saccharomycetes	NULL	Saccharomycetales	Saccharomycetaceae	Nakaseomyces	[Candida] glabrata	Candida glabrata CBS 146
NC_006033.2	refseq	284602	NA	Nuccore		RefSoil	Candida glabrata	Eukaryota	Fungi	Dikarya	Ascomycota	Saccharomycotina	Saccharomycetes	NULL	Saccharomycetales	Saccharomycetaceae	Nakaseomyces	[Candida] glabrata	Candida glabrata CBS 147
NC_006034.2	refseq	284603	NA	Nuccore		RefSoil	Candida glabrata	Eukaryota	Fungi	Dikarya	Ascomycota	Saccharomycotina	Saccharomycetes	NULL	Saccharomycetales	Saccharomycetaceae	Nakaseomyces	[Candida] glabrata	Candida glabrata CBS 148
NC_006035.2	refseq	284604	NA	Nuccore		RefSoil	Candida glabrata	Eukaryota	Fungi	Dikarya	Ascomycota	Saccharomycotina	Saccharomycetes	NULL	Saccharomycetales	Saccharomycetaceae	Nakaseomyces	[Candida] glabrata	Candida glabrata CBS 149
NC_006036.2	refseq	284605	NA	Nuccore		RefSoil	Candida glabrata	Eukaryota	Fungi	Dikarya	Ascomycota	Saccharomycotina	Saccharomycetes	NULL	Saccharomycetales	Saccharomycetaceae	Nakaseomyces	[Candida] glabrata	Candida glabrata CBS 150
NC_006037.1	refseq	284590	NA	Nuccore		RefSoil	Kluyveromyces lactis	Eukaryota	Fungi	Dikarya	Ascomycota	Saccharomycotina	Saccharomycetes	NULL	Saccharomycetales	Saccharomycetaceae	Kluyveromyces	Kluyveromyces lactis	Kluyveromyces lactis NRRL Y-1140
NC_006038.1	refseq	284590	NA	Nuccore		RefSoil	Kluyveromyces lactis	Eukaryota	Fungi	Dikarya	Ascomycota	Saccharomycotina	Saccharomycetes	NULL	Saccharomycetales	Saccharomycetaceae	Kluyveromyces	Kluyveromyces lactis	Kluyveromyces lactis NRRL Y-1140
NC_006039.1	refseq	284590	NA	Nuccore		RefSoil	Kluyveromyces lactis	Eukaryota	Fungi	Dikarya	Ascomycota	Saccharomycotina	Saccharomycetes	NULL	Saccharomycetales	Saccharomycetaceae	Kluyveromyces	Kluyveromyces lactis	Kluyveromyces lactis NRRL Y-1140
NC_006040.1	refseq	284590	NA	Nuccore		RefSoil	Kluyveromyces lactis	Eukaryota	Fungi	Dikarya	Ascomycota	Saccharomycotina	Saccharomycetes	NULL	Saccharomycetales	Saccharomycetaceae	Kluyveromyces	Kluyveromyces lactis	Kluyveromyces lactis NRRL Y-1140
NC_006041.1	refseq	284590	NA	Nuccore		RefSoil	Kluyveromyces lactis	Eukaryota	Fungi	Dikarya	Ascomycota	Saccharomycotina	Saccharomycetes	NULL	Saccharomycetales	Saccharomycetaceae	Kluyveromyces	Kluyveromyces lactis	Kluyveromyces lactis NRRL Y-1140
NC_006042.1	refseq	284590	NA	Nuccore		RefSoil	Kluyveromyces lactis	Eukaryota	Fungi	Dikarya	Ascomycota	Saccharomycotina	Saccharomycetes	NULL	Saccharomycetales	Saccharomycetaceae	Kluyveromyces	Kluyveromyces lactis	Kluyveromyces lactis NRRL Y-1140
NC_006043.2	refseq	284592	NA	Nuccore		RefSoil	Debaryomyces hansenii	Eukaryota	Fungi	Dikarya	Ascomycota	Saccharomycotina	Saccharomycetes	NULL	Saccharomycetales	Debaryomycetaceae	Debaryomyces	Debaryomyces hansenii	Debaryomyces hansenii CBS767
NC_006044.2	refseq	284592	NA	Nuccore		RefSoil	Debaryomyces hansenii	Eukaryota	Fungi	Dikarya	Ascomycota	Saccharomycotina	Saccharomycetes	NULL	Saccharomycetales	Debaryomycetaceae	Debaryomyces	Debaryomyces hansenii	Debaryomyces hansenii CBS767
NC_006045.2	refseq	284592	NA	Nuccore		RefSoil	Debaryomyces hansenii	Eukaryota	Fungi	Dikarya	Ascomycota	Saccharomycotina	Saccharomycetes	NULL	Saccharomycetales	Debaryomycetaceae	Debaryomyces	Debaryomyces hansenii	Debaryomyces hansenii CBS767
NC_006046.2	refseq	284592	NA	Nuccore		RefSoil	Debaryomyces hansenii	Eukaryota	Fungi	Dikarya	Ascomycota	Saccharomycotina	Saccharomycetes	NULL	Saccharomycetales	Debaryomycetaceae	Debaryomyces	Debaryomyces hansenii	Debaryomyces hansenii CBS767
NC_006047.2	refseq	284592	NA	Nuccore		RefSoil	Debaryomyces hansenii	Eukaryota	Fungi	Dikarya	Ascomycota	Saccharomycotina	Saccharomycetes	NULL	Saccharomycetales	Debaryomycetaceae	Debaryomyces	Debaryomyces hansenii	Debaryomyces hansenii CBS767
NC_006048.2	refseq	284592	NA	Nuccore		RefSoil	Debaryomyces hansenii	Eukaryota	Fungi	Dikarya	Ascomycota	Saccharomycotina	Saccharomycetes	NULL	Saccharomycetales	Debaryomycetaceae	Debaryomyces	Debaryomyces hansenii	Debaryomyces hansenii CBS767
NC_006049.2	refseq	284592	NA	Nuccore		RefSoil	Debaryomyces hansenii	Eukaryota	Fungi	Dikarya	Ascomycota	Saccharomycotina	Saccharomycetes	NULL	Saccharomycetales	Debaryomycetaceae	Debaryomyces	Debaryomyces hansenii	Debaryomyces hansenii CBS767
NC_006670.1	refseq	214684	NA	Nuccore		RefSoil	Cryptococcus neoformans	Eukaryota	Fungi	Dikarya	Basidiomycota	Agaricomycotina	Tremellomycetes	NULL	Tremellales	Cryptococcaceae	Cryptococcus	Cryptococcus neoformans	Cryptococcus neoformans var. neoformans JEC21
NC_006684.1	refseq	214684	NA	Nuccore		RefSoil	Cryptococcus neoformans	Eukaryota	Fungi	Dikarya	Basidiomycota	Agaricomycotina	Tremellomycetes	NULL	Tremellales	Cryptococcaceae	Cryptococcus	Cryptococcus neoformans	Cryptococcus neoformans var. neoformans JEC21
NC_006685.1	refseq	214684	NA	Nuccore		RefSoil	Cryptococcus neoformans	Eukaryota	Fungi	Dikarya	Basidiomycota	Agaricomycotina	Tremellomycetes	NULL	Tremellales	Cryptococcaceae	Cryptococcus	Cryptococcus neoformans	Cryptococcus neoformans var. neoformans JEC21
NC_006686.1	refseq	214684	NA	Nuccore		RefSoil	Cryptococcus neoformans	Eukaryota	Fungi	Dikarya	Basidiomycota	Agaricomycotina	Tremellomycetes	NULL	Tremellales	Cryptococcaceae	Cryptococcus	Cryptococcus neoformans	Cryptococcus neoformans var. neoformans JEC21
NC_006687.1	refseq	214684	NA	Nuccore		RefSoil	Cryptococcus neoformans	Eukaryota	Fungi	Dikarya	Basidiomycota	Agaricomycotina	Tremellomycetes	NULL	Tremellales	Cryptococcaceae	Cryptococcus	Cryptococcus neoformans	Cryptococcus neoformans var. neoformans JEC21
NC_006691.1	refseq	214684	NA	Nuccore		RefSoil	Cryptococcus neoformans	Eukaryota	Fungi	Dikarya	Basidiomycota	Agaricomycotina	Tremellomycetes	NULL	Tremellales	Cryptococcaceae	Cryptococcus	Cryptococcus neoformans	Cryptococcus neoformans var. neoformans JEC21
NC_006692.1	refseq	214684	NA	Nuccore		RefSoil	Cryptococcus neoformans	Eukaryota	Fungi	Dikarya	Basidiomycota	Agaricomycotina	Tremellomycetes	NULL	Tremellales	Cryptococcaceae	Cryptococcus	Cryptococcus neoformans	Cryptococcus neoformans var. neoformans JEC21
NC_006693.1	refseq	214684	NA	Nuccore		RefSoil	Cryptococcus neoformans	Eukaryota	Fungi	Dikarya	Basidiomycota	Agaricomycotina	Tremellomycetes	NULL	Tremellales	Cryptococcaceae	Cryptococcus	Cryptococcus neoformans	Cryptococcus neoformans var. neoformans JEC21
NC_006694.1	refseq	214684	NA	Nuccore		RefSoil	Cryptococcus neoformans	Eukaryota	Fungi	Dikarya	Basidiomycota	Agaricomycotina	Tremellomycetes	NULL	Tremellales	Cryptococcaceae	Cryptococcus	Cryptococcus neoformans	Cryptococcus neoformans var. neoformans JEC21
NC_006679.1	refseq	214684	NA	Nuccore		RefSoil	Cryptococcus neoformans	Eukaryota	Fungi	Dikarya	Basidiomycota	Agaricomycotina	Tremellomycetes	NULL	Tremellales	Cryptococcaceae	Cryptococcus	Cryptococcus neoformans	Cryptococcus neoformans var. neoformans JEC21
NC_006680.1	refseq	214684	NA	Nuccore		RefSoil	Cryptococcus neoformans	Eukaryota	Fungi	Dikarya	Basidiomycota	Agaricomycotina	Tremellomycetes	NULL	Tremellales	Cryptococcaceae	Cryptococcus	Cryptococcus neoformans	Cryptococcus neoformans var. neoformans JEC21
NC_006681.1	refseq	214684	NA	Nuccore		RefSoil	Cryptococcus neoformans	Eukaryota	Fungi	Dikarya	Basidiomycota	Agaricomycotina	Tremellomycetes	NULL	Tremellales	Cryptococcaceae	Cryptococcus	Cryptococcus neoformans	Cryptococcus neoformans var. neoformans JEC21
NC_006682.1	refseq	214684	NA	Nuccore		RefSoil	Cryptococcus neoformans	Eukaryota	Fungi	Dikarya	Basidiomycota	Agaricomycotina	Tremellomycetes	NULL	Tremellales	Cryptococcaceae	Cryptococcus	Cryptococcus neoformans	Cryptococcus neoformans var. neoformans JEC21
NC_006683.1	refseq	214684	NA	Nuccore		RefSoil	Cryptococcus neoformans	Eukaryota	Fungi	Dikarya	Basidiomycota	Agaricomycotina	Tremellomycetes	NULL	Tremellales	Cryptococcaceae	Cryptococcus	Cryptococcus neoformans	Cryptococcus neoformans var. neoformans JEC21
NC_013077.1	refseq	559295	NA	Nuccore		RefSoil	Lachancea thermotolerans	Eukaryota	Fungi	Dikarya	Ascomycota	Saccharomycotina	Saccharomycetes	NULL	Saccharomycetales	Saccharomycetaceae	Lachancea	Lachancea thermotolerans	Lachancea thermotolerans CBS 6340
NC_013078.1	refseq	559295	NA	Nuccore		RefSoil	Lachancea thermotolerans	Eukaryota	Fungi	Dikarya	Ascomycota	Saccharomycotina	Saccharomycetes	NULL	Saccharomycetales	Saccharomycetaceae	Lachancea	Lachancea thermotolerans	Lachancea thermotolerans CBS 6340
NC_013079.1	refseq	559295	NA	Nuccore		RefSoil	Lachancea thermotolerans	Eukaryota	Fungi	Dikarya	Ascomycota	Saccharomycotina	Saccharomycetes	NULL	Saccharomycetales	Saccharomycetaceae	Lachancea	Lachancea thermotolerans	Lachancea thermotolerans CBS 6340
NC_013080.1	refseq	559295	NA	Nuccore		RefSoil	Lachancea thermotolerans	Eukaryota	Fungi	Dikarya	Ascomycota	Saccharomycotina	Saccharomycetes	NULL	Saccharomycetales	Saccharomycetaceae	Lachancea	Lachancea thermotolerans	Lachancea thermotolerans CBS 6340
NC_013081.1	refseq	559295	NA	Nuccore		RefSoil	Lachancea thermotolerans	Eukaryota	Fungi	Dikarya	Ascomycota	Saccharomycotina	Saccharomycetes	NULL	Saccharomycetales	Saccharomycetaceae	Lachancea	Lachancea thermotolerans	Lachancea thermotolerans CBS 6340
NC_013082.1	refseq	559295	NA	Nuccore		RefSoil	Lachancea thermotolerans	Eukaryota	Fungi	Dikarya	Ascomycota	Saccharomycotina	Saccharomycetes	NULL	Saccharomycetales	Saccharomycetaceae	Lachancea	Lachancea thermotolerans	Lachancea thermotolerans CBS 6340
NC_013083.1	refseq	559295	NA	Nuccore		RefSoil	Lachancea thermotolerans	Eukaryota	Fungi	Dikarya	Ascomycota	Saccharomycotina	Saccharomycetes	NULL	Saccharomycetales	Saccharomycetaceae	Lachancea	Lachancea thermotolerans	Lachancea thermotolerans CBS 6340
NC_013084.1	refseq	559295	NA	Nuccore		RefSoil	Lachancea thermotolerans	Eukaryota	Fungi	Dikarya	Ascomycota	Saccharomycotina	Saccharomycetes	NULL	Saccharomycetales	Saccharomycetaceae	Lachancea	Lachancea thermotolerans	Lachancea thermotolerans CBS 6340
NC_016472.1	refseq	573729	NA	Nuccore		RefSoil	Myceliophthora thermophila	Eukaryota	Fungi	Dikarya	Ascomycota	Pezizomycotina	Sordariomycetes	Sordariomycetidae	Sordariales	Chaetomiaceae	Thermothelomyces	Thermothelomyces thermophilus	Myceliophthora thermophila ATCC 42464
NC_016473.1	refseq	573729	NA	Nuccore		RefSoil	Myceliophthora thermophila	Eukaryota	Fungi	Dikarya	Ascomycota	Pezizomycotina	Sordariomycetes	Sordariomycetidae	Sordariales	Chaetomiaceae	Thermothelomyces	Thermothelomyces thermophilus	Myceliophthora thermophila ATCC 42464
NC_016474.1	refseq	573729	NA	Nuccore		RefSoil	Myceliophthora thermophila	Eukaryota	Fungi	Dikarya	Ascomycota	Pezizomycotina	Sordariomycetes	Sordariomycetidae	Sordariales	Chaetomiaceae	Thermothelomyces	Thermothelomyces thermophilus	Myceliophthora thermophila ATCC 42464
NC_016475.1	refseq	573729	NA	Nuccore		RefSoil	Myceliophthora thermophila	Eukaryota	Fungi	Dikarya	Ascomycota	Pezizomycotina	Sordariomycetes	Sordariomycetidae	Sordariales	Chaetomiaceae	Thermothelomyces	Thermothelomyces thermophilus	Myceliophthora thermophila ATCC 42464
NC_016476.1	refseq	573729	NA	Nuccore		RefSoil	Myceliophthora thermophila	Eukaryota	Fungi	Dikarya	Ascomycota	Pezizomycotina	Sordariomycetes	Sordariomycetidae	Sordariales	Chaetomiaceae	Thermothelomyces	Thermothelomyces thermophilus	Myceliophthora thermophila ATCC 42464
NC_016477.1	refseq	573729	NA	Nuccore		RefSoil	Myceliophthora thermophila	Eukaryota	Fungi	Dikarya	Ascomycota	Pezizomycotina	Sordariomycetes	Sordariomycetidae	Sordariales	Chaetomiaceae	Thermothelomyces	Thermothelomyces thermophilus	Myceliophthora thermophila ATCC 42464
NC_016478.1	refseq	573729	NA	Nuccore		RefSoil	Myceliophthora thermophila	Eukaryota	Fungi	Dikarya	Ascomycota	Pezizomycotina	Sordariomycetes	Sordariomycetidae	Sordariales	Chaetomiaceae	Thermothelomyces	Thermothelomyces thermophilus	Myceliophthora thermophila ATCC 42464

## Sheet: Bacteria_Nuccore
title	sourcedb	uid	caption	taxid	genome	isolation_source	accessionversion	Source_collected	organism	superkingdom	phylum	class	order	family	genus	species	organism_	strain
Alloacidobacterium dinghuense strain 4Y35 chromosome, complete genome	refseq	1896432518	NZ_CP060394	2763107	chromosome	forest soil	NZ_CP060394.1	NCBI rentrez	Alloacidobacterium dinghuense	Bacteria	Acidobacteria	Acidobacteriia	Acidobacteriales	Acidobacteriaceae	Alloacidobacterium	Alloacidobacterium dinghuense	Alloacidobacterium dinghuense	4Y35
Edaphobacter flagellatus strain HZ411 chromosome, complete genome	refseq	2306299590	NZ_CP073697	1933044	chromosome	forest soil	NZ_CP073697.1	NCBI rentrez	Edaphobacter flagellatus	Bacteria	Acidobacteria	Acidobacteriia	Acidobacteriales	Acidobacteriaceae	Edaphobacter	Edaphobacter flagellatus	Edaphobacter flagellatus	HZ411
Edaphobacter sp. 4G125 chromosome, complete genome	refseq	1896378286	NZ_CP060393	2763071	chromosome	forest soil	NZ_CP060393.1	NCBI rentrez	Edaphobacter sp.	Bacteria	Acidobacteria	Acidobacteriia	Acidobacteriales	Acidobacteriaceae	Edaphobacter	Edaphobacter sp.	Edaphobacter sp. 4G125
Granulicella sp. 5B5 chromosome, complete genome	refseq	1887859691	NZ_CP046444	1617967	chromosome	wood-decay soil material	NZ_CP046444.1	NCBI rentrez	Granulicella sp.	Bacteria	Acidobacteria	Acidobacteriia	Acidobacteriales	Acidobacteriaceae	Granulicella	Granulicella sp.	Granulicella sp. 5B5	5B5
Luteitalea pratensis strain DSM 100886 isolate HEG_-6_39 chromosome, complete genome	refseq	1398001651	NZ_CP015136	1855912	chromosome	soil	NZ_CP015136.1	NCBI rentrez	Luteitalea pratensis	Bacteria	Acidobacteria	Vicinamibacteria	Vicinamibacterales	Vicinamibacteraceae	Luteitalea	Luteitalea pratensis	Luteitalea pratensis	DSM 100886
Occallatibacter riparius strain DSM 25168 chromosome, complete genome	refseq	2306504452	NZ_CP093313	1002689	chromosome	Namibian river-bank soil	NZ_CP093313.1	NCBI rentrez	Occallatibacter riparius	Bacteria	Acidobacteria	Acidobacteriia	Acidobacteriales	Acidobacteriaceae	Occallatibacter	Occallatibacter riparius	Occallatibacter riparius	DSM 25168
Terriglobus albidus strain ORNL chromosome, complete genome	refseq	1727794900	NZ_CP042806	1592106	chromosome	Populus rhizosphere soil	NZ_CP042806.1	NCBI rentrez	Terriglobus albidus	Bacteria	Acidobacteria	Acidobacteriia	Acidobacteriales	Acidobacteriaceae	Terriglobus	Terriglobus albidus	Terriglobus albidus	ORNL
Actinoalloteichus hoggarensis strain DSM 45943 chromosome, complete genome	refseq	1226660957	NZ_CP022521	1470176	chromosome	soil	NZ_CP022521.1	NCBI rentrez	Actinoalloteichus hoggarensis	Bacteria	Actinobacteria	Actinomycetia	Pseudonocardiales	Pseudonocardiaceae	Actinoalloteichus	Actinoalloteichus hoggarensis	Actinoalloteichus hoggarensis	DSM 45943
Actinomadura graeca strain 32-07 chromosome, complete genome	refseq	2162082735	NZ_CP059572	2750812	chromosome	soil	NZ_CP059572.1	NCBI rentrez	Actinomadura graeca	Bacteria	Actinobacteria	Actinomycetia	Streptosporangiales	Thermomonosporaceae	Actinomadura	Actinomadura graeca	Actinomadura graeca	32-07
Actinoplanes sp. OR16 chromosome, complete genome	refseq	1553094420	NZ_AP019371	946334	chromosome	soil	NZ_AP019371.1	NCBI rentrez	Actinoplanes sp.	Bacteria	Actinobacteria	Actinomycetia	Micromonosporales	Micromonosporaceae	Actinoplanes	Actinoplanes sp.	Actinoplanes sp. OR16	OR16
Actinoplanes sp. SE50 chromosome, complete genome	refseq	1271565187	NZ_CP023298	2033844	chromosome	soil	NZ_CP023298.1	NCBI rentrez	Actinoplanes sp.	Bacteria	Actinobacteria	Actinomycetia	Micromonosporales	Micromonosporaceae	Actinoplanes	Actinoplanes sp.	Actinoplanes sp. SE50	SE50
Actinoplanes teichomyceticus ATCC 31121 chromosome, complete genome	refseq	1510988000	NZ_CP023865	457423	chromosome	soil	NZ_CP023865.1	NCBI rentrez	Actinoplanes teichomyceticus	Bacteria	Actinobacteria	Actinomycetia	Micromonosporales	Micromonosporaceae	Actinoplanes	Actinoplanes teichomyceticus	Actinoplanes teichomyceticus ATCC 31121	ATCC 31121
Actinosynnema pretiosum strain X47 chromosome, complete genome	refseq	1246915105	NZ_CP023445	42197	chromosome	soil	NZ_CP023445.1	NCBI rentrez	Actinosynnema pretiosum	Bacteria	Actinobacteria	Actinomycetia	Pseudonocardiales	Pseudonocardiaceae	Actinosynnema	Actinosynnema pretiosum	Actinosynnema pretiosum	X47
Agromyces soli strain KACC 16215 chromosome, complete genome	refseq	2218264675	NZ_CP094533	659012	chromosome	farm soil	NZ_CP094533.1	NCBI rentrez	Agromyces soli	Bacteria	Actinobacteria	Actinomycetia	Micrococcales	Microbacteriaceae	Agromyces	Agromyces soli	Agromyces soli	KACC 16215
Amycolatopsis aidingensis strain YIM 96748 chromosome, complete genome	refseq	2054940678	NZ_CP076538	2842453	chromosome	soil	NZ_CP076538.1	NCBI rentrez	Amycolatopsis aidingensis	Bacteria	Actinobacteria	Actinomycetia	Pseudonocardiales	Pseudonocardiaceae	Amycolatopsis	Amycolatopsis aidingensis	Amycolatopsis aidingensis	YIM 96748
Amycolatopsis japonica strain DSM 44213 chromosome, complete genome	refseq	749309520	NZ_CP008953	208439	chromosome	soil	NZ_CP008953.1	NCBI rentrez	Amycolatopsis japonica	Bacteria	Actinobacteria	Actinomycetia	Pseudonocardiales	Pseudonocardiaceae	Amycolatopsis	Amycolatopsis japonica	Amycolatopsis japonica	DSM 44213
Amycolatopsis orientalis strain B-37 chromosome, complete genome	refseq	1051607062	NZ_CP016174	31958	chromosome	soil sample	NZ_CP016174.1	NCBI rentrez	Amycolatopsis orientalis	Bacteria	Actinobacteria	Actinomycetia	Pseudonocardiales	Pseudonocardiaceae	Amycolatopsis	Amycolatopsis orientalis	Amycolatopsis orientalis	B-37
Amycolatopsis roodepoortensis strain ZEL-1 chromosome, complete genome	refseq	2285066532	NZ_CP102415	700274	chromosome	soil	NZ_CP102415.1	NCBI rentrez	Amycolatopsis roodepoortensis	Bacteria	Actinobacteria	Actinomycetia	Pseudonocardiales	Pseudonocardiaceae	Amycolatopsis	Amycolatopsis roodepoortensis	Amycolatopsis roodepoortensis	ZEL-1
Amycolatopsis sp. FU40 chromosome, complete genome	refseq	2189846538	NZ_CP091381	2914159	chromosome	soil	NZ_CP091381.1	NCBI rentrez	Amycolatopsis sp.	Bacteria	Actinobacteria	Actinomycetia	Pseudonocardiales	Pseudonocardiaceae	Amycolatopsis	Amycolatopsis sp.	Amycolatopsis sp. FU40	FU40
Amycolatopsis sp. YIM 10 chromosome, complete genome	refseq	1771938866	NZ_CP045480	2653857	chromosome	soil	NZ_CP045480.1	NCBI rentrez	Amycolatopsis sp.	Bacteria	Actinobacteria	Actinomycetia	Pseudonocardiales	Pseudonocardiaceae	Amycolatopsis	Amycolatopsis sp.	Amycolatopsis sp. YIM 10	YIM 10
Amycolatopsis sp. WQ 127309 chromosome, complete genome	refseq	2229048605	NZ_CP095481	2932773	chromosome	soil	NZ_CP095481.1	NCBI rentrez	Amycolatopsis sp.	Bacteria	Actinobacteria	Actinomycetia	Pseudonocardiales	Pseudonocardiaceae	Amycolatopsis	Amycolatopsis sp.	Amycolatopsis sp. WQ 127309	WQ 127309
Amycolatopsis sp. CA-230715 chromosome, complete genome	refseq	2050066257	NZ_CP059997	2745196	chromosome	soil	NZ_CP059997.1	NCBI rentrez	Amycolatopsis sp.	Bacteria	Actinobacteria	Actinomycetia	Pseudonocardiales	Pseudonocardiaceae	Amycolatopsis	Amycolatopsis sp.	Amycolatopsis sp. CA-230715	CA-230715
Amycolatopsis sp. TNS106 chromosome, complete genome	refseq	2073468833	NZ_CP024972	2861750	chromosome	soil	NZ_CP024972.1	NCBI rentrez	Amycolatopsis sp.	Bacteria	Actinobacteria	Actinomycetia	Pseudonocardiales	Pseudonocardiaceae	Amycolatopsis	Amycolatopsis sp.	Amycolatopsis sp. TNS106	TNS106
Amycolatopsis sp. AA4 chromosome, complete genome	refseq	1280943588	NZ_CP024894	1896961	chromosome	Soil	NZ_CP024894.1	NCBI rentrez	Amycolatopsis sp.	Bacteria	Actinobacteria	Actinomycetia	Pseudonocardiales	Pseudonocardiaceae	Amycolatopsis	Amycolatopsis sp.	Amycolatopsis sp. AA4	AA4
Aquihabitans sp. G128 chromosome, complete genome	refseq	2059202479	NZ_CP077604	2849779	chromosome	ginseng field soil	NZ_CP077604.1	NCBI rentrez	Aquihabitans sp.	Bacteria	Actinobacteria	Acidimicrobiia	Acidimicrobiales	Iamiaceae	Aquihabitans	Aquihabitans sp.	Aquihabitans sp. G128	G128
Arthrobacter alpinus strain R3.8 chromosome, complete genome	refseq	1011068334	NZ_CP012677	656366	chromosome	soil	NZ_CP012677.1	NCBI rentrez	Arthrobacter alpinus	Bacteria	Actinobacteria	Actinomycetia	Micrococcales	Micrococcaceae	Arthrobacter	Arthrobacter alpinus	Arthrobacter alpinus	R3.8
Arthrobacter crystallopoietes strain DSM 20117 chromosome, complete genome	refseq	1325731411	NZ_CP018863	37928	chromosome	soil	NZ_CP018863.1	NCBI rentrez	Arthrobacter crystallopoietes	Bacteria	Actinobacteria	Actinomycetia	Micrococcales	Micrococcaceae	Arthrobacter	Arthrobacter crystallopoietes	Arthrobacter crystallopoietes	DSM 20117
Arthrobacter crystallopoietes strain NT16 chromosome, complete genome	refseq	2019892497	NZ_CP072014	37928	chromosome	OPAHs polluted soil	NZ_CP072014.1	NCBI rentrez	Arthrobacter crystallopoietes	Bacteria	Actinobacteria	Actinomycetia	Micrococcales	Micrococcaceae	Arthrobacter	Arthrobacter crystallopoietes	Arthrobacter crystallopoietes	NT16
Arthrobacter polaris strain C1-1 chromosome, complete genome	refseq	2175960388	NZ_CP071516	2813727	chromosome	fellfield soil	NZ_CP071516.1	NCBI rentrez	Arthrobacter polaris	Bacteria	Actinobacteria	Actinomycetia	Micrococcales	Micrococcaceae	Arthrobacter	Arthrobacter polaris	Arthrobacter polaris	C1-1
Arthrobacter sp. D5-1 chromosome, complete genome	refseq	2007933601	NZ_CP014571	1477518	chromosome	Soil cores containing cogon grass roots	NZ_CP014571.1	NCBI rentrez	Arthrobacter sp.	Bacteria	Actinobacteria	Actinomycetia	Micrococcales	Micrococcaceae	Arthrobacter	Arthrobacter sp.	Arthrobacter sp. D5-1	D5-1
Arthrobacter sp. QXT-31 chromosome, complete genome	refseq	1140957566	NZ_CP019304	1357915	chromosome	surface soil of a manganese mine	NZ_CP019304.1	NCBI rentrez	Arthrobacter sp.	Bacteria	Actinobacteria	Actinomycetia	Micrococcales	Micrococcaceae	Arthrobacter	Arthrobacter sp.	Arthrobacter sp. QXT-31	QXT-31
Arthrobacter sp. UKPF54-2 chromosome, complete genome	refseq	1722007001	NZ_CP040174	2600159	chromosome	soil	NZ_CP040174.1	NCBI rentrez	Arthrobacter sp.	Bacteria	Actinobacteria	Actinomycetia	Micrococcales	Micrococcaceae	Arthrobacter	Arthrobacter sp.	Arthrobacter sp. UKPF54-2	UKPF54-2
Arthrobacter sp. KBS0702 chromosome, complete genome	refseq	1718348795	NZ_CP042172	2578107	chromosome	soil	NZ_CP042172.1	NCBI rentrez	Arthrobacter sp.	Bacteria	Actinobacteria	Actinomycetia	Micrococcales	Micrococcaceae	Arthrobacter	Arthrobacter sp.	Arthrobacter sp. KBS0702	KBS0702
Arthrobacter sp. 24S4-2 chromosome, complete genome	refseq	1643449267	NZ_CP040018	2575374	chromosome	No. 24 soil	NZ_CP040018.1	NCBI rentrez	Arthrobacter sp.	Bacteria	Actinobacteria	Actinomycetia	Micrococcales	Micrococcaceae	Arthrobacter	Arthrobacter sp.	Arthrobacter sp. 24S4-2	24S4-2
Arthrobacter sp. QL17 chromosome, complete genome	refseq	2230530282	NZ_CP095501	2895818	chromosome	soil	NZ_CP095501.1	NCBI rentrez	Arthrobacter sp.	Bacteria	Actinobacteria	Actinomycetia	Micrococcales	Micrococcaceae	Arthrobacter	Arthrobacter sp.	Arthrobacter sp. QL17	QL17
Arthrobacter sp. PGP41 chromosome, complete genome	refseq	1353496610	NZ_CP026514	2079227	chromosome	soil	NZ_CP026514.1	NCBI rentrez	Arthrobacter sp.	Bacteria	Actinobacteria	Actinomycetia	Micrococcales	Micrococcaceae	Arthrobacter	Arthrobacter sp.	Arthrobacter sp. PGP41	PGP41
Arthrobacter sp. StoSoilA2 chromosome, complete genome	refseq	2103545311	NZ_AP024643	2830990	chromosome	soil	NZ_AP024643.1	NCBI rentrez	Arthrobacter sp.	Bacteria	Actinobacteria	Actinomycetia	Micrococcales	Micrococcaceae	Arthrobacter	Arthrobacter sp.	Arthrobacter sp. StoSoilA2	StoSoilA2
Arthrobacter sp. StoSoilB13 chromosome, complete genome	refseq	2103156969	NZ_AP024647	2830993	chromosome	soil	NZ_AP024647.1	NCBI rentrez	Arthrobacter sp.	Bacteria	Actinobacteria	Actinomycetia	Micrococcales	Micrococcaceae	Arthrobacter	Arthrobacter sp.	Arthrobacter sp. StoSoilB13	StoSoilB13
Arthrobacter sp. StoSoilB19 chromosome, complete genome	refseq	2103142177	NZ_AP024650	2830994	chromosome	soil	NZ_AP024650.1	NCBI rentrez	Arthrobacter sp.	Bacteria	Actinobacteria	Actinomycetia	Micrococcales	Micrococcaceae	Arthrobacter	Arthrobacter sp.	Arthrobacter sp. StoSoilB19	StoSoilB19
Arthrobacter sp. NicSoilB4 chromosome, complete genome	refseq	2102988565	NZ_AP024653	2830997	chromosome	soil	NZ_AP024653.1	NCBI rentrez	Arthrobacter sp.	Bacteria	Actinobacteria	Actinomycetia	Micrococcales	Micrococcaceae	Arthrobacter	Arthrobacter sp.	Arthrobacter sp. NicSoilB4	NicSoilB4
Arthrobacter sp. NicSoilC5 chromosome, complete genome	refseq	2102964632	NZ_AP024660	2831000	chromosome	soil	NZ_AP024660.1	NCBI rentrez	Arthrobacter sp.	Bacteria	Actinobacteria	Actinomycetia	Micrococcales	Micrococcaceae	Arthrobacter	Arthrobacter sp.	Arthrobacter sp. NicSoilC5	NicSoilC5
Arthrobacter sp. NicSoilB11 chromosome, complete genome	refseq	2102930996	NZ_AP024657	2830999	chromosome	soil	NZ_AP024657.1	NCBI rentrez	Arthrobacter sp.	Bacteria	Actinobacteria	Actinomycetia	Micrococcales	Micrococcaceae	Arthrobacter	Arthrobacter sp.	Arthrobacter sp. NicSoilB11	NicSoilB11
Arthrobacter sp. NicSoilB8 chromosome, complete genome	refseq	2102923279	NZ_AP024655	2830998	chromosome	soil	NZ_AP024655.1	NCBI rentrez	Arthrobacter sp.	Bacteria	Actinobacteria	Actinomycetia	Micrococcales	Micrococcaceae	Arthrobacter	Arthrobacter sp.	Arthrobacter sp. NicSoilB8	NicSoilB8
Arthrobacter sp. StoSoilB20 chromosome, complete genome	refseq	2102789841	NZ_AP024651	2830995	chromosome	soil	NZ_AP024651.1	NCBI rentrez	Arthrobacter sp.	Bacteria	Actinobacteria	Actinomycetia	Micrococcales	Micrococcaceae	Arthrobacter	Arthrobacter sp.	Arthrobacter sp. StoSoilB20	StoSoilB20
Arthrobacter sp. StoSoilB5 chromosome, complete genome	refseq	2102762252	NZ_AP024646	2830992	chromosome	soil	NZ_AP024646.1	NCBI rentrez	Arthrobacter sp.	Bacteria	Actinobacteria	Actinomycetia	Micrococcales	Micrococcaceae	Arthrobacter	Arthrobacter sp.	Arthrobacter sp. StoSoilB5	StoSoilB5
Arthrobacter sp. PAMC25564 chromosome, complete genome	refseq	1622908229	NZ_CP039290	2565366	chromosome	soil	NZ_CP039290.1	NCBI rentrez	Arthrobacter sp.	Bacteria	Actinobacteria	Actinomycetia	Micrococcales	Micrococcaceae	Arthrobacter	Arthrobacter sp.	Arthrobacter sp. PAMC25564	PAMC25564
Arthrobacter sulfonylureivorans strain S4-C24 chromosome, complete genome	refseq	2210480526	NZ_CP093326	2486855	chromosome	grassland soil	NZ_CP093326.1	NCBI rentrez	Arthrobacter sulfonylureivorans	Bacteria	Actinobacteria	Actinomycetia	Micrococcales	Micrococcaceae	Arthrobacter	Arthrobacter sulfonylureivorans	Arthrobacter sulfonylureivorans	S4-C24
Baekduia soli strain BR7-21 chromosome, complete genome	refseq	1724109509	NZ_CP042430	496014	chromosome	soil of a ginseng field in Baekdu Mountain	NZ_CP042430.1	NCBI rentrez	Baekduia soli	Bacteria	Actinobacteria	Rubrobacteria	Rubrobacterales	Baekduiaceae	Baekduia	Baekduia soli	Baekduia soli	BR7-21
Brachybacterium ginsengisoli strain DCY80 chromosome, complete genome	refseq	1250053798	NZ_CP023564	1331682	chromosome	soil of a ginseng field	NZ_CP023564.1	NCBI rentrez	Brachybacterium ginsengisoli	Bacteria	Actinobacteria	Actinomycetia	Micrococcales	Dermabacteraceae	Brachybacterium	Brachybacterium ginsengisoli	Brachybacterium ginsengisoli	DCY80
Brevibacterium linens strain RS16 chromosome, complete genome	refseq	1692782013	NZ_CP030797	1703	chromosome	coastal saline soil	NZ_CP030797.1	NCBI rentrez	Brevibacterium linens	Bacteria	Actinobacteria	Actinomycetia	Micrococcales	Brevibacteriaceae	Brevibacterium	Brevibacterium linens	Brevibacterium linens	RS16
Capillimicrobium parvum strain 0166_1 chromosome, complete genome	refseq	2294404816	NZ_CP087164	2884022	chromosome	soil	NZ_CP087164.1	NCBI rentrez	Capillimicrobium parvum	Bacteria	Actinobacteria	Thermoleophilia	Solirubrobacterales	Capillimicrobiaceae	Capillimicrobium	Capillimicrobium parvum	Capillimicrobium parvum	0166_1
Cellulomonas iranensis strain ZJW-6 chromosome, complete genome	refseq	2114126507	NZ_CP084585	76862	chromosome	paddy soil	NZ_CP084585.1	NCBI rentrez	Cellulomonas iranensis	Bacteria	Actinobacteria	Actinomycetia	Micrococcales	Cellulomonadaceae	Cellulomonas	Cellulomonas iranensis	Cellulomonas iranensis	ZJW-6
Cellulomonas palmilytica strain EW123 chromosome, complete genome	refseq	2184203942	NZ_CP062221	2608402	chromosome	Earthworm bio-fertilizer soil	NZ_CP062221.1	NCBI rentrez	Cellulomonas palmilytica	Bacteria	Actinobacteria	Actinomycetia	Micrococcales	Cellulomonadaceae	Cellulomonas	Cellulomonas palmilytica	Cellulomonas palmilytica	EW123
Cellulomonas sp. Y8 chromosome, complete genome	refseq	1728057982	NZ_CP041203	2591145	chromosome	farmland soil	NZ_CP041203.1	NCBI rentrez	Cellulomonas sp.	Bacteria	Actinobacteria	Actinomycetia	Micrococcales	Cellulomonadaceae	Cellulomonas	Cellulomonas sp.	Cellulomonas sp. Y8	Y8
Cellulomonas sp. H30R-01 chromosome, complete genome	refseq	1806897752	NZ_CP048210	2704467	chromosome	rhizosphere soil of Suaeda maritima	NZ_CP048210.1	NCBI rentrez	Cellulomonas sp.	Bacteria	Actinobacteria	Actinomycetia	Micrococcales	Cellulomonadaceae	Cellulomonas	Cellulomonas sp.	Cellulomonas sp. H30R-01	H30R-01
Cellulosimicrobium cellulans strain 2020WEIHUA_E chromosome, complete genome	refseq	2191994658	NZ_CP059447	1710	chromosome	soil	NZ_CP059447.1	NCBI rentrez	Cellulosimicrobium cellulans	Bacteria	Actinobacteria	Actinomycetia	Micrococcales	Promicromonosporaceae	Cellulosimicrobium	Cellulosimicrobium cellulans	Cellulosimicrobium cellulans	2020WEIHUA_E
Cellulosimicrobium sp. TH-20 chromosome, complete genome	refseq	1186189925	NZ_CP020857	1980001	chromosome	ginseng soil	NZ_CP020857.1	NCBI rentrez	Cellulosimicrobium sp.	Bacteria	Actinobacteria	Actinomycetia	Micrococcales	Promicromonosporaceae	Cellulosimicrobium	Cellulosimicrobium sp.	Cellulosimicrobium sp. TH-20	TH-20
Corynebacterium comes strain 2019 chromosome, complete genome	refseq	1783029532	NZ_CP046453	2675218	chromosome	soil from a small paddock	NZ_CP046453.1	NCBI rentrez	Corynebacterium comes	Bacteria	Actinobacteria	Actinomycetia	Corynebacteriales	Corynebacteriaceae	Corynebacterium	Corynebacterium comes	Corynebacterium comes	2019
Corynebacterium cyclohexanicum strain ATCC 51369 chromosome, complete genome	refseq	2153824549	NZ_AP024525	322009	chromosome	soil	NZ_AP024525.1	NCBI rentrez	Corynebacterium cyclohexanicum	Bacteria	Actinobacteria	Actinomycetia	Corynebacteriales	Corynebacteriaceae	Corynebacterium	Corynebacterium cyclohexanicum	Corynebacterium cyclohexanicum	ATCC 51369
Corynebacterium glutamicum strain ATCC 13869 chromosome, complete genome	refseq	1045846253	NZ_CP016335	1718	chromosome	Soil	NZ_CP016335.1	NCBI rentrez	Corynebacterium glutamicum	Bacteria	Actinobacteria	Actinomycetia	Corynebacteriales	Corynebacteriaceae	Corynebacterium	Corynebacterium glutamicum	Corynebacterium glutamicum	ATCC 13869
Corynebacterium glutamicum ZL-6 chromosome, complete genome	refseq	1043350695	NZ_CP004062	1232384	chromosome	soil	NZ_CP004062.1	NCBI rentrez	Corynebacterium glutamicum	Bacteria	Actinobacteria	Actinomycetia	Corynebacteriales	Corynebacteriaceae	Corynebacterium	Corynebacterium glutamicum	Corynebacterium glutamicum ZL-6	ZL-6
Corynebacterium glutamicum strain YI chromosome, complete genome	refseq	1028228407	NZ_CP014984	1718	chromosome	soil	NZ_CP014984.1	NCBI rentrez	Corynebacterium glutamicum	Bacteria	Actinobacteria	Actinomycetia	Corynebacteriales	Corynebacteriaceae	Corynebacterium	Corynebacterium glutamicum	Corynebacterium glutamicum	YI
Corynebacterium glutamicum strain TQ2223 chromosome, complete genome	refseq	1200048505	NZ_CP020658	1718	chromosome	soil	NZ_CP020658.1	NCBI rentrez	Corynebacterium glutamicum	Bacteria	Actinobacteria	Actinomycetia	Corynebacteriales	Corynebacteriaceae	Corynebacterium	Corynebacterium glutamicum	Corynebacterium glutamicum	TQ2223
Corynebacterium glutamicum strain TCCC11822 chromosome, complete genome	refseq	2055040630	NZ_CP020033	1718	chromosome	soil	NZ_CP020033.1	NCBI rentrez	Corynebacterium glutamicum	Bacteria	Actinobacteria	Actinomycetia	Corynebacteriales	Corynebacteriaceae	Corynebacterium	Corynebacterium glutamicum	Corynebacterium glutamicum	TCCC11822
Corynebacterium glutamicum strain WM001 chromosome, complete genome	refseq	1216894271	NZ_CP022394	1718	chromosome	soil	NZ_CP022394.1	NCBI rentrez	Corynebacterium glutamicum	Bacteria	Actinobacteria	Actinomycetia	Corynebacteriales	Corynebacteriaceae	Corynebacterium	Corynebacterium glutamicum	Corynebacterium glutamicum	WM001
Corynebacterium glutamicum strain XV chromosome, complete genome	refseq	1129385641	NZ_CP018175	1718	chromosome	soil	NZ_CP018175.1	NCBI rentrez	Corynebacterium glutamicum	Bacteria	Actinobacteria	Actinomycetia	Corynebacteriales	Corynebacteriaceae	Corynebacterium	Corynebacterium glutamicum	Corynebacterium glutamicum	XV
Corynebacterium glutamicum strain CICC10064 chromosome, complete genome	refseq	1719555434	NZ_CP012298	1718	chromosome	soil	NZ_CP012298.1	NCBI rentrez	Corynebacterium glutamicum	Bacteria	Actinobacteria	Actinomycetia	Corynebacteriales	Corynebacteriaceae	Corynebacterium	Corynebacterium glutamicum	Corynebacterium glutamicum	CICC10064
Corynebacterium glutamicum strain B414 chromosome, complete genome	refseq	1719547522	NZ_CP012297	1718	chromosome	soil	NZ_CP012297.1	NCBI rentrez	Corynebacterium glutamicum	Bacteria	Actinobacteria	Actinomycetia	Corynebacteriales	Corynebacteriaceae	Corynebacterium	Corynebacterium glutamicum	Corynebacterium glutamicum	B414
Corynebacterium kalinowskii strain 1959 chromosome, complete genome	refseq	1782988023	NZ_CP046452	2675216	chromosome	soil	NZ_CP046452.1	NCBI rentrez	Corynebacterium kalinowskii	Bacteria	Actinobacteria	Actinomycetia	Corynebacteriales	Corynebacteriaceae	Corynebacterium	Corynebacterium kalinowskii	Corynebacterium kalinowskii	1959
Corynebacterium occultum strain 2039 chromosome, complete genome	refseq	1783033163	NZ_CP046455	2675219	chromosome	soil from a small paddock	NZ_CP046455.1	NCBI rentrez	Corynebacterium occultum	Bacteria	Actinobacteria	Actinomycetia	Corynebacteriales	Corynebacteriaceae	Corynebacterium	Corynebacterium occultum	Corynebacterium occultum	2039
Couchioplanes caeruleus strain TL65 chromosome, complete genome	refseq	2241283900	NZ_CP092183	56438	chromosome	soil [ENVO:00001998]	NZ_CP092183.1	NCBI rentrez	Couchioplanes caeruleus	Bacteria	Actinobacteria	Actinomycetia	Micromonosporales	Micromonosporaceae	Couchioplanes	Couchioplanes caeruleus	Couchioplanes caeruleus	TL65
Cryobacterium soli strain GCJ02 chromosome, complete genome	refseq	1486876247	NZ_CP030033	2220095	chromosome	soil	NZ_CP030033.1	NCBI rentrez	Cryobacterium soli	Bacteria	Actinobacteria	Actinomycetia	Micrococcales	Microbacteriaceae	Cryobacterium	Cryobacterium soli	Cryobacterium soli	GCJ02
Curtobacterium luteum strain ATCC 31317 chromosome, complete genome	refseq	2211777176	NZ_CP093378	33881	chromosome	soil	NZ_CP093378.1	NCBI rentrez	Curtobacterium luteum	Bacteria	Actinobacteria	Actinomycetia	Micrococcales	Microbacteriaceae	Curtobacterium	Curtobacterium luteum	Curtobacterium luteum	ATCC 31317
Curtobacterium sp. MR_MD2014 chromosome, complete genome	refseq	1054897524	NZ_CP009755	1561023	chromosome	Soil	NZ_CP009755.1	NCBI rentrez	Curtobacterium sp.	Bacteria	Actinobacteria	Actinomycetia	Micrococcales	Microbacteriaceae	Curtobacterium	Curtobacterium sp.	Curtobacterium sp. MR_MD2014	MR_MD2014
Dactylosporangium aurantiacum strain NRRL B-8018 chromosome, complete genome	refseq	2306310219	NZ_CP073767	35754	chromosome	soil	NZ_CP073767.1	NCBI rentrez	Dactylosporangium aurantiacum	Bacteria	Actinobacteria	Actinomycetia	Micromonosporales	Micromonosporaceae	Dactylosporangium	Dactylosporangium aurantiacum	Dactylosporangium aurantiacum	NRRL B-8018
Dactylosporangium fulvum strain NRRL B-16292 chromosome, complete genome	refseq	2302682972	NZ_CP073720	53359	chromosome	soil	NZ_CP073720.1	NCBI rentrez	Dactylosporangium fulvum	Bacteria	Actinobacteria	Actinomycetia	Micromonosporales	Micromonosporaceae	Dactylosporangium	Dactylosporangium fulvum	Dactylosporangium fulvum	NRRL B-16292
Dactylosporangium matsuzakiense strain NRRL B-16293 chromosome, complete genome	refseq	2311282175	NZ_CP073797	53360	chromosome	soil	NZ_CP073797.1	NCBI rentrez	Dactylosporangium matsuzakiense	Bacteria	Actinobacteria	Actinomycetia	Micromonosporales	Micromonosporaceae	Dactylosporangium	Dactylosporangium matsuzakiense	Dactylosporangium matsuzakiense	NRRL B-16293
Dactylosporangium vinaceum strain NRRL B-16297 chromosome, complete genome	refseq	2091927850	NZ_CP061913	53362	chromosome	soil	NZ_CP061913.1	NCBI rentrez	Dactylosporangium vinaceum	Bacteria	Actinobacteria	Actinomycetia	Micromonosporales	Micromonosporaceae	Dactylosporangium	Dactylosporangium vinaceum	Dactylosporangium vinaceum	NRRL B-16297
Dermacoccus sp. PAMC28757 chromosome, complete genome	refseq	1897123399	NZ_CP060292	2762331	chromosome	soil	NZ_CP060292.1	NCBI rentrez	Dermacoccus sp.	Bacteria	Actinobacteria	Actinomycetia	Micrococcales	Dermacoccaceae	Dermacoccus	Dermacoccus sp.	Dermacoccus sp. PAMC28757	PAMC28757
Diaminobutyricimonas sp. LJ205 chromosome, complete genome	refseq	1785012490	NZ_CP046619	2683590	chromosome	soil	NZ_CP046619.1	NCBI rentrez	Diaminobutyricimonas sp.	Bacteria	Actinobacteria	Actinomycetia	Micrococcales	Microbacteriaceae	Diaminobutyricimonas	Diaminobutyricimonas sp.	Diaminobutyricimonas sp. LJ205	LJ205
Dietzia lutea strain YIM 80766 chromosome, complete genome	refseq	1387942647	NZ_CP015449	546160	chromosome	soil	NZ_CP015449.1	NCBI rentrez	Dietzia lutea	Bacteria	Actinobacteria	Actinomycetia	Corynebacteriales	Dietziaceae	Dietzia	Dietzia lutea	Dietzia lutea	YIM 80766
Dietzia timorensis strain ID05-A0528 chromosome, complete genome	refseq	1132160458	NZ_CP015961	499555	chromosome	soil under mahogany trees	NZ_CP015961.1	NCBI rentrez	Dietzia timorensis	Bacteria	Actinobacteria	Actinomycetia	Corynebacteriales	Dietziaceae	Dietzia	Dietzia timorensis	Dietzia timorensis	ID05-A0528
Egibacter rhizosphaerae strain EGI 80759 chromosome, complete genome	refseq	1586053847	NZ_CP036402	1670831	chromosome	rhizospheric soil	NZ_CP036402.1	NCBI rentrez	Egibacter rhizosphaerae	Bacteria	Actinobacteria	Nitriliruptoria	Egibacterales	Egibacteraceae	Egibacter	Egibacter rhizosphaerae	Egibacter rhizosphaerae	EGI 80759
Egicoccus halophilus strain EGI 80432 chromosome, complete genome	refseq	1583835571	NZ_CP036250	1670830	chromosome	saline soil	NZ_CP036250.1	NCBI rentrez	Egicoccus halophilus	Bacteria	Actinobacteria	Nitriliruptoria	Egicoccales	Egicoccaceae	Egicoccus	Egicoccus halophilus	Egicoccus halophilus	EGI 80432
Frigoribacterium sp. NBH87 chromosome, complete genome	refseq	1893251215	NZ_CP043650	2596916	chromosome	soil	NZ_CP043650.1	NCBI rentrez	Frigoribacterium sp.	Bacteria	Actinobacteria	Actinomycetia	Micrococcales	Microbacteriaceae	Frigoribacterium	Frigoribacterium sp.	Frigoribacterium sp. NBH87	NBH87
Glaciihabitans sp. INWT7 chromosome, complete genome	refseq	1893217154	NZ_CP043653	2596912	chromosome	soil	NZ_CP043653.1	NCBI rentrez	Glaciihabitans sp.	Bacteria	Actinobacteria	Actinomycetia	Micrococcales	Microbacteriaceae	Glaciihabitans	Glaciihabitans sp.	Glaciihabitans sp. INWT7	INWT7
Glutamicibacter nicotianae strain ZM05 chromosome, complete genome	refseq	1908112332	NZ_CP059853	37929	chromosome	soil	NZ_CP059853.1	NCBI rentrez	Glutamicibacter nicotianae	Bacteria	Actinobacteria	Actinomycetia	Micrococcales	Micrococcaceae	Glutamicibacter	Glutamicibacter nicotianae	Glutamicibacter nicotianae	ZM05
Gordonia ajococcus strain A2 chromosome, complete genome	refseq	1912943818	NZ_CP052884	1292359	chromosome	Oil contaimined soil	NZ_CP052884.1	NCBI rentrez	Gordonia ajococcus	Bacteria	Actinobacteria	Actinomycetia	Corynebacteriales	Gordoniaceae	Gordonia	Gordonia ajococcus	Gordonia ajococcus	A2
Gordonia alkanivorans strain YC-RL2 chromosome, complete genome	refseq	1553876849	NZ_CP027114	84096	chromosome	Polluted soil	NZ_CP027114.1	NCBI rentrez	Gordonia alkanivorans	Bacteria	Actinobacteria	Actinomycetia	Corynebacteriales	Gordoniaceae	Gordonia	Gordonia alkanivorans	Gordonia alkanivorans	YC-RL2
Gordonia amicalis strain CEGA1 chromosome, complete genome	refseq	2192574493	NZ_CP091855	89053	chromosome	surface soil [ENVO:02000059]	NZ_CP091855.1	NCBI rentrez	Gordonia amicalis	Bacteria	Actinobacteria	Actinomycetia	Corynebacteriales	Gordoniaceae	Gordonia	Gordonia amicalis	Gordonia amicalis	CEGA1
Gordonia rubripertincta strain CWB2 chromosome, complete genome	refseq	1477101189	NZ_CP022580	36822	chromosome	soil	NZ_CP022580.1	NCBI rentrez	Gordonia rubripertincta	Bacteria	Actinobacteria	Actinomycetia	Corynebacteriales	Gordoniaceae	Gordonia	Gordonia rubripertincta	Gordonia rubripertincta	CWB2
Gordonia rubripertincta strain SD5 chromosome, complete genome	refseq	1888256578	NZ_CP059694	36822	chromosome	soil	NZ_CP059694.1	NCBI rentrez	Gordonia rubripertincta	Bacteria	Actinobacteria	Actinomycetia	Corynebacteriales	Gordoniaceae	Gordonia	Gordonia rubripertincta	Gordonia rubripertincta	SD5
Gordonia sp. 135 chromosome, complete genome	refseq	1779185274	NZ_CP046257	2676309	chromosome	soil	NZ_CP046257.1	NCBI rentrez	Gordonia sp.	Bacteria	Actinobacteria	Actinomycetia	Corynebacteriales	Gordoniaceae	Gordonia	Gordonia sp.	Gordonia sp. 135	135
Gordonia terrae strain RL-JC02 chromosome, complete genome	refseq	1821419765	NZ_CP049836	2055	chromosome	soil	NZ_CP049836.1	NCBI rentrez	Gordonia terrae	Bacteria	Actinobacteria	Actinomycetia	Corynebacteriales	Gordoniaceae	Gordonia	Gordonia terrae	Gordonia terrae	RL-JC02
Gordonia terrae strain NRRL B-16283 chromosome, complete genome	refseq	1397582435	NZ_CP029604	2055	chromosome	soil	NZ_CP029604.1	NCBI rentrez	Gordonia terrae	Bacteria	Actinobacteria	Actinomycetia	Corynebacteriales	Gordoniaceae	Gordonia	Gordonia terrae	Gordonia terrae	NRRL B-16283
Gulosibacter molinativorax strain ON4 chromosome, complete genome	refseq	2328865581	NZ_CP028426	256821	chromosome	mixture of contaminated soil and water	NZ_CP028426.1	NCBI rentrez	Gulosibacter molinativorax	Bacteria	Actinobacteria	Actinomycetia	Micrococcales	Microbacteriaceae	Gulosibacter	Gulosibacter molinativorax	Gulosibacter molinativorax	ON4
Jatrophihabitans telluris strain N237 chromosome, complete genome	refseq	2242480514	NZ_CP097332	2038343	chromosome	sediment soil of lava forest wetlands	NZ_CP097332.1	NCBI rentrez	Jatrophihabitans telluris	Bacteria	Actinobacteria	Actinomycetia	Jatrophihabitantales	Jatrophihabitantaceae	Jatrophihabitans	Jatrophihabitans telluris	Jatrophihabitans telluris	N237
Kitasatospora albolonga strain YIM 101047 chromosome, complete genome	refseq	1181458439	NZ_CP020563	68173	chromosome	soil sample	NZ_CP020563.1	NCBI rentrez	Kitasatospora albolonga	Bacteria	Actinobacteria	Actinomycetia	Streptomycetales	Streptomycetaceae	Kitasatospora	Kitasatospora albolonga	Kitasatospora albolonga	YIM 101047
Kitasatospora aureofaciens strain DM-1 chromosome, complete genome	refseq	1181473036	NZ_CP020567	1894	chromosome	soil	NZ_CP020567.1	NCBI rentrez	Kitasatospora aureofaciens	Bacteria	Actinobacteria	Actinomycetia	Streptomycetales	Streptomycetaceae	Kitasatospora	Kitasatospora aureofaciens	Kitasatospora aureofaciens	DM-1
Kitasatospora sp. MMS16-BH015 chromosome, complete genome	refseq	1352831641	NZ_CP025394	2018025	chromosome	acidity of soil	NZ_CP025394.1	NCBI rentrez	Kitasatospora sp.	Bacteria	Actinobacteria	Actinomycetia	Streptomycetales	Streptomycetaceae	Kitasatospora	Kitasatospora sp.	Kitasatospora sp. MMS16-BH015	MMS16-BH015
Kribbella qitaiheensis strain SPB151 chromosome, complete genome	refseq	1893511815	NZ_CP043661	1544730	chromosome	soil	NZ_CP043661.1	NCBI rentrez	Kribbella qitaiheensis	Bacteria	Actinobacteria	Actinomycetia	Propionibacteriales	Kribbellaceae	Kribbella	Kribbella qitaiheensis	Kribbella qitaiheensis	SPB151
Kutzneria sp. CA-103260 chromosome, complete genome	refseq	2035686885	NZ_CP073318	2802641	chromosome	Soil under Eucharis bouchei	NZ_CP073318.1	NCBI rentrez	Kutzneria sp.	Bacteria	Actinobacteria	Actinomycetia	Pseudonocardiales	Pseudonocardiaceae	Kutzneria	Kutzneria sp.	Kutzneria sp. CA-103260	CA-103260
Leifsonia shinshuensis strain INR9 chromosome, complete genome	refseq	1893325883	NZ_CP043641	150026	chromosome	soil	NZ_CP043641.1	NCBI rentrez	Leifsonia shinshuensis	Bacteria	Actinobacteria	Actinomycetia	Micrococcales	Microbacteriaceae	Leifsonia	Leifsonia shinshuensis	Leifsonia shinshuensis	INR9
Microbacterium amylolyticum strain DSM 24221 chromosome, complete genome	refseq	1819448701	NZ_CP049253	936337	chromosome	soil	NZ_CP049253.1	NCBI rentrez	Microbacterium amylolyticum	Bacteria	Actinobacteria	Actinomycetia	Micrococcales	Microbacteriaceae	Microbacterium	Microbacterium amylolyticum	Microbacterium amylolyticum	DSM 24221
Microbacterium binotii strain Au-Mic3 chromosome, complete genome	refseq	2176789549	NZ_CP090347	462710	chromosome	soil	NZ_CP090347.1	NCBI rentrez	Microbacterium binotii	Bacteria	Actinobacteria	Actinomycetia	Micrococcales	Microbacteriaceae	Microbacterium	Microbacterium binotii	Microbacterium binotii	Au-Mic3
Microbacterium cremeum strain NY27 chromosome, complete genome	refseq	1930555829	NZ_CP063812	2782169	chromosome	Tamarix rhizosphere soil from marine environment	NZ_CP063812.1	NCBI rentrez	Microbacterium cremeum	Bacteria	Actinobacteria	Actinomycetia	Micrococcales	Microbacteriaceae	Microbacterium	Microbacterium cremeum	Microbacterium cremeum	NY27
Microbacterium endophyticum strain DSM 27099 chromosome, complete genome	refseq	1819454464	NZ_CP049255	1526412	chromosome	soil	NZ_CP049255.1	NCBI rentrez	Microbacterium endophyticum	Bacteria	Actinobacteria	Actinomycetia	Micrococcales	Microbacteriaceae	Microbacterium	Microbacterium endophyticum	Microbacterium endophyticum	DSM 27099
Microbacterium lemovicicum strain Viu22 chromosome, complete genome	refseq	1547497929	NZ_CP031423	1072463	chromosome	natural uranium-rich soil	NZ_CP031423.1	NCBI rentrez	Microbacterium lemovicicum	Bacteria	Actinobacteria	Actinomycetia	Micrococcales	Microbacteriaceae	Microbacterium	Microbacterium lemovicicum	Microbacterium lemovicicum	Viu22
Microbacterium oleivorans strain I46 chromosome, complete genome	refseq	1866453408	NZ_CP058316	273677	chromosome	soil	NZ_CP058316.1	NCBI rentrez	Microbacterium oleivorans	Bacteria	Actinobacteria	Actinomycetia	Micrococcales	Microbacteriaceae	Microbacterium	Microbacterium oleivorans	Microbacterium oleivorans	I46
Microbacterium oleivorans strain A9 chromosome, complete genome	refseq	1547356975	NZ_CP031421	273677	chromosome	radionuclide-contaminated soil	NZ_CP031421.1	NCBI rentrez	Microbacterium oleivorans	Bacteria	Actinobacteria	Actinomycetia	Micrococcales	Microbacteriaceae	Microbacterium	Microbacterium oleivorans	Microbacterium oleivorans	A9
Microbacterium oxydans strain ML-6 chromosome, complete genome	refseq	2372928066	NZ_CP092891	82380	chromosome	soil	NZ_CP092891.1	NCBI rentrez	Microbacterium oxydans	Bacteria	Actinobacteria	Actinomycetia	Micrococcales	Microbacteriaceae	Microbacterium	Microbacterium oxydans	Microbacterium oxydans	ML-6
Microbacterium oxydans strain VIU2A chromosome, complete genome	refseq	1553017669	NZ_CP031338	82380	chromosome	radionuclide-contaminated soil	NZ_CP031338.1	NCBI rentrez	Microbacterium oxydans	Bacteria	Actinobacteria	Actinomycetia	Micrococcales	Microbacteriaceae	Microbacterium	Microbacterium oxydans	Microbacterium oxydans	VIU2A
Microbacterium oxydans strain HG3 chromosome, complete genome	refseq	1547409902	NZ_CP031422	82380	chromosome	radionuclide-contaminated soil	NZ_CP031422.1	NCBI rentrez	Microbacterium oxydans	Bacteria	Actinobacteria	Actinomycetia	Micrococcales	Microbacteriaceae	Microbacterium	Microbacterium oxydans	Microbacterium oxydans	HG3
Microbacterium paludicola strain CC3 chromosome, complete genome	refseq	1110693302	NZ_CP018134	300019	chromosome	farmland soil	NZ_CP018134.1	NCBI rentrez	Microbacterium paludicola	Bacteria	Actinobacteria	Actinomycetia	Micrococcales	Microbacteriaceae	Microbacterium	Microbacterium paludicola	Microbacterium paludicola	CC3
Microbacterium sp. XT11 chromosome, complete genome	refseq	1055557002	NZ_CP013859	367477	chromosome	garden soil	NZ_CP013859.1	NCBI rentrez	Microbacterium sp.	Bacteria	Actinobacteria	Actinomycetia	Micrococcales	Microbacteriaceae	Microbacterium	Microbacterium sp.	Microbacterium sp. XT11	XT11
Microbacterium sp. CGR1 chromosome, complete genome	refseq	921153305	NZ_CP012299	1696072	chromosome	soil	NZ_CP012299.1	NCBI rentrez	Microbacterium sp.	Bacteria	Actinobacteria	Actinomycetia	Micrococcales	Microbacteriaceae	Microbacterium	Microbacterium sp.	Microbacterium sp. CGR1	CGR1
Microbacterium sp. YJN-G chromosome, complete genome	refseq	1925196357	NZ_CP060402	2763257	chromosome	soil	NZ_CP060402.1	NCBI rentrez	Microbacterium sp.	Bacteria	Actinobacteria	Actinomycetia	Micrococcales	Microbacteriaceae	Microbacterium	Microbacterium sp.	Microbacterium sp. YJN-G	YJN-G
Microbacterium sp. KUDC0405 chromosome, complete genome	refseq	2296041499	NZ_CP091139	2909587	chromosome	soil of Dokdo, rhizosphere of Elymus tsukushiensis	NZ_CP091139.2	NCBI rentrez	Microbacterium sp.	Bacteria	Actinobacteria	Actinomycetia	Micrococcales	Microbacteriaceae	Microbacterium	Microbacterium sp.	Microbacterium sp. KUDC0405	KUDC0405
Microbacterium sp. H1-D42 chromosome, complete genome	refseq	2210494147	NZ_CP093342	2925844	chromosome	grassland soil	NZ_CP093342.1	NCBI rentrez	Microbacterium sp.	Bacteria	Actinobacteria	Actinomycetia	Micrococcales	Microbacteriaceae	Microbacterium	Microbacterium sp.	Microbacterium sp. H1-D42	H1-D42
Microbacterium sp. 4R-513 chromosome, complete genome	refseq	1819441025	NZ_CP049256	2567934	chromosome	ginseng cultivating soil	NZ_CP049256.1	NCBI rentrez	Microbacterium sp.	Bacteria	Actinobacteria	Actinomycetia	Micrococcales	Microbacteriaceae	Microbacterium	Microbacterium sp.	Microbacterium sp. 4R-513	4R-513
Microbacterium sp. KUDC0406 chromosome, complete genome	refseq	2184216967	NZ_CP091138	2909588	chromosome	soil of Dokdo, hizosphere of Elymus tsukushiensis	NZ_CP091138.1	NCBI rentrez	Microbacterium sp.	Bacteria	Actinobacteria	Actinomycetia	Micrococcales	Microbacteriaceae	Microbacterium	Microbacterium sp.	Microbacterium sp. KUDC0406	KUDC0406
Microbacterium sp. TPU 3598 chromosome, complete genome	refseq	1246775151	NZ_AP017975	1938334	chromosome	soil	NZ_AP017975.1	NCBI rentrez	Microbacterium sp.	Bacteria	Actinobacteria	Actinomycetia	Micrococcales	Microbacteriaceae	Microbacterium	Microbacterium sp.	Microbacterium sp. TPU 3598	TPU 3598
Microbacterium sp. PAMC22086 chromosome, complete genome	refseq	2075938020	NZ_CP080380	2861281	chromosome	Soil	NZ_CP080380.1	NCBI rentrez	Microbacterium sp.	Bacteria	Actinobacteria	Actinomycetia	Micrococcales	Microbacteriaceae	Microbacterium	Microbacterium sp.	Microbacterium sp. PAMC22086	PAMC22086
Microbacterium terricola strain JCM 14903 chromosome, complete genome	refseq	2320459694	NZ_CP107222	344163	chromosome	soil	NZ_CP107222.1	NCBI rentrez	Microbacterium terricola	Bacteria	Actinobacteria	Actinomycetia	Micrococcales	Microbacteriaceae	Microbacterium	Microbacterium terricola	Microbacterium terricola	JCM 14903
Microcella sp. MMS21-STM10 chromosome, complete genome	refseq	2275389948	NZ_CP101497	2963406	chromosome	Riverside soil	NZ_CP101497.1	NCBI rentrez	Microcella sp.	Bacteria	Actinobacteria	Actinomycetia	Micrococcales	Microbacteriaceae	Microcella	Microcella sp.	Microcella sp. MMS21-STM10	MMS21-STM10
Micrococcus luteus strain V017 chromosome, complete genome	refseq	1893207016	NZ_CP058971	1270	chromosome	soil	NZ_CP058971.1	NCBI rentrez	Micrococcus luteus	Bacteria	Actinobacteria	Actinomycetia	Micrococcales	Micrococcaceae	Micrococcus	Micrococcus luteus	Micrococcus luteus	V017
Micrococcus luteus strain R17 chromosome, complete genome	refseq	1878019777	NZ_CP059046	1270	chromosome	gamma ray irradiated soil	NZ_CP059046.1	NCBI rentrez	Micrococcus luteus	Bacteria	Actinobacteria	Actinomycetia	Micrococcales	Micrococcaceae	Micrococcus	Micrococcus luteus	Micrococcus luteus	R17
Micrococcus luteus strain ML chromosome, complete genome	refseq	2278990565	NZ_CP101528	1270	chromosome	soil	NZ_CP101528.1	NCBI rentrez	Micrococcus luteus	Bacteria	Actinobacteria	Actinomycetia	Micrococcales	Micrococcaceae	Micrococcus	Micrococcus luteus	Micrococcus luteus	ML
Micrococcus sp. KBS0714 chromosome, complete genome	refseq	1719902330	NZ_CP042169	1179670	chromosome	soil	NZ_CP042169.1	NCBI rentrez	Micrococcus sp.	Bacteria	Actinobacteria	Actinomycetia	Micrococcales	Micrococcaceae	Micrococcus	Micrococcus sp.	Micrococcus sp. KBS0714	KBS0714
Microlunatus elymi strain KUDC0627 chromosome, complete genome	refseq	1713210801	NZ_CP041692	2596828	chromosome	rhizospheric soil	NZ_CP041692.1	NCBI rentrez	Microlunatus elymi	Bacteria	Actinobacteria	Actinomycetia	Propionibacteriales	Propionibacteriaceae	Microlunatus	Microlunatus elymi	Microlunatus elymi	KUDC0627
Microlunatus sp. Gsoil 973 chromosome, complete genome	refseq	1778210750	NZ_CP046122	2672569	chromosome	ginseng cultivating soil	NZ_CP046122.1	NCBI rentrez	Microlunatus sp.	Bacteria	Actinobacteria	Actinomycetia	Propionibacteriales	Propionibacteriaceae	Microlunatus	Microlunatus sp.	Microlunatus sp. Gsoil 973	Gsoil 973
Micromonospora aurantiaca strain 110B(2018) chromosome, complete genome	refseq	1441388577	NZ_CP031263	47850	chromosome	rhizosphere sea soil from mangrove	NZ_CP031263.1	NCBI rentrez	Micromonospora aurantiaca	Bacteria	Actinobacteria	Actinomycetia	Micromonosporales	Micromonosporaceae	Micromonospora	Micromonospora aurantiaca	Micromonospora aurantiaca	110B(2018)
Micromonospora carbonacea strain aurantiaca chromosome, complete genome	refseq	1866511523	NZ_CP058322	47853	chromosome	soil	NZ_CP058322.1	NCBI rentrez	Micromonospora carbonacea	Bacteria	Actinobacteria	Actinomycetia	Micromonosporales	Micromonosporaceae	Micromonospora	Micromonospora carbonacea	Micromonospora carbonacea	aurantiaca
Mumia sp. ZJ1417 chromosome, complete genome	refseq	1888282137	NZ_CP059901	2708082	chromosome	river bed soil	NZ_CP059901.1	NCBI rentrez	Mumia sp.	Bacteria	Actinobacteria	Actinomycetia	Propionibacteriales	Nocardioidaceae	Mumia	Mumia sp.	Mumia sp. ZJ1417	ZJ1417
Mycobacterium intracellulare ATCC 13950 chromosome, complete genome	refseq	2238038867	NZ_CP076382	487521	chromosome	soil	NZ_CP076382.1	NCBI rentrez	Mycobacterium intracellulare	Bacteria	Actinobacteria	Actinomycetia	Corynebacteriales	Mycobacteriaceae	Mycobacterium	Mycobacterium intracellulare	Mycobacterium intracellulare ATCC 13950	ATCC 13950
Mycobacterium intracellulare strain S2-11 chromosome, complete genome	refseq	2238050109	NZ_CP076379	1767	chromosome	soil	NZ_CP076379.1	NCBI rentrez	Mycobacterium intracellulare	Bacteria	Actinobacteria	Actinomycetia	Corynebacteriales	Mycobacteriaceae	Mycobacterium	Mycobacterium intracellulare	Mycobacterium intracellulare	S2-11
Mycobacterium intracellulare strain S2-8 chromosome, complete genome	refseq	2238047758	NZ_CP076378	1767	chromosome	soil	NZ_CP076378.1	NCBI rentrez	Mycobacterium intracellulare	Bacteria	Actinobacteria	Actinomycetia	Corynebacteriales	Mycobacteriaceae	Mycobacterium	Mycobacterium intracellulare	Mycobacterium intracellulare	S2-8
Mycobacterium intracellulare strain S1-32 chromosome, complete genome	refseq	2238040041	NZ_CP076380	1767	chromosome	soil	NZ_CP076380.1	NCBI rentrez	Mycobacterium intracellulare	Bacteria	Actinobacteria	Actinomycetia	Corynebacteriales	Mycobacteriaceae	Mycobacterium	Mycobacterium intracellulare	Mycobacterium intracellulare	S1-32
Mycobacterium intracellulare strain S1-36A chromosome, complete genome	refseq	2238039978	NZ_CP076381	1767	chromosome	soil	NZ_CP076381.1	NCBI rentrez	Mycobacterium intracellulare	Bacteria	Actinobacteria	Actinomycetia	Corynebacteriales	Mycobacteriaceae	Mycobacterium	Mycobacterium intracellulare	Mycobacterium intracellulare	S1-36A
Mycobacterium sp. MS1601 chromosome, complete genome	refseq	1180223010	NZ_CP019420	1936029	chromosome	Soil	NZ_CP019420.1	NCBI rentrez	Mycobacterium sp.	Bacteria	Actinobacteria	Actinomycetia	Corynebacteriales	Mycobacteriaceae	Mycobacterium	Mycobacterium sp.	Mycobacterium sp. MS1601	MS1601
Mycobacterium sp. YC-RL4 chromosome, complete genome	refseq	1056572867	NZ_CP015596	1682113	chromosome	soil	NZ_CP015596.1	NCBI rentrez	Mycobacterium sp.	Bacteria	Actinobacteria	Actinomycetia	Corynebacteriales	Mycobacteriaceae	Mycobacterium	Mycobacterium sp.	Mycobacterium sp. YC-RL4	YC-RL4
Mycobacterium sp. EPa45 chromosome, complete genome	refseq	829463854	NZ_CP011773	1545728	chromosome	PAH contaminated soil	NZ_CP011773.1	NCBI rentrez	Mycobacterium sp.	Bacteria	Actinobacteria	Actinomycetia	Corynebacteriales	Mycobacteriaceae	Mycobacterium	Mycobacterium sp.	Mycobacterium sp. EPa45	EPa45
Mycolicibacterium fortuitum strain CT6 chromosome, complete genome	refseq	937553010	NZ_CP011269	1766	chromosome	rhizosphere soil from the California Institute of Technology Campus	NZ_CP011269.1	NCBI rentrez	Mycolicibacterium fortuitum	Bacteria	Actinobacteria	Actinomycetia	Corynebacteriales	Mycobacteriaceae	Mycolicibacterium	Mycolicibacterium fortuitum	Mycolicibacterium fortuitum	CT6
Mycolicibacterium neoaurum strain HGMS2 chromosome, complete genome	refseq	1445043032	NZ_CP031414	1795	chromosome	soil	NZ_CP031414.1	NCBI rentrez	Mycolicibacterium neoaurum	Bacteria	Actinobacteria	Actinomycetia	Corynebacteriales	Mycobacteriaceae	Mycolicibacterium	Mycolicibacterium neoaurum	Mycolicibacterium neoaurum	HGMS2
Mycolicibacterium sp. YH-1 chromosome, complete genome	refseq	2208193324	NZ_CP092915	2908837	chromosome	soil	NZ_CP092915.1	NCBI rentrez	Mycolicibacterium sp.	Bacteria	Actinobacteria	Actinomycetia	Corynebacteriales	Mycobacteriaceae	Mycolicibacterium	Mycolicibacterium sp.	Mycolicibacterium sp. YH-1	YH-1
Nakamurella antarctica strain S14-144 chromosome, complete genome	refseq	1528296364	NZ_CP034170	1902245	chromosome	soil	NZ_CP034170.1	NCBI rentrez	Nakamurella antarctica	Bacteria	Actinobacteria	Actinomycetia	Nakamurellales	Nakamurellaceae	Nakamurella	Nakamurella antarctica	Nakamurella antarctica	S14-144
Nakamurella sp. PAMC28650 chromosome, complete genome	refseq	1897185010	NZ_CP060298	2762325	chromosome	soil	NZ_CP060298.1	NCBI rentrez	Nakamurella sp.	Bacteria	Actinobacteria	Actinomycetia	Nakamurellales	Nakamurellaceae	Nakamurella	Nakamurella sp.	Nakamurella sp. PAMC28650	PAMC28650
Natronoglycomyces albus strain DSM 106290 chromosome, complete genome	refseq	2044334701	NZ_CP070496	2811108	chromosome	soda solonchak soil	NZ_CP070496.1	NCBI rentrez	Natronoglycomyces albus	Bacteria	Actinobacteria	Actinomycetia	Glycomycetales	Glycomycetaceae	Natronoglycomyces	Natronoglycomyces albus	Natronoglycomyces albus	DSM 106290
Natronosporangium hydrolyticum strain DSM 106523 chromosome, complete genome	refseq	2199593943	NZ_CP070499	2811111	chromosome	soda solonchak soil	NZ_CP070499.1	NCBI rentrez	Natronosporangium hydrolyticum	Bacteria	Actinobacteria	Actinomycetia	Micromonosporales	Micromonosporaceae	Natronosporangium	Natronosporangium hydrolyticum	Natronosporangium hydrolyticum	DSM 106523
Neomicrococcus aestuarii strain B18 chromosome, complete genome	refseq	1110666861	NZ_CP018135	556325	chromosome	soil	NZ_CP018135.1	NCBI rentrez	Neomicrococcus aestuarii	Bacteria	Actinobacteria	Actinomycetia	Micrococcales	Micrococcaceae	Neomicrococcus	Neomicrococcus aestuarii	Neomicrococcus aestuarii	B18
Nocardia iowensis strain NRRL 5646 chromosome, complete genome	refseq	2068401900	NZ_CP078145	204891	chromosome	soil	NZ_CP078145.1	NCBI rentrez	Nocardia iowensis	Bacteria	Actinobacteria	Actinomycetia	Corynebacteriales	Nocardiaceae	Nocardia	Nocardia iowensis	Nocardia iowensis	NRRL 5646
Nocardia mangyaensis strain Y48 chromosome, complete genome	refseq	1110706218	NZ_CP018082	2213200	chromosome	crude oil-contamination soil	NZ_CP018082.1	NCBI rentrez	Nocardia mangyaensis	Bacteria	Actinobacteria	Actinomycetia	Corynebacteriales	Nocardiaceae	Nocardia	Nocardia mangyaensis	Nocardia mangyaensis	Y48
Nocardia sp. CS682 chromosome, complete genome	refseq	1608346147	NZ_CP029710	1047172	chromosome	soil	NZ_CP029710.1	NCBI rentrez	Nocardia sp.	Bacteria	Actinobacteria	Actinomycetia	Corynebacteriales	Nocardiaceae	Nocardia	Nocardia sp.	Nocardia sp. CS682	CS682
Nocardia tengchongensis strain CFH S0057 chromosome, complete genome	refseq	2044919273	NZ_CP074371	2055889	chromosome	soil sample	NZ_CP074371.1	NCBI rentrez	Nocardia tengchongensis	Bacteria	Actinobacteria	Actinomycetia	Corynebacteriales	Nocardiaceae	Nocardia	Nocardia tengchongensis	Nocardia tengchongensis	CFH S0057
Nocardioides anomalus strain HKS04 chromosome, complete genome	refseq	1819552614	NZ_CP049257	2712223	chromosome	ginseng cultivating soil	NZ_CP049257.1	NCBI rentrez	Nocardioides anomalus	Bacteria	Actinobacteria	Actinomycetia	Propionibacteriales	Nocardioidaceae	Nocardioides	Nocardioides anomalus	Nocardioides anomalus	HKS04
Nocardioides aromaticivorans strain IC177 chromosome, complete genome	refseq	2005408390	NZ_CP022295	200618	chromosome	Soil	NZ_CP022295.1	NCBI rentrez	Nocardioides aromaticivorans	Bacteria	Actinobacteria	Actinomycetia	Propionibacteriales	Nocardioidaceae	Nocardioides	Nocardioides aromaticivorans	Nocardioides aromaticivorans	IC177
Nocardioides campestrisoli strain MC1495 chromosome, complete genome	refseq	1912106955	NZ_CP061768	2736757	chromosome	soil	NZ_CP061768.1	NCBI rentrez	Nocardioides campestrisoli	Bacteria	Actinobacteria	Actinomycetia	Propionibacteriales	Nocardioidaceae	Nocardioides	Nocardioides campestrisoli	Nocardioides campestrisoli	MC1495
Nocardioides cynanchi strain SB3-45 chromosome, complete genome	refseq	1757381189	NZ_CP044344	2558918	chromosome	soil	NZ_CP044344.1	NCBI rentrez	Nocardioides cynanchi	Bacteria	Actinobacteria	Actinomycetia	Propionibacteriales	Nocardioidaceae	Nocardioides	Nocardioides cynanchi	Nocardioides cynanchi	SB3-45
Nocardioides euryhalodurans strain MMS17-SY117 chromosome, complete genome	refseq	1607048072	NZ_CP038267	2518370	chromosome	soil	NZ_CP038267.1	NCBI rentrez	Nocardioides euryhalodurans	Bacteria	Actinobacteria	Actinomycetia	Propionibacteriales	Nocardioidaceae	Nocardioides	Nocardioides euryhalodurans	Nocardioides euryhalodurans	MMS17-SY117
Nocardioides humi strain DCY24 chromosome, complete genome	refseq	1695368448	NZ_CP041146	449461	chromosome	dried soil of Dokdo	NZ_CP041146.1	NCBI rentrez	Nocardioides humi	Bacteria	Actinobacteria	Actinomycetia	Propionibacteriales	Nocardioidaceae	Nocardioides	Nocardioides humi	Nocardioides humi	DCY24
Nocardioides mesophilus strain KACC 16243 chromosome, complete genome	refseq	1899204447	NZ_CP060713	433659	chromosome	soil	NZ_CP060713.1	NCBI rentrez	Nocardioides mesophilus	Bacteria	Actinobacteria	Actinomycetia	Propionibacteriales	Nocardioidaceae	Nocardioides	Nocardioides mesophilus	Nocardioides mesophilus	KACC 16243
Nocardioides okcheonensis strain MMS20-HV4-12 chromosome, complete genome	refseq	2156700259	NZ_CP087710	2894081	chromosome	riverside soil	NZ_CP087710.1	NCBI rentrez	Nocardioides okcheonensis	Bacteria	Actinobacteria	Actinomycetia	Propionibacteriales	Nocardioidaceae	Nocardioides	Nocardioides okcheonensis	Nocardioides okcheonensis	MMS20-HV4-12
Nocardioides panacis strain G188 chromosome, complete genome	refseq	2059138937	NZ_CP077062	2849501	chromosome	ginseng field soil	NZ_CP077062.1	NCBI rentrez	Nocardioides panacis	Bacteria	Actinobacteria	Actinomycetia	Propionibacteriales	Nocardioidaceae	Nocardioides	Nocardioides panacis	Nocardioides panacis	G188
Nocardioides sambongensis strain KUDC 5002 chromosome, complete genome	refseq	1695413912	NZ_CP041091	2589074	chromosome	dried soil	NZ_CP041091.1	NCBI rentrez	Nocardioides sambongensis	Bacteria	Actinobacteria	Actinomycetia	Propionibacteriales	Nocardioidaceae	Nocardioides	Nocardioides sambongensis	Nocardioides sambongensis	KUDC 5002
Nocardioides seonyuensis strain MMS17-SY207-3 chromosome, complete genome	refseq	1608637000	NZ_CP038436	2518371	chromosome	soil	NZ_CP038436.1	NCBI rentrez	Nocardioides seonyuensis	Bacteria	Actinobacteria	Actinomycetia	Propionibacteriales	Nocardioidaceae	Nocardioides	Nocardioides seonyuensis	Nocardioides seonyuensis	MMS17-SY207-3
Nocardioides sp. InS609-2 chromosome, complete genome	refseq	2234282877	NZ_CP060034	2760705	chromosome	soil	NZ_CP060034.1	NCBI rentrez	Nocardioides sp.	Bacteria	Actinobacteria	Actinomycetia	Propionibacteriales	Nocardioidaceae	Nocardioides	Nocardioides sp.	Nocardioides sp. InS609-2	InS609-2
Nocardioides sp. JQ2195 chromosome, complete genome	refseq	1833043221	NZ_CP050902	2592334	chromosome	soil	NZ_CP050902.1	NCBI rentrez	Nocardioides sp.	Bacteria	Actinobacteria	Actinomycetia	Propionibacteriales	Nocardioidaceae	Nocardioides	Nocardioides sp.	Nocardioides sp. JQ2195	JQ2195
Nocardioides sp. WS12 chromosome, complete genome	refseq	1888263889	NZ_CP053928	2486272	chromosome	Willow soil	NZ_CP053928.1	NCBI rentrez	Nocardioides sp.	Bacteria	Actinobacteria	Actinomycetia	Propionibacteriales	Nocardioidaceae	Nocardioides	Nocardioides sp.	Nocardioides sp. WS12	WS12
Nocardiopsis gilva YIM 90087 chromosome, complete genome	refseq	1236133690	NZ_CP022753	1235441	chromosome	saline soil samples	NZ_CP022753.1	NCBI rentrez	Nocardiopsis gilva	Bacteria	Actinobacteria	Actinomycetia	Streptosporangiales	Nocardiopsaceae	Nocardiopsis	Nocardiopsis gilva	Nocardiopsis gilva YIM 90087	YIM 90087
Nocardiopsis sp. Mg02 chromosome, complete genome	refseq	2305925269	NZ_CP074133	2831969	chromosome	soil	NZ_CP074133.1	NCBI rentrez	Nocardiopsis sp.	Bacteria	Actinobacteria	Actinomycetia	Streptosporangiales	Nocardiopsaceae	Nocardiopsis	Nocardiopsis sp.	Nocardiopsis sp. Mg02	Mg02
Nocardiopsis sp. HDS12 chromosome, complete genome	refseq	2037188488	NZ_CP074132	2831968	chromosome	soil	NZ_CP074132.1	NCBI rentrez	Nocardiopsis sp.	Bacteria	Actinobacteria	Actinomycetia	Streptosporangiales	Nocardiopsaceae	Nocardiopsis	Nocardiopsis sp.	Nocardiopsis sp. HDS12	HDS12
Nonomuraea coxensis DSM 45129 chromosome, complete genome	refseq	2074437452	NZ_CP068985	1122611	chromosome	sandy soil from a sea beach	NZ_CP068985.1	NCBI rentrez	Nonomuraea coxensis	Bacteria	Actinobacteria	Actinomycetia	Streptosporangiales	Streptosporangiaceae	Nonomuraea	Nonomuraea coxensis	Nonomuraea coxensis DSM 45129	DSM 45129
Nonomuraea gerenzanensis strain L70 chromosome, complete genome	refseq	2105525916	NZ_CP084058	93944	chromosome	soil	NZ_CP084058.1	NCBI rentrez	Nonomuraea gerenzanensis	Bacteria	Actinobacteria	Actinomycetia	Streptosporangiales	Streptosporangiaceae	Nonomuraea	Nonomuraea gerenzanensis	Nonomuraea gerenzanensis	L70
Nonomuraea phyllanthi strain WYY166 chromosome, complete genome	refseq	1772701271	NZ_CP045572	2219224	chromosome	soil	NZ_CP045572.1	NCBI rentrez	Nonomuraea phyllanthi	Bacteria	Actinobacteria	Actinomycetia	Streptosporangiales	Streptosporangiaceae	Nonomuraea	Nonomuraea phyllanthi	Nonomuraea phyllanthi	WYY166
Nonomuraea sp. ATCC 55076 chromosome, complete genome	refseq	1167613789	NZ_CP017717	1909395	chromosome	soil	NZ_CP017717.1	NCBI rentrez	Nonomuraea sp.	Bacteria	Actinobacteria	Actinomycetia	Streptosporangiales	Streptosporangiaceae	Nonomuraea	Nonomuraea sp.	Nonomuraea sp. ATCC 55076	ATCC 55076
Oerskovia sp. KBS0722 chromosome, complete genome	refseq	1718564136	NZ_CP042174	1179673	chromosome	soil	NZ_CP042174.1	NCBI rentrez	Oerskovia sp.	Bacteria	Actinobacteria	Actinomycetia	Micrococcales	Cellulomonadaceae	Oerskovia	Oerskovia sp.	Oerskovia sp. KBS0722	KBS0722
Ornithinimicrobium pratense strain W204 chromosome, complete genome	refseq	1788661545	NZ_CP044427	2593973	chromosome	soil sample	NZ_CP044427.1	NCBI rentrez	Ornithinimicrobium pratense	Bacteria	Actinobacteria	Actinomycetia	Micrococcales	Ornithinimicrobiaceae	Ornithinimicrobium	Ornithinimicrobium pratense	Ornithinimicrobium pratense	W204
Paenarthrobacter sp. YJN-5 chromosome, complete genome	refseq	1925191597	NZ_CP053544	2735316	chromosome	soil	NZ_CP053544.1	NCBI rentrez	Paenarthrobacter sp.	Bacteria	Actinobacteria	Actinomycetia	Micrococcales	Micrococcaceae	Paenarthrobacter	Paenarthrobacter sp.	Paenarthrobacter sp. YJN-5	YJN-5
Paenarthrobacter sp. YJN-D chromosome, complete genome	refseq	1925188235	NZ_CP053549	2735317	chromosome	soil	NZ_CP053549.1	NCBI rentrez	Paenarthrobacter sp.	Bacteria	Actinobacteria	Actinomycetia	Micrococcales	Micrococcaceae	Paenarthrobacter	Paenarthrobacter sp.	Paenarthrobacter sp. YJN-D	YJN-D
Paenarthrobacter ureafaciens strain DnL1-1 chromosome, complete genome	refseq	2007950782	NZ_CP014574	37931	chromosome	Soil cores containing the root system of one maize plant	NZ_CP014574.1	NCBI rentrez	Paenarthrobacter ureafaciens	Bacteria	Actinobacteria	Actinomycetia	Micrococcales	Micrococcaceae	Paenarthrobacter	Paenarthrobacter ureafaciens	Paenarthrobacter ureafaciens	DnL1-1
Paenarthrobacter ureafaciens strain SD-1 chromosome, complete genome	refseq	2324295204	NZ_CP101185	37931	chromosome	soil	NZ_CP101185.1	NCBI rentrez	Paenarthrobacter ureafaciens	Bacteria	Actinobacteria	Actinomycetia	Micrococcales	Micrococcaceae	Paenarthrobacter	Paenarthrobacter ureafaciens	Paenarthrobacter ureafaciens	SD-1
Paenarthrobacter ureafaciens strain SD-2 chromosome, complete genome	refseq	2324229842	NZ_CP101180	37931	chromosome	soil	NZ_CP101180.1	NCBI rentrez	Paenarthrobacter ureafaciens	Bacteria	Actinobacteria	Actinomycetia	Micrococcales	Micrococcaceae	Paenarthrobacter	Paenarthrobacter ureafaciens	Paenarthrobacter ureafaciens	SD-2
Paenarthrobacter ureafaciens strain AT chromosome, complete genome	refseq	2218233846	NZ_CP094489	37931	chromosome	farmland soil	NZ_CP094489.1	NCBI rentrez	Paenarthrobacter ureafaciens	Bacteria	Actinobacteria	Actinomycetia	Micrococcales	Micrococcaceae	Paenarthrobacter	Paenarthrobacter ureafaciens	Paenarthrobacter ureafaciens	AT
Pengzhenrongella sicca strain LRZ-2 chromosome, complete genome	refseq	2125940731	NZ_CP071868	2819238	chromosome	soil	NZ_CP071868.1	NCBI rentrez	Pengzhenrongella sicca	Bacteria	Actinobacteria	Actinomycetia	Micrococcales	NULL	Pengzhenrongella	Pengzhenrongella sicca	Pengzhenrongella sicca	LRZ-2
Pimelobacter simplex strain VKM Ac-2033D chromosome, complete genome	refseq	749303178	NZ_CP009896	2045	chromosome	Dry grass and soil	NZ_CP009896.1	NCBI rentrez	Pimelobacter simplex	Bacteria	Actinobacteria	Actinomycetia	Propionibacteriales	Nocardioidaceae	Pimelobacter	Pimelobacter simplex	Pimelobacter simplex	VKM Ac-2033D
Prescottella equi strain DSSKP-R-001 chromosome, complete genome	refseq	1371950869	NZ_CP027793	43767	chromosome	soil	NZ_CP027793.1	NCBI rentrez	Prescottella equi	Bacteria	Actinobacteria	Actinomycetia	Corynebacteriales	Nocardiaceae	Prescottella	Prescottella equi	Prescottella equi	DSSKP-R-001
Propioniciclava sp. MC1595 chromosome, complete genome	refseq	2017434458	NZ_CP071870	2760308	chromosome	river bed soil	NZ_CP071870.1	NCBI rentrez	Propioniciclava sp.	Bacteria	Actinobacteria	Actinomycetia	Propionibacteriales	Propionibacteriaceae	Propioniciclava	Propioniciclava sp.	Propioniciclava sp. MC1595	MC1595
Protaetiibacter sp. SSC-01 chromosome, complete genome	refseq	1899527482	NZ_CP059987	2759943	chromosome	temperate grassland disturbed soil	NZ_CP059987.1	NCBI rentrez	Protaetiibacter sp.	Bacteria	Actinobacteria	Actinomycetia	Micrococcales	Microbacteriaceae	Protaetiibacter	Protaetiibacter sp.	Protaetiibacter sp. SSC-01	SSC-01
Pseudarthrobacter sp. BIM B-2242 chromosome, complete genome	refseq	1910261136	NZ_CP061721	2772401	chromosome	paddy soil	NZ_CP061721.1	NCBI rentrez	Pseudarthrobacter sp.	Bacteria	Actinobacteria	Actinomycetia	Micrococcales	Micrococcaceae	Pseudarthrobacter	Pseudarthrobacter sp.	Pseudarthrobacter sp. BIM B-2242	BIM B-2242
Pseudarthrobacter sp. NIBRBAC000502770 chromosome, complete genome	refseq	1696712947	NZ_CP041198	2590785	chromosome	coal mine soil	NZ_CP041198.1	NCBI rentrez	Pseudarthrobacter sp.	Bacteria	Actinobacteria	Actinomycetia	Micrococcales	Micrococcaceae	Pseudarthrobacter	Pseudarthrobacter sp.	Pseudarthrobacter sp. NIBRBAC000502770	NIBRBAC000502770
Pseudarthrobacter sp. NIBRBAC000502771 chromosome, complete genome	refseq	1696690162	NZ_CP041187	2590774	chromosome	coal mine soil	NZ_CP041187.1	NCBI rentrez	Pseudarthrobacter sp.	Bacteria	Actinobacteria	Actinomycetia	Micrococcales	Micrococcaceae	Pseudarthrobacter	Pseudarthrobacter sp.	Pseudarthrobacter sp. NIBRBAC000502771	NIBRBAC000502771
Pseudarthrobacter sp. NIBRBAC000502772 chromosome, complete genome	refseq	1696669912	NZ_CP041188	2590775	chromosome	coal mine soil	NZ_CP041188.1	NCBI rentrez	Pseudarthrobacter sp.	Bacteria	Actinobacteria	Actinomycetia	Micrococcales	Micrococcaceae	Pseudarthrobacter	Pseudarthrobacter sp.	Pseudarthrobacter sp. NIBRBAC000502772	NIBRBAC000502772
Pseudarthrobacter sp. L1SW chromosome, complete genome	refseq	2131595499	NZ_CP078079	2851598	chromosome	soil	NZ_CP078079.1	NCBI rentrez	Pseudarthrobacter sp.	Bacteria	Actinobacteria	Actinomycetia	Micrococcales	Micrococcaceae	Pseudarthrobacter	Pseudarthrobacter sp.	Pseudarthrobacter sp. L1SW	L1SW
Pseudarthrobacter sp. NBSH8 chromosome, complete genome	refseq	1893281791	NZ_CP043178	2596911	chromosome	soil	NZ_CP043178.1	NCBI rentrez	Pseudarthrobacter sp.	Bacteria	Actinobacteria	Actinomycetia	Micrococcales	Micrococcaceae	Pseudarthrobacter	Pseudarthrobacter sp.	Pseudarthrobacter sp. NBSH8	NBSH8
Pseudarthrobacter sulfonivorans strain Ar51 chromosome, complete genome	refseq	971864227	NZ_CP013747	121292	chromosome	soil	NZ_CP013747.1	NCBI rentrez	Pseudarthrobacter sulfonivorans	Bacteria	Actinobacteria	Actinomycetia	Micrococcales	Micrococcaceae	Pseudarthrobacter	Pseudarthrobacter sulfonivorans	Pseudarthrobacter sulfonivorans	Ar51
Pseudonocardia petroleophila strain CGMCC 4.1532 chromosome, complete genome	refseq	1893810020	NZ_CP060131	37331	chromosome	soil	NZ_CP060131.1	NCBI rentrez	Pseudonocardia petroleophila	Bacteria	Actinobacteria	Actinomycetia	Pseudonocardiales	Pseudonocardiaceae	Pseudonocardia	Pseudonocardia petroleophila	Pseudonocardia petroleophila	CGMCC 4.1532
Rhodococcus aetherivorans strain IcdP1 chromosome, complete genome	refseq	910231314	NZ_CP011341	191292	chromosome	Soil	NZ_CP011341.1	NCBI rentrez	Rhodococcus aetherivorans	Bacteria	Actinobacteria	Actinomycetia	Corynebacteriales	Nocardiaceae	Rhodococcus	Rhodococcus aetherivorans	Rhodococcus aetherivorans	IcdP1
Rhodococcus aetherivorans strain N1 chromosome, complete genome	refseq	2318449276	NZ_CP106982	191292	chromosome	soil	NZ_CP106982.1	NCBI rentrez	Rhodococcus aetherivorans	Bacteria	Actinobacteria	Actinomycetia	Corynebacteriales	Nocardiaceae	Rhodococcus	Rhodococcus aetherivorans	Rhodococcus aetherivorans	N1
Rhodococcus aetherivorans strain CBO21-1 chromosome, complete genome	refseq	2164562867	NZ_CP088969	191292	chromosome	soil	NZ_CP088969.1	NCBI rentrez	Rhodococcus aetherivorans	Bacteria	Actinobacteria	Actinomycetia	Corynebacteriales	Nocardiaceae	Rhodococcus	Rhodococcus aetherivorans	Rhodococcus aetherivorans	CBO21-1
Rhodococcus erythropolis strain BG43 chromosome, complete genome	refseq	814568879	NZ_CP011295	1833	chromosome	soil	NZ_CP011295.1	NCBI rentrez	Rhodococcus erythropolis	Bacteria	Actinobacteria	Actinomycetia	Corynebacteriales	Nocardiaceae	Rhodococcus	Rhodococcus erythropolis	Rhodococcus erythropolis	BG43
Rhodococcus erythropolis strain CERE8 chromosome, complete genome	refseq	2192558530	NZ_CP091859	1833	chromosome	surface soil [ENVO:02000059]	NZ_CP091859.1	NCBI rentrez	Rhodococcus erythropolis	Bacteria	Actinobacteria	Actinomycetia	Corynebacteriales	Nocardiaceae	Rhodococcus	Rhodococcus erythropolis	Rhodococcus erythropolis	CERE8
Rhodococcus erythropolis strain KB1 chromosome, complete genome	refseq	1823931805	NZ_CP050124	1833	chromosome	petroleum-contaminated soil	NZ_CP050124.1	NCBI rentrez	Rhodococcus erythropolis	Bacteria	Actinobacteria	Actinomycetia	Corynebacteriales	Nocardiaceae	Rhodococcus	Rhodococcus erythropolis	Rhodococcus erythropolis	KB1
Rhodococcus erythropolis strain D310-1 chromosome, complete genome	refseq	2181137649	NZ_CP032403	1833	chromosome	soil	NZ_CP032403.1	NCBI rentrez	Rhodococcus erythropolis	Bacteria	Actinobacteria	Actinomycetia	Corynebacteriales	Nocardiaceae	Rhodococcus	Rhodococcus erythropolis	Rhodococcus erythropolis	D310-1
Rhodococcus globerulus strain D757 chromosome, complete genome	refseq	2073415633	NZ_CP079698	33008	chromosome	soil of natural resort	NZ_CP079698.1	NCBI rentrez	Rhodococcus globerulus	Bacteria	Actinobacteria	Actinomycetia	Corynebacteriales	Nocardiaceae	Rhodococcus	Rhodococcus globerulus	Rhodococcus globerulus	D757
Rhodococcus koreensis strain R85 chromosome, complete genome	refseq	1997269230	NZ_CP070609	99653	chromosome	rhizosphere of apple plantlets grown in replant diseased soil	NZ_CP070609.1	NCBI rentrez	Rhodococcus koreensis	Bacteria	Actinobacteria	Actinomycetia	Corynebacteriales	Nocardiaceae	Rhodococcus	Rhodococcus koreensis	Rhodococcus koreensis	R85
Rhodococcus opacus strain G13 chromosome, complete genome	refseq	2327963372	NZ_CP110469	37919	chromosome	Soil contaminated by oil sludge	NZ_CP110469.1	NCBI rentrez	Rhodococcus opacus	Bacteria	Actinobacteria	Actinomycetia	Corynebacteriales	Nocardiaceae	Rhodococcus	Rhodococcus opacus	Rhodococcus opacus	G13
Rhodococcus opacus strain DSM 44186 chromosome, complete genome	refseq	2089960965	NZ_CP082160	37919	chromosome	soil	NZ_CP082160.1	NCBI rentrez	Rhodococcus opacus	Bacteria	Actinobacteria	Actinomycetia	Corynebacteriales	Nocardiaceae	Rhodococcus	Rhodococcus opacus	Rhodococcus opacus	DSM 44186
Rhodococcus opacus strain S8 chromosome, complete genome	refseq	2212047627	NZ_CP093380	37919	chromosome	forest soil	NZ_CP093380.1	NCBI rentrez	Rhodococcus opacus	Bacteria	Actinobacteria	Actinomycetia	Corynebacteriales	Nocardiaceae	Rhodococcus	Rhodococcus opacus	Rhodococcus opacus	S8
Rhodococcus opacus strain 1CP chromosome, complete genome	refseq	1045421865	NZ_CP009111	37919	chromosome	soil sample, Enrichment culture with 4-chlorophenol and 2,4-dichlorophenol	NZ_CP009111.1	NCBI rentrez	Rhodococcus opacus	Bacteria	Actinobacteria	Actinomycetia	Corynebacteriales	Nocardiaceae	Rhodococcus	Rhodococcus opacus	Rhodococcus opacus	1CP
Rhodococcus pseudokoreensis strain R79 chromosome, complete genome	refseq	1997261715	NZ_CP070619	2811421	chromosome	rhizosphere of apple plantlets grown in replant diseased soil	NZ_CP070619.1	NCBI rentrez	Rhodococcus pseudokoreensis	Bacteria	Actinobacteria	Actinomycetia	Corynebacteriales	Nocardiaceae	Rhodococcus	Rhodococcus pseudokoreensis	Rhodococcus pseudokoreensis	R79
Rhodococcus pyridinivorans strain YC-JH2 chromosome, complete genome	refseq	2063133705	NZ_CP050178	103816	chromosome	Soil sample from China, Shenyang	NZ_CP050178.1	NCBI rentrez	Rhodococcus pyridinivorans	Bacteria	Actinobacteria	Actinomycetia	Corynebacteriales	Nocardiaceae	Rhodococcus	Rhodococcus pyridinivorans	Rhodococcus pyridinivorans	YC-JH2
Rhodococcus pyridinivorans strain 5Ap chromosome, complete genome	refseq	1928378890	NZ_CP063450	103816	chromosome	Libyan oil-polluted soil	NZ_CP063450.1	NCBI rentrez	Rhodococcus pyridinivorans	Bacteria	Actinobacteria	Actinomycetia	Corynebacteriales	Nocardiaceae	Rhodococcus	Rhodococcus pyridinivorans	Rhodococcus pyridinivorans	5Ap
Rhodococcus pyridinivorans strain 4-4 chromosome, complete genome	refseq	2257935866	NZ_CP086069	103816	chromosome	soil	NZ_CP086069.1	NCBI rentrez	Rhodococcus pyridinivorans	Bacteria	Actinobacteria	Actinomycetia	Corynebacteriales	Nocardiaceae	Rhodococcus	Rhodococcus pyridinivorans	Rhodococcus pyridinivorans	2023-04-04
Rhodococcus pyridinivorans strain Y6 chromosome, complete genome	refseq	2273088998	NZ_CP096035	103816	chromosome	soil	NZ_CP096035.1	NCBI rentrez	Rhodococcus pyridinivorans	Bacteria	Actinobacteria	Actinomycetia	Corynebacteriales	Nocardiaceae	Rhodococcus	Rhodococcus pyridinivorans	Rhodococcus pyridinivorans	Y6
Rhodococcus pyridinivorans strain GF3 chromosome, complete genome	refseq	1236821606	NZ_CP022915	103816	chromosome	soil	NZ_CP022915.1	NCBI rentrez	Rhodococcus pyridinivorans	Bacteria	Actinobacteria	Actinomycetia	Corynebacteriales	Nocardiaceae	Rhodococcus	Rhodococcus pyridinivorans	Rhodococcus pyridinivorans	GF3
Rhodococcus pyridinivorans strain DNHP-S2 chromosome, complete genome	refseq	2164613470	NZ_CP088975	103816	chromosome	soil	NZ_CP088975.1	NCBI rentrez	Rhodococcus pyridinivorans	Bacteria	Actinobacteria	Actinomycetia	Corynebacteriales	Nocardiaceae	Rhodococcus	Rhodococcus pyridinivorans	Rhodococcus pyridinivorans	DNHP-S2
Rhodococcus qingshengii JCM 15477 strain djl-6 chromosome, complete genome	refseq	2236622754	NZ_CP096563	1303681	chromosome	soil	NZ_CP096563.1	NCBI rentrez	Rhodococcus qingshengii	Bacteria	Actinobacteria	Actinomycetia	Corynebacteriales	Nocardiaceae	Rhodococcus	Rhodococcus qingshengii	Rhodococcus qingshengii JCM 15477	djl-6
Rhodococcus qingshengii strain PM1 chromosome, complete genome	refseq	2308570504	NZ_CP104782	334542	chromosome	soil	NZ_CP104782.1	NCBI rentrez	Rhodococcus qingshengii	Bacteria	Actinobacteria	Actinomycetia	Corynebacteriales	Nocardiaceae	Rhodococcus	Rhodococcus qingshengii	Rhodococcus qingshengii	PM1
Rhodococcus qingshengii strain CX-1 chromosome, complete genome	refseq	2023599030	NZ_CP054207	334542	chromosome	carbendazim contaminated soil	NZ_CP054207.1	NCBI rentrez	Rhodococcus qingshengii	Bacteria	Actinobacteria	Actinomycetia	Corynebacteriales	Nocardiaceae	Rhodococcus	Rhodococcus qingshengii	Rhodococcus qingshengii	CX-1
Rhodococcus qingshengii strain CS98 chromosome, complete genome	refseq	1957238436	NZ_AP023172	334542	chromosome	soil	NZ_AP023172.1	NCBI rentrez	Rhodococcus qingshengii	Bacteria	Actinobacteria	Actinomycetia	Corynebacteriales	Nocardiaceae	Rhodococcus	Rhodococcus qingshengii	Rhodococcus qingshengii	CS98
Rhodococcus qingshengii strain F2-2 chromosome, complete genome	refseq	2206843751	NZ_CP092101	334542	chromosome	petroleum-contaminated soil, Western Siberia	NZ_CP092101.1	NCBI rentrez	Rhodococcus qingshengii	Bacteria	Actinobacteria	Actinomycetia	Corynebacteriales	Nocardiaceae	Rhodococcus	Rhodococcus qingshengii	Rhodococcus qingshengii	F2-2
Rhodococcus qingshengii strain VT6 chromosome, complete genome	refseq	2164640972	NZ_CP088906	334542	chromosome	forest soil	NZ_CP088906.1	NCBI rentrez	Rhodococcus qingshengii	Bacteria	Actinobacteria	Actinomycetia	Corynebacteriales	Nocardiaceae	Rhodococcus	Rhodococcus qingshengii	Rhodococcus qingshengii	VT6
Rhodococcus rhodochrous strain ATCC BAA870 chromosome, complete genome	refseq	1798120239	NZ_CP032675	1829	chromosome	soil	NZ_CP032675.1	NCBI rentrez	Rhodococcus rhodochrous	Bacteria	Actinobacteria	Actinomycetia	Corynebacteriales	Nocardiaceae	Rhodococcus	Rhodococcus rhodochrous	Rhodococcus rhodochrous	ATCC BAA870
Rhodococcus ruber strain C1 chromosome, complete genome	refseq	1980693318	NZ_CP044211	1830	chromosome	landfill cover soil	NZ_CP044211.1	NCBI rentrez	Rhodococcus ruber	Bacteria	Actinobacteria	Actinomycetia	Corynebacteriales	Nocardiaceae	Rhodococcus	Rhodococcus ruber	Rhodococcus ruber	C1
Rhodococcus ruber strain SD3 chromosome, complete genome	refseq	1387648319	NZ_CP029146	1830	chromosome	soil	NZ_CP029146.1	NCBI rentrez	Rhodococcus ruber	Bacteria	Actinobacteria	Actinomycetia	Corynebacteriales	Nocardiaceae	Rhodococcus	Rhodococcus ruber	Rhodococcus ruber	SD3
Rhodococcus sp. p52 chromosome, complete genome	refseq	1053206596	NZ_CP016819	935199	chromosome	oil-polluted soil	NZ_CP016819.1	NCBI rentrez	Rhodococcus sp.	Bacteria	Actinobacteria	Actinomycetia	Corynebacteriales	Nocardiaceae	Rhodococcus	Rhodococcus sp.	Rhodococcus sp. p52	p52
Rhodococcus sp. MTM3W5.2 voucher Culture collection of Bert Lampson, East Tennessee State University chromosome, complete genome	refseq	1142798186	NZ_CP019572	1805827	chromosome	Lawn surface soil	NZ_CP019572.1	NCBI rentrez	Rhodococcus sp.	Bacteria	Actinobacteria	Actinomycetia	Corynebacteriales	Nocardiaceae	Rhodococcus	Rhodococcus sp.	Rhodococcus sp. MTM3W5.2	MTM3W5.2
Rhodococcus sp. RDE2 chromosome, complete genome	refseq	2154592179	NZ_AP025186	2885078	chromosome	Soil	NZ_AP025186.1	NCBI rentrez	Rhodococcus sp.	Bacteria	Actinobacteria	Actinomycetia	Corynebacteriales	Nocardiaceae	Rhodococcus	Rhodococcus sp.	Rhodococcus sp. RDE2	RDE2
Rhodococcus sp. C1 chromosome, complete genome	refseq	2131591433	NZ_CP078080	644410	chromosome	soil	NZ_CP078080.1	NCBI rentrez	Rhodococcus sp.	Bacteria	Actinobacteria	Actinomycetia	Corynebacteriales	Nocardiaceae	Rhodococcus	Rhodococcus sp.	Rhodococcus sp. C1	C1
Rhodococcus sp. WB1 chromosome, complete genome	refseq	1051680598	NZ_CP015529	1033922	chromosome	PCBs contaminated soil	NZ_CP015529.1	NCBI rentrez	Rhodococcus sp.	Bacteria	Actinobacteria	Actinomycetia	Corynebacteriales	Nocardiaceae	Rhodococcus	Rhodococcus sp.	Rhodococcus sp. WB1	WB1
Rhodococcus sp. Z13 chromosome, complete genome	refseq	2321832581	NZ_CP107551	2962047	chromosome	isolated from the soil of sugarcane fields	NZ_CP107551.1	NCBI rentrez	Rhodococcus sp.	Bacteria	Actinobacteria	Actinomycetia	Corynebacteriales	Nocardiaceae	Rhodococcus	Rhodococcus sp.	Rhodococcus sp. Z13	Z13
Rhodococcus sp. GA1 chromosome, complete genome	refseq	2275118867	NZ_CP097186	2942275	chromosome	soil	NZ_CP097186.1	NCBI rentrez	Rhodococcus sp.	Bacteria	Actinobacteria	Actinomycetia	Corynebacteriales	Nocardiaceae	Rhodococcus	Rhodococcus sp.	Rhodococcus sp. GA1	GA1
Rhodococcus sp. ZPP chromosome, complete genome	refseq	2021443096	NZ_CP058638	2749906	chromosome	soil	NZ_CP058638.1	NCBI rentrez	Rhodococcus sp.	Bacteria	Actinobacteria	Actinomycetia	Corynebacteriales	Nocardiaceae	Rhodococcus	Rhodococcus sp.	Rhodococcus sp. ZPP	ZPP
Rhodococcus sp. P1Y chromosome, complete genome	refseq	1492870283	NZ_CP032762	1302308	chromosome	podzolic fallow soil sampled from the ARRIAM experimental field	NZ_CP032762.1	NCBI rentrez	Rhodococcus sp.	Bacteria	Actinobacteria	Actinomycetia	Corynebacteriales	Nocardiaceae	Rhodococcus	Rhodococcus sp.	Rhodococcus sp. P1Y	P1Y
Rhodococcus sp. 2G chromosome, complete genome	refseq	1110711027	NZ_CP018063	1570939	chromosome	Soil	NZ_CP018063.1	NCBI rentrez	Rhodococcus sp.	Bacteria	Actinobacteria	Actinomycetia	Corynebacteriales	Nocardiaceae	Rhodococcus	Rhodococcus sp.	Rhodococcus sp. 2G	2G
Rhodococcus sp. M8 chromosome, complete genome	refseq	1936463376	NZ_CP064065	1925550	chromosome	nitrile contaminated soil	NZ_CP064065.1	NCBI rentrez	Rhodococcus sp.	Bacteria	Actinobacteria	Actinomycetia	Corynebacteriales	Nocardiaceae	Rhodococcus	Rhodococcus sp.	Rhodococcus sp. M8	M8
Rhodococcus sp. PAMC28705 chromosome, complete genome	refseq	1621510109	NZ_CP039254	2565561	chromosome	soil	NZ_CP039254.1	NCBI rentrez	Rhodococcus sp.	Bacteria	Actinobacteria	Actinomycetia	Corynebacteriales	Nocardiaceae	Rhodococcus	Rhodococcus sp.	Rhodococcus sp. PAMC28705	PAMC28705
Rhodococcus sp. PAMC28707 chromosome, complete genome	refseq	1621506364	NZ_CP039253	2565560	chromosome	soil	NZ_CP039253.1	NCBI rentrez	Rhodococcus sp.	Bacteria	Actinobacteria	Actinomycetia	Corynebacteriales	Nocardiaceae	Rhodococcus	Rhodococcus sp.	Rhodococcus sp. PAMC28707	PAMC28707
Rhodococcus sp. YL-1 chromosome, complete genome	refseq	1132149158	NZ_CP017299	1045808	chromosome	soil	NZ_CP017299.1	NCBI rentrez	Rhodococcus sp.	Bacteria	Actinobacteria	Actinomycetia	Corynebacteriales	Nocardiaceae	Rhodococcus	Rhodococcus sp.	Rhodococcus sp. YL-1	YL-1
Ruania alkalisoli strain RN3S43 chromosome, complete genome	refseq	1920087675	NZ_CP063169	2779775	chromosome	Saline soil	NZ_CP063169.1	NCBI rentrez	Ruania alkalisoli	Bacteria	Actinobacteria	Actinomycetia	Micrococcales	Ruaniaceae	Ruania	Ruania alkalisoli	Ruania alkalisoli	RN3S43
Ruania halotolerans strain M4N3S171 chromosome, complete genome	refseq	2161033327	NZ_CP088017	2897773	chromosome	saline soil	NZ_CP088017.1	NCBI rentrez	Ruania halotolerans	Bacteria	Actinobacteria	Actinomycetia	Micrococcales	Ruaniaceae	Ruania	Ruania halotolerans	Ruania halotolerans	M4N3S171
Ruania suaedae strain LR1S40 chromosome, complete genome	refseq	2161021075	NZ_CP088018	2897774	chromosome	saline soil	NZ_CP088018.1	NCBI rentrez	Ruania suaedae	Bacteria	Actinobacteria	Actinomycetia	Micrococcales	Ruaniaceae	Ruania	Ruania suaedae	Ruania suaedae	LR1S40
Saccharomonospora xinjiangensis strain 31sw chromosome, complete genome	refseq	1604933977	NZ_CP038101	75294	chromosome	soil	NZ_CP038101.1	NCBI rentrez	Saccharomonospora xinjiangensis	Bacteria	Actinobacteria	Actinomycetia	Pseudonocardiales	Pseudonocardiaceae	Saccharomonospora	Saccharomonospora xinjiangensis	Saccharomonospora xinjiangensis	31sw
Saccharopolyspora erythraea strain NRRL 23338 chromosome, complete genome	refseq	1983698509	NZ_CP069353	1836	chromosome	soil	NZ_CP069353.1	NCBI rentrez	Saccharopolyspora erythraea	Bacteria	Actinobacteria	Actinomycetia	Pseudonocardiales	Pseudonocardiaceae	Saccharopolyspora	Saccharopolyspora erythraea	Saccharopolyspora erythraea	NRRL 23338
Saccharopolyspora pogona strain NRRL30141 chromosome, complete genome	refseq	1909955855	NZ_CP031142	333966	chromosome	soil	NZ_CP031142.1	NCBI rentrez	Saccharopolyspora pogona	Bacteria	Actinobacteria	Actinomycetia	Pseudonocardiales	Pseudonocardiaceae	Saccharopolyspora	Saccharopolyspora pogona	Saccharopolyspora pogona	NRRL30141
Saccharopolyspora sp. ASAGF58 chromosome, complete genome	refseq	1833012930	NZ_CP040605	2719023	chromosome	soil	NZ_CP040605.1	NCBI rentrez	Saccharopolyspora sp.	Bacteria	Actinobacteria	Actinomycetia	Pseudonocardiales	Pseudonocardiaceae	Saccharopolyspora	Saccharopolyspora sp.	Saccharopolyspora sp. ASAGF58	ASAGF58
Saccharopolyspora spinosa strain CCTCC M206084 chromosome, complete genome	refseq	1899913123	NZ_CP061007	60894	chromosome	soil	NZ_CP061007.1	NCBI rentrez	Saccharopolyspora spinosa	Bacteria	Actinobacteria	Actinomycetia	Pseudonocardiales	Pseudonocardiaceae	Saccharopolyspora	Saccharopolyspora spinosa	Saccharopolyspora spinosa	CCTCC M206084
Saccharothrix syringae strain NRRL B-16468 chromosome, complete genome	refseq	1772752190	NZ_CP034550	103733	chromosome	soil	NZ_CP034550.1	NCBI rentrez	Saccharothrix syringae	Bacteria	Actinobacteria	Actinomycetia	Pseudonocardiales	Pseudonocardiaceae	Saccharothrix	Saccharothrix syringae	Saccharothrix syringae	NRRL B-16468
Streptomyces actuosus strain ATCC 25421 chromosome, complete genome	refseq	1402757643	NZ_CP029788	1885	chromosome	soil actinomycetes	NZ_CP029788.1	NCBI rentrez	Streptomyces actuosus	Bacteria	Actinobacteria	Actinomycetia	Streptomycetales	Streptomycetaceae	Streptomyces	Streptomyces actuosus	Streptomyces actuosus	ATCC 25421
Streptomyces akebiae strain MG28 chromosome, complete genome	refseq	2082831725	NZ_CP080647	2865673	chromosome	soil	NZ_CP080647.1	NCBI rentrez	Streptomyces akebiae	Bacteria	Actinobacteria	Actinomycetia	Streptomycetales	Streptomycetaceae	Streptomyces	Streptomyces akebiae	Streptomyces akebiae	MG28
Streptomyces alboniger strain ATCC 12461 chromosome, complete genome	refseq	1752497243	NZ_CP023695	132473	chromosome	soil	NZ_CP023695.1	NCBI rentrez	Streptomyces alboniger	Bacteria	Actinobacteria	Actinomycetia	Streptomycetales	Streptomycetaceae	Streptomyces	Streptomyces alboniger	Streptomyces alboniger	ATCC 12461
Streptomyces albulus strain CK-15 chromosome, complete genome	refseq	1337822469	NZ_CP026094	68570	chromosome	soil	NZ_CP026094.1	NCBI rentrez	Streptomyces albulus	Bacteria	Actinobacteria	Actinomycetia	Streptomycetales	Streptomycetaceae	Streptomyces	Streptomyces albulus	Streptomyces albulus	CK-15
Streptomyces albus strain DSM 41398 chromosome, complete genome	refseq	749658562	NZ_CP010519	1888	chromosome	soil	NZ_CP010519.1	NCBI rentrez	Streptomyces albus	Bacteria	Actinobacteria	Actinomycetia	Streptomycetales	Streptomycetaceae	Streptomyces	Streptomyces albus	Streptomyces albus	DSM 41398
Streptomyces albus strain BK3-25 chromosome, complete genome	refseq	1074994370	NZ_CP016825	1888	chromosome	soil	NZ_CP016825.1	NCBI rentrez	Streptomyces albus	Bacteria	Actinobacteria	Actinomycetia	Streptomycetales	Streptomycetaceae	Streptomyces	Streptomyces albus	Streptomyces albus	BK3-25
Streptomyces albus strain ZD11 chromosome, complete genome	refseq	1496171297	NZ_CP033071	1888	chromosome	soil	NZ_CP033071.1	NCBI rentrez	Streptomyces albus	Bacteria	Actinobacteria	Actinomycetia	Streptomycetales	Streptomycetaceae	Streptomyces	Streptomyces albus	Streptomyces albus	ZD11
Streptomyces alfalfae strain XN-04 chromosome, complete genome	refseq	2035800369	NZ_CP060742	1642299	chromosome	rhizosphere soil	NZ_CP060742.1	NCBI rentrez	Streptomyces alfalfae	Bacteria	Actinobacteria	Actinomycetia	Streptomycetales	Streptomycetaceae	Streptomyces	Streptomyces alfalfae	Streptomyces alfalfae	XN-04
Streptomyces alfalfae strain Men-myco-93-63 chromosome, complete genome	refseq	1949193610	NZ_CP065959	1642299	chromosome	soil	NZ_CP065959.1	NCBI rentrez	Streptomyces alfalfae	Bacteria	Actinobacteria	Actinomycetia	Streptomycetales	Streptomycetaceae	Streptomyces	Streptomyces alfalfae	Streptomyces alfalfae	Men-myco-93-63
Streptomyces ambofaciens strain DSM 40697 chromosome, complete genome	refseq	1024042454	NZ_CP012949	1889	chromosome	soil	NZ_CP012949.1	NCBI rentrez	Streptomyces ambofaciens	Bacteria	Actinobacteria	Actinomycetia	Streptomycetales	Streptomycetaceae	Streptomyces	Streptomyces ambofaciens	Streptomyces ambofaciens	DSM 40697
Streptomyces ambofaciens ATCC 23877 chromosome, complete genome	refseq	921198229	NZ_CP012382	278992	chromosome	soil	NZ_CP012382.1	NCBI rentrez	Streptomyces ambofaciens	Bacteria	Actinobacteria	Actinomycetia	Streptomycetales	Streptomycetaceae	Streptomyces	Streptomyces ambofaciens	Streptomyces ambofaciens ATCC 23877	ATCC 23877
Streptomyces angustmyceticus strain CQUSa03 chromosome, complete genome	refseq	2305585438	NZ_CP104317	285578	chromosome	soil	NZ_CP104317.1	NCBI rentrez	Streptomyces angustmyceticus	Bacteria	Actinobacteria	Actinomycetia	Streptomycetales	Streptomycetaceae	Streptomyces	Streptomyces angustmyceticus	Streptomyces angustmyceticus	CQUSa03
Streptomyces antibioticus strain DSM 41481 chromosome, complete genome	refseq	1829001419	NZ_CP050692	1890	chromosome	soil	NZ_CP050692.1	NCBI rentrez	Streptomyces antibioticus	Bacteria	Actinobacteria	Actinomycetia	Streptomycetales	Streptomycetaceae	Streptomyces	Streptomyces antibioticus	Streptomyces antibioticus	DSM 41481
Streptomyces asoensis strain H2S5 chromosome, complete genome	refseq	1843975412	NZ_CP049838	249586	chromosome	moss soil	NZ_CP049838.1	NCBI rentrez	Streptomyces asoensis	Bacteria	Actinobacteria	Actinomycetia	Streptomycetales	Streptomycetaceae	Streptomyces	Streptomyces asoensis	Streptomyces asoensis	H2S5
Streptomyces auratus AGR0001 chromosome, complete genome	refseq	2035794808	NZ_CP072931	1160718	chromosome	soil	NZ_CP072931.1	NCBI rentrez	Streptomyces auratus	Bacteria	Actinobacteria	Actinomycetia	Streptomycetales	Streptomycetaceae	Streptomyces	Streptomyces auratus	Streptomyces auratus AGR0001	AGR0001
Streptomyces aureoverticillatus strain HN6 chromosome, complete genome	refseq	1817682590	NZ_CP048641	66871	chromosome	soil	NZ_CP048641.1	NCBI rentrez	Streptomyces aureoverticillatus	Bacteria	Actinobacteria	Actinomycetia	Streptomycetales	Streptomycetaceae	Streptomyces	Streptomyces aureoverticillatus	Streptomyces aureoverticillatus	HN6
Streptomyces autolyticus strain CGMCC0516 chromosome, complete genome	refseq	1159330438	NZ_CP019458	75293	chromosome	soil sample	NZ_CP019458.1	NCBI rentrez	Streptomyces autolyticus	Bacteria	Actinobacteria	Actinomycetia	Streptomycetales	Streptomycetaceae	Streptomyces	Streptomyces autolyticus	Streptomyces autolyticus	CGMCC0516
Streptomyces cadmiisoli strain ZFG47 chromosome, complete genome	refseq	1424157105	NZ_CP030073	2184053	chromosome	soil	NZ_CP030073.1	NCBI rentrez	Streptomyces cadmiisoli	Bacteria	Actinobacteria	Actinomycetia	Streptomycetales	Streptomycetaceae	Streptomyces	Streptomyces cadmiisoli	Streptomyces cadmiisoli	ZFG47
Streptomyces cavourensis strain 1AS2a chromosome, complete genome	refseq	1482778119	NZ_CP024957	67258	chromosome	Brazillian Cerrado Forest soil	NZ_CP024957.1	NCBI rentrez	Streptomyces cavourensis	Bacteria	Actinobacteria	Actinomycetia	Streptomycetales	Streptomycetaceae	Streptomyces	Streptomyces cavourensis	Streptomyces cavourensis	1AS2a
Streptomyces cavourensis strain F2 chromosome, complete genome	refseq	2276411263	NZ_CP101397	67258	chromosome	soil	NZ_CP101397.1	NCBI rentrez	Streptomyces cavourensis	Bacteria	Actinobacteria	Actinomycetia	Streptomycetales	Streptomycetaceae	Streptomyces	Streptomyces cavourensis	Streptomyces cavourensis	F2
Streptomyces cavourensis strain 2BA6PG chromosome, complete genome	refseq	2273988751	NZ_CP101140	67258	chromosome	soil	NZ_CP101140.1	NCBI rentrez	Streptomyces cavourensis	Bacteria	Actinobacteria	Actinomycetia	Streptomycetales	Streptomycetaceae	Streptomyces	Streptomyces cavourensis	Streptomyces cavourensis	2BA6PG
Streptomyces cavourensis strain TJ430 chromosome, complete genome	refseq	1441402420	NZ_CP030930	67258	chromosome	soil	NZ_CP030930.1	NCBI rentrez	Streptomyces cavourensis	Bacteria	Actinobacteria	Actinomycetia	Streptomycetales	Streptomycetaceae	Streptomyces	Streptomyces cavourensis	Streptomyces cavourensis	TJ430
Streptomyces chartreusis strain ATCC 14922 chromosome, complete genome	refseq	1752526826	NZ_CP023689	1969	chromosome	soil	NZ_CP023689.1	NCBI rentrez	Streptomyces chartreusis	Bacteria	Actinobacteria	Actinomycetia	Streptomycetales	Streptomycetaceae	Streptomyces	Streptomyces chartreusis	Streptomyces chartreusis	ATCC 14922
Streptomyces cinereoruber strain ATCC 19740 chromosome, complete genome	refseq	1769893260	NZ_CP023693	67260	chromosome	soil	NZ_CP023693.1	NCBI rentrez	Streptomyces cinereoruber	Bacteria	Actinobacteria	Actinomycetia	Streptomycetales	Streptomycetaceae	Streptomyces	Streptomyces cinereoruber	Streptomyces cinereoruber	ATCC 19740
Streptomyces clavuligerus strain F613-1 chromosome, complete genome	refseq	1047442185	NZ_CP016559	1901	chromosome	soil	NZ_CP016559.1	NCBI rentrez	Streptomyces clavuligerus	Bacteria	Actinobacteria	Actinomycetia	Streptomycetales	Streptomycetaceae	Streptomyces	Streptomyces clavuligerus	Streptomyces clavuligerus	F613-1
Streptomyces clavuligerus strain F1D-5 chromosome, complete genome	refseq	1473701024	NZ_CP032052	1901	chromosome	soil	NZ_CP032052.1	NCBI rentrez	Streptomyces clavuligerus	Bacteria	Actinobacteria	Actinomycetia	Streptomycetales	Streptomycetaceae	Streptomyces	Streptomyces clavuligerus	Streptomyces clavuligerus	F1D-5
Streptomyces coeruleorubidus strain ATCC 13740 chromosome, complete genome	refseq	1752504947	NZ_CP023694	116188	chromosome	soil	NZ_CP023694.1	NCBI rentrez	Streptomyces coeruleorubidus	Bacteria	Actinobacteria	Actinomycetia	Streptomycetales	Streptomycetaceae	Streptomyces	Streptomyces coeruleorubidus	Streptomyces coeruleorubidus	ATCC 13740
Streptomyces cyaneochromogenes strain MK-45 chromosome, complete genome	refseq	1545226428	NZ_CP034539	2496836	chromosome	soil	NZ_CP034539.1	NCBI rentrez	Streptomyces cyaneochromogenes	Bacteria	Actinobacteria	Actinomycetia	Streptomycetales	Streptomycetaceae	Streptomyces	Streptomyces cyaneochromogenes	Streptomyces cyaneochromogenes	MK-45
Streptomyces cyanogenus strain S136 chromosome, complete genome	refseq	2017371473	NZ_CP071839	80860	chromosome	soil	NZ_CP071839.1	NCBI rentrez	Streptomyces cyanogenus	Bacteria	Actinobacteria	Actinomycetia	Streptomycetales	Streptomycetaceae	Streptomyces	Streptomyces cyanogenus	Streptomyces cyanogenus	S136
Streptomyces dangxiongensis strain Z022 chromosome, complete genome	refseq	1496170613	NZ_CP033073	1442032	chromosome	grass soil	NZ_CP033073.1	NCBI rentrez	Streptomyces dangxiongensis	Bacteria	Actinobacteria	Actinomycetia	Streptomycetales	Streptomycetaceae	Streptomyces	Streptomyces dangxiongensis	Streptomyces dangxiongensis	Z022
Streptomyces dengpaensis strain XZHG99 chromosome, complete genome	refseq	1352970946	NZ_CP026652	2049881	chromosome	soil	NZ_CP026652.1	NCBI rentrez	Streptomyces dengpaensis	Bacteria	Actinobacteria	Actinomycetia	Streptomycetales	Streptomycetaceae	Streptomyces	Streptomyces dengpaensis	Streptomyces dengpaensis	XZHG99
Streptomyces drozdowiczii strain MDA8-470 chromosome, complete genome	refseq	2329368260	NZ_CP098740	202862	chromosome	soil-sample	NZ_CP098740.1	NCBI rentrez	Streptomyces drozdowiczii	Bacteria	Actinobacteria	Actinomycetia	Streptomycetales	Streptomycetaceae	Streptomyces	Streptomyces drozdowiczii	Streptomyces drozdowiczii	MDA8-470
Streptomyces durmitorensis strain MS405 chromosome, complete genome	refseq	2241257698	NZ_CP097289	319947	chromosome	soil	NZ_CP097289.1	NCBI rentrez	Streptomyces durmitorensis	Bacteria	Actinobacteria	Actinomycetia	Streptomycetales	Streptomycetaceae	Streptomyces	Streptomyces durmitorensis	Streptomyces durmitorensis	MS405
Streptomyces exfoliatus strain A1013Y chromosome, complete genome	refseq	1661625156	NZ_CP040244	1905	chromosome	soil	NZ_CP040244.1	NCBI rentrez	Streptomyces exfoliatus	Bacteria	Actinobacteria	Actinomycetia	Streptomycetales	Streptomycetaceae	Streptomyces	Streptomyces exfoliatus	Streptomyces exfoliatus	A1013Y
Streptomyces fagopyri strain QMT-28 chromosome, complete genome	refseq	1772782184	NZ_CP045643	2662397	chromosome	soil	NZ_CP045643.1	NCBI rentrez	Streptomyces fagopyri	Bacteria	Actinobacteria	Actinomycetia	Streptomycetales	Streptomycetaceae	Streptomyces	Streptomyces fagopyri	Streptomyces fagopyri	QMT-28
Streptomyces filamentosus strain L30 chromosome, complete genome	refseq	2256176711	NZ_CP098609	67294	chromosome	soil	NZ_CP098609.1	NCBI rentrez	Streptomyces filamentosus	Bacteria	Actinobacteria	Actinomycetia	Streptomycetales	Streptomycetaceae	Streptomyces	Streptomyces filamentosus	Streptomyces filamentosus	L30
Streptomyces finlayi strain NBSH44 chromosome, complete genome	refseq	1893358249	NZ_CP045702	67296	chromosome	soil	NZ_CP045702.1	NCBI rentrez	Streptomyces finlayi	Bacteria	Actinobacteria	Actinomycetia	Streptomycetales	Streptomycetaceae	Streptomyces	Streptomyces finlayi	Streptomyces finlayi	NBSH44
Streptomyces fodineus strain TW1S1 chromosome, complete genome	refseq	1071009907	NZ_CP017248	1904616	chromosome	soil	NZ_CP017248.1	NCBI rentrez	Streptomyces fodineus	Bacteria	Actinobacteria	Actinomycetia	Streptomycetales	Streptomycetaceae	Streptomyces	Streptomyces fodineus	Streptomyces fodineus	TW1S1
Streptomyces fradiae strain NKZ-259 chromosome, complete genome	refseq	1478070096	NZ_CP032266	1906	chromosome	soil	NZ_CP032266.1	NCBI rentrez	Streptomyces fradiae	Bacteria	Actinobacteria	Actinomycetia	Streptomycetales	Streptomycetaceae	Streptomyces	Streptomyces fradiae	Streptomyces fradiae	NKZ-259
Streptomyces fradiae ATCC 10745 = DSM 40063 strain ATCC 10745 chromosome, complete genome	refseq	1752505098	NZ_CP023696	1319510	chromosome	soil	NZ_CP023696.1	NCBI rentrez	Streptomyces fradiae	Bacteria	Actinobacteria	Actinomycetia	Streptomycetales	Streptomycetaceae	Streptomyces	Streptomyces fradiae	Streptomyces fradiae ATCC 10745 = DSM 40063	ATCC 10745
Streptomyces fungicidicus strain ATCC 21013 chromosome, complete genome	refseq	2130558966	NZ_CP086173	68203	chromosome	soil	NZ_CP086173.1	NCBI rentrez	Streptomyces fungicidicus	Bacteria	Actinobacteria	Actinomycetia	Streptomycetales	Streptomycetaceae	Streptomyces	Streptomyces fungicidicus	Streptomyces fungicidicus	ATCC 21013
Streptomyces galilaeus strain ATCC 14969 chromosome, complete genome	refseq	1752493882	NZ_CP023703	33899	chromosome	soil	NZ_CP023703.1	NCBI rentrez	Streptomyces galilaeus	Bacteria	Actinobacteria	Actinomycetia	Streptomycetales	Streptomycetaceae	Streptomyces	Streptomyces galilaeus	Streptomyces galilaeus	ATCC 14969
Streptomyces gardneri strain ATCC 15439 chromosome, complete genome	refseq	1939401701	NZ_CP059991	66892	chromosome	soil	NZ_CP059991.1	NCBI rentrez	Streptomyces gardneri	Bacteria	Actinobacteria	Actinomycetia	Streptomycetales	Streptomycetaceae	Streptomyces	Streptomyces gardneri	Streptomyces gardneri	ATCC 15439
Streptomyces gilvosporeus strain F607 chromosome, complete genome	refseq	1178595563	NZ_CP020569	553510	chromosome	soil	NZ_CP020569.1	NCBI rentrez	Streptomyces gilvosporeus	Bacteria	Actinobacteria	Actinomycetia	Streptomycetales	Streptomycetaceae	Streptomyces	Streptomyces gilvosporeus	Streptomyces gilvosporeus	F607
Streptomyces glaucescens strain GLA.O chromosome, complete genome	refseq	759802587	NZ_CP009438	1907	chromosome	soil	NZ_CP009438.1	NCBI rentrez	Streptomyces glaucescens	Bacteria	Actinobacteria	Actinomycetia	Streptomycetales	Streptomycetaceae	Streptomyces	Streptomyces glaucescens	Streptomyces glaucescens	GLA.O
Streptomyces globisporus C-1027 chromosome, complete genome	refseq	972123480	NZ_CP013738	1172567	chromosome	soil	NZ_CP013738.1	NCBI rentrez	Streptomyces globisporus	Bacteria	Actinobacteria	Actinomycetia	Streptomycetales	Streptomycetaceae	Streptomyces	Streptomyces globisporus	Streptomyces globisporus C-1027	C-1027
Streptomyces griseoviridis strain K61 chromosome, complete genome	refseq	1844484970	NZ_CP029078	45398	chromosome	soil	NZ_CP029078.1	NCBI rentrez	Streptomyces griseoviridis	Bacteria	Actinobacteria	Actinomycetia	Streptomycetales	Streptomycetaceae	Streptomyces	Streptomyces griseoviridis	Streptomyces griseoviridis	K61
Streptomyces griseus subsp. griseus strain ATCC 13273 chromosome, complete genome	refseq	1759575501	NZ_CP032543	67263	chromosome	soil	NZ_CP032543.1	NCBI rentrez	Streptomyces griseus	Bacteria	Actinobacteria	Actinomycetia	Streptomycetales	Streptomycetaceae	Streptomyces	Streptomyces griseus	Streptomyces griseus subsp. griseus	ATCC 13273
Streptomyces hawaiiensis strain ATCC 12236 chromosome, complete genome	refseq	1859948917	NZ_CP021978	67305	chromosome	soil	NZ_CP021978.1	NCBI rentrez	Streptomyces hawaiiensis	Bacteria	Actinobacteria	Actinomycetia	Streptomycetales	Streptomycetaceae	Streptomyces	Streptomyces hawaiiensis	Streptomyces hawaiiensis	ATCC 12236
Streptomyces hundungensis strain BH38 chromosome, complete genome	refseq	1488278770	NZ_CP032698	1077946	chromosome	soil	NZ_CP032698.1	NCBI rentrez	Streptomyces hundungensis	Bacteria	Actinobacteria	Actinomycetia	Streptomycetales	Streptomycetaceae	Streptomyces	Streptomyces hundungensis	Streptomyces hundungensis	BH38
Streptomyces hygroscopicus strain XM201 chromosome, complete genome	refseq	1154333182	NZ_CP018627	1912	chromosome	Soil	NZ_CP018627.1	NCBI rentrez	Streptomyces hygroscopicus	Bacteria	Actinobacteria	Actinomycetia	Streptomycetales	Streptomycetaceae	Streptomyces	Streptomyces hygroscopicus	Streptomyces hygroscopicus	XM201
Streptomyces kanamyceticus strain ATCC 12853 chromosome, complete genome	refseq	1752514408	NZ_CP023699	1967	chromosome	soil	NZ_CP023699.1	NCBI rentrez	Streptomyces kanamyceticus	Bacteria	Actinobacteria	Actinomycetia	Streptomycetales	Streptomycetaceae	Streptomyces	Streptomyces kanamyceticus	Streptomyces kanamyceticus	ATCC 12853
Streptomyces koyangensis strain VK-A60T chromosome, complete genome	refseq	1468450368	NZ_CP031742	188770	chromosome	soil	NZ_CP031742.1	NCBI rentrez	Streptomyces koyangensis	Bacteria	Actinobacteria	Actinomycetia	Streptomycetales	Streptomycetaceae	Streptomyces	Streptomyces koyangensis	Streptomyces koyangensis	VK-A60T
Streptomyces liangshanensis strain QMT-12 chromosome, complete genome	refseq	1826273768	NZ_CP050177	2717324	chromosome	soil	NZ_CP050177.1	NCBI rentrez	Streptomyces liangshanensis	Bacteria	Actinobacteria	Actinomycetia	Streptomycetales	Streptomycetaceae	Streptomyces	Streptomyces liangshanensis	Streptomyces liangshanensis	QMT-12
Streptomyces liliifuscus strain ZYC-3 chromosome, complete genome	refseq	1956522987	NZ_CP066831	2797636	chromosome	soil	NZ_CP066831.1	NCBI rentrez	Streptomyces liliifuscus	Bacteria	Actinobacteria	Actinomycetia	Streptomycetales	Streptomycetaceae	Streptomyces	Streptomyces liliifuscus	Streptomyces liliifuscus	ZYC-3
Streptomyces lydicamycinicus strain MMS22-DDSA8 chromosome, complete genome	refseq	2252328693	NZ_CP098437	1546107	chromosome	soil	NZ_CP098437.1	NCBI rentrez	Streptomyces lydicamycinicus	Bacteria	Actinobacteria	Actinomycetia	Streptomycetales	Streptomycetaceae	Streptomyces	Streptomyces lydicamycinicus	Streptomyces lydicamycinicus	MMS22-DDSA8
Streptomyces lydicus strain GS93 isolate 23 chromosome, complete genome	refseq	1147244537	NZ_CP019457	47763	chromosome	soil	NZ_CP019457.1	NCBI rentrez	Streptomyces lydicus	Bacteria	Actinobacteria	Actinomycetia	Streptomycetales	Streptomycetaceae	Streptomyces	Streptomyces lydicus	Streptomyces lydicus	GS93
Streptomyces lydicus strain M01 chromosome, complete genome	refseq	2130579164	NZ_CP086217	47763	chromosome	soil	NZ_CP086217.1	NCBI rentrez	Streptomyces lydicus	Bacteria	Actinobacteria	Actinomycetia	Streptomycetales	Streptomycetaceae	Streptomyces	Streptomyces lydicus	Streptomyces lydicus	M01
Streptomyces lydicus strain WYEC 108 chromosome, complete genome	refseq	1547559390	NZ_CP029042	47763	chromosome	soil	NZ_CP029042.1	NCBI rentrez	Streptomyces lydicus	Bacteria	Actinobacteria	Actinomycetia	Streptomycetales	Streptomycetaceae	Streptomyces	Streptomyces lydicus	Streptomyces lydicus	WYEC 108
Streptomyces malaysiensis strain DSM 4137 chromosome, complete genome	refseq	1268743227	NZ_CP023992	92644	chromosome	soil	NZ_CP023992.1	NCBI rentrez	Streptomyces malaysiensis	Bacteria	Actinobacteria	Actinomycetia	Streptomycetales	Streptomycetaceae	Streptomyces	Streptomyces malaysiensis	Streptomyces malaysiensis	DSM 4137
Streptomyces microflavus strain NA06532 chromosome, complete genome	refseq	1861430254	NZ_CP054926	1919	chromosome	soil	NZ_CP054926.1	NCBI rentrez	Streptomyces microflavus	Bacteria	Actinobacteria	Actinomycetia	Streptomycetales	Streptomycetaceae	Streptomyces	Streptomyces microflavus	Streptomyces microflavus	NA06532
Streptomyces mirabilis strain P16B-1 chromosome, complete genome	refseq	2037320266	NZ_CP074102	68239	chromosome	fresh creek bank soil, topsoil	NZ_CP074102.1	NCBI rentrez	Streptomyces mirabilis	Bacteria	Actinobacteria	Actinomycetia	Streptomycetales	Streptomycetaceae	Streptomyces	Streptomyces mirabilis	Streptomyces mirabilis	P16B-1
Streptomyces mobaraensis strain DSM 40587 chromosome, complete genome	refseq	2103893323	NZ_CP083590	35621	chromosome	soil	NZ_CP083590.1	NCBI rentrez	Streptomyces mobaraensis	Bacteria	Actinobacteria	Actinomycetia	Streptomycetales	Streptomycetaceae	Streptomyces	Streptomyces mobaraensis	Streptomyces mobaraensis	DSM 40587
Streptomyces mobaraensis NBRC 13819 = DSM 40847 chromosome, complete genome	refseq	2026693527	NZ_CP072827	1223523	chromosome	soil	NZ_CP072827.1	NCBI rentrez	Streptomyces mobaraensis	Bacteria	Actinobacteria	Actinomycetia	Streptomycetales	Streptomycetaceae	Streptomyces	Streptomyces mobaraensis	Streptomyces mobaraensis NBRC 13819 = DSM 40847	DSM 40847
Streptomyces murinus strain CR-43 chromosome, complete genome	refseq	2304747529	NZ_CP046623	33900	chromosome	tropical soil, Costa Rica	NZ_CP046623.1	NCBI rentrez	Streptomyces murinus	Bacteria	Actinobacteria	Actinomycetia	Streptomycetales	Streptomycetaceae	Streptomyces	Streptomyces murinus	Streptomyces murinus	CR-43
Streptomyces nigra strain 452 chromosome, complete genome	refseq	1385131370	NZ_CP029043	1827580	chromosome	mangrove soil	NZ_CP029043.1	NCBI rentrez	Streptomyces nigra	Bacteria	Actinobacteria	Actinomycetia	Streptomycetales	Streptomycetaceae	Streptomyces	Streptomyces nigra	Streptomyces nigra	452
Streptomyces nitrosporeus strain ATCC 12769 chromosome, complete genome	refseq	1752511368	NZ_CP023702	28894	chromosome	soil	NZ_CP023702.1	NCBI rentrez	Streptomyces nitrosporeus	Bacteria	Actinobacteria	Actinomycetia	Streptomycetales	Streptomycetaceae	Streptomyces	Streptomyces nitrosporeus	Streptomyces nitrosporeus	ATCC 12769
Streptomyces nodosus strain ATCC 14899 chromosome, complete genome	refseq	1752497598	NZ_CP023747	40318	chromosome	soil	NZ_CP023747.1	NCBI rentrez	Streptomyces nodosus	Bacteria	Actinobacteria	Actinomycetia	Streptomycetales	Streptomycetaceae	Streptomyces	Streptomyces nodosus	Streptomyces nodosus	ATCC 14899
Streptomyces nodosus strain ZJB2016050 chromosome, complete genome	refseq	2006398442	NZ_CP071465	40318	chromosome	soil	NZ_CP071465.1	NCBI rentrez	Streptomyces nodosus	Bacteria	Actinobacteria	Actinomycetia	Streptomycetales	Streptomycetaceae	Streptomyces	Streptomyces nodosus	Streptomyces nodosus	ZJB2016050
Streptomyces olivoreticuli subsp. olivoreticuli strain ATCC 31159 chromosome, complete genome	refseq	1450151951	NZ_CP031455	284034	chromosome	soil	NZ_CP031455.1	NCBI rentrez	Streptomyces olivoreticuli	Bacteria	Actinobacteria	Actinomycetia	Streptomycetales	Streptomycetaceae	Streptomyces	Streptomyces olivoreticuli	Streptomyces olivoreticuli subsp. olivoreticuli	ATCC 31159
Streptomyces pactum strain ACT12 chromosome, complete genome	refseq	1158991117	NZ_CP019724	68249	chromosome	soil	NZ_CP019724.1	NCBI rentrez	Streptomyces pactum	Bacteria	Actinobacteria	Actinomycetia	Streptomycetales	Streptomycetaceae	Streptomyces	Streptomyces pactum	Streptomyces pactum	ACT12
Streptomyces paludis strain GSSD-12 chromosome, complete genome	refseq	1438149633	NZ_CP031194	2282738	chromosome	soil	NZ_CP031194.1	NCBI rentrez	Streptomyces paludis	Bacteria	Actinobacteria	Actinomycetia	Streptomycetales	Streptomycetaceae	Streptomyces	Streptomyces paludis	Streptomyces paludis	GSSD-12
Streptomyces peucetius subsp. caesius ATCC 27952 chromosome, complete genome	refseq	1279526037	NZ_CP022438	316280	chromosome	soil	NZ_CP022438.1	NCBI rentrez	Streptomyces peucetius	Bacteria	Actinobacteria	Actinomycetia	Streptomycetales	Streptomycetaceae	Streptomyces	Streptomyces peucetius	Streptomyces peucetius subsp. caesius ATCC 27952	ATCC 27952
Streptomyces phaeoluteigriseus strain Qhu-M197 chromosome, complete genome	refseq	2260663639	NZ_CP099468	114686	chromosome	soil	NZ_CP099468.1	NCBI rentrez	Streptomyces phaeoluteigriseus	Bacteria	Actinobacteria	Actinomycetia	Streptomycetales	Streptomycetaceae	Streptomyces	Streptomyces phaeoluteigriseus	Streptomyces phaeoluteigriseus	Qhu-M197
Streptomyces platensis strain ATCC 23948 chromosome, complete genome	refseq	1752541642	NZ_CP023691	58346	chromosome	soil	NZ_CP023691.1	NCBI rentrez	Streptomyces platensis	Bacteria	Actinobacteria	Actinomycetia	Streptomycetales	Streptomycetaceae	Streptomyces	Streptomyces platensis	Streptomyces platensis	ATCC 23948
Streptomyces prasinus strain ATCC 13879 chromosome, complete genome	refseq	1752495203	NZ_CP023697	67345	chromosome	soil	NZ_CP023697.1	NCBI rentrez	Streptomyces prasinus	Bacteria	Actinobacteria	Actinomycetia	Streptomycetales	Streptomycetaceae	Streptomyces	Streptomyces prasinus	Streptomyces prasinus	ATCC 13879
Streptomyces qaidamensis strain S10 chromosome, complete genome	refseq	1016087967	NZ_CP015098	1783515	chromosome	soil	NZ_CP015098.1	NCBI rentrez	Streptomyces qaidamensis	Bacteria	Actinobacteria	Actinomycetia	Streptomycetales	Streptomycetaceae	Streptomyces	Streptomyces qaidamensis	Streptomyces qaidamensis	S10
Streptomyces qinzhouensis strain SSL-25 chromosome, complete genome	refseq	1722169024	NZ_CP042266	2599401	chromosome	soil	NZ_CP042266.1	NCBI rentrez	Streptomyces qinzhouensis	Bacteria	Actinobacteria	Actinomycetia	Streptomycetales	Streptomycetaceae	Streptomyces	Streptomyces qinzhouensis	Streptomyces qinzhouensis	SSL-25
Streptomyces rectiverticillatus strain B15-08 chromosome, complete genome	refseq	1868021390	NZ_CP040752	173860	chromosome	soil	NZ_CP040752.1	NCBI rentrez	Streptomyces rectiverticillatus	Bacteria	Actinobacteria	Actinomycetia	Streptomycetales	Streptomycetaceae	Streptomyces	Streptomyces rectiverticillatus	Streptomyces rectiverticillatus	B15-08
Streptomyces rimosus subsp. rimosus strain R7 chromosome, complete genome	refseq	2214683478	NZ_CP094298	132474	chromosome	soil	NZ_CP094298.1	NCBI rentrez	Streptomyces rimosus	Bacteria	Actinobacteria	Actinomycetia	Streptomycetales	Streptomycetaceae	Streptomyces	Streptomyces rimosus	Streptomyces rimosus subsp. rimosus	R7
Streptomyces rimosus strain ATCC 10970 chromosome, complete genome	refseq	1759585721	NZ_CP023688	1927	chromosome	soil	NZ_CP023688.1	NCBI rentrez	Streptomyces rimosus	Bacteria	Actinobacteria	Actinomycetia	Streptomycetales	Streptomycetaceae	Streptomyces	Streptomyces rimosus	Streptomyces rimosus	ATCC 10970
Streptomyces rubrolavendulae strain MJM4426 chromosome, complete genome	refseq	1073093806	NZ_CP017316	285473	chromosome	Soil	NZ_CP017316.1	NCBI rentrez	Streptomyces rubrolavendulae	Bacteria	Actinobacteria	Actinomycetia	Streptomycetales	Streptomycetaceae	Streptomyces	Streptomyces rubrolavendulae	Streptomyces rubrolavendulae	MJM4426
Streptomyces rutgersensis strain NBH77 chromosome, complete genome	refseq	1893453055	NZ_CP045704	53451	chromosome	soil	NZ_CP045704.1	NCBI rentrez	Streptomyces rutgersensis	Bacteria	Actinobacteria	Actinomycetia	Streptomycetales	Streptomycetaceae	Streptomyces	Streptomyces rutgersensis	Streptomyces rutgersensis	NBH77
Streptomyces sampsonii strain KJ40 chromosome, complete genome	refseq	1055825275	NZ_CP016824	42239	chromosome	rhizosphere soil of healthy poplars	NZ_CP016824.1	NCBI rentrez	Streptomyces sampsonii	Bacteria	Actinobacteria	Actinomycetia	Streptomycetales	Streptomycetaceae	Streptomyces	Streptomyces sampsonii	Streptomyces sampsonii	KJ40
Streptomyces seoulensis strain KCTC 9819 chromosome, complete genome	refseq	1590211524	NZ_CP032229	73044	chromosome	soil	NZ_CP032229.1	NCBI rentrez	Streptomyces seoulensis	Bacteria	Actinobacteria	Actinomycetia	Streptomycetales	Streptomycetaceae	Streptomyces	Streptomyces seoulensis	Streptomyces seoulensis	KCTC 9819
Streptomyces sp. S1D4-11 chromosome, complete genome	refseq	1832785346	NZ_CP051010	2721246	chromosome	raw soil	NZ_CP051010.1	NCBI rentrez	Streptomyces sp.	Bacteria	Actinobacteria	Actinomycetia	Streptomycetales	Streptomycetaceae	Streptomyces	Streptomyces sp.	Streptomyces sp. S1D4-11	S1D4-11
Streptomyces sp. CA-256286 chromosome, complete genome	refseq	2007832696	NZ_CP071044	2801033	chromosome	muddy soil from torrent	NZ_CP071044.1	NCBI rentrez	Streptomyces sp.	Bacteria	Actinobacteria	Actinomycetia	Streptomycetales	Streptomycetaceae	Streptomyces	Streptomyces sp.	Streptomyces sp. CA-256286	CA-256286
Streptomyces sp. DSM 40868 chromosome, complete genome	refseq	1828225156	NZ_CP050504	2721173	chromosome	soil	NZ_CP050504.1	NCBI rentrez	Streptomyces sp.	Bacteria	Actinobacteria	Actinomycetia	Streptomycetales	Streptomycetaceae	Streptomyces	Streptomyces sp.	Streptomyces sp. DSM 40868	DSM 40868
Streptomyces sp. NBC_00162 chromosome, complete genome	refseq	2285138083	NZ_CP102509	2903629	chromosome	soil	NZ_CP102509.1	NCBI rentrez	Streptomyces sp.	Bacteria	Actinobacteria	Actinomycetia	Streptomycetales	Streptomycetaceae	Streptomyces	Streptomyces sp.	Streptomyces sp. NBC_00162	NBC_00162
Streptomyces sp. 3211 isolate 3 chromosome, complete genome	refseq	1160363913	NZ_CP020039	1964449	chromosome	soil	NZ_CP020039.1	NCBI rentrez	Streptomyces sp.	Bacteria	Actinobacteria	Actinomycetia	Streptomycetales	Streptomycetaceae	Streptomyces	Streptomyces sp.	Streptomyces sp. 3211	3211
Streptomyces sp. BH-MK-02 chromosome, complete genome	refseq	2125514395	NZ_CP085173	2880933	chromosome	soil	NZ_CP085173.1	NCBI rentrez	Streptomyces sp.	Bacteria	Actinobacteria	Actinomycetia	Streptomycetales	Streptomycetaceae	Streptomyces	Streptomyces sp.	Streptomyces sp. BH-MK-02	BH-MK-02
Streptomyces sp. Je 1-4 chromosome, complete genome	refseq	2316316767	NZ_CP106840	2981351	chromosome	rhizosphere soil	NZ_CP106840.1	NCBI rentrez	Streptomyces sp.	Bacteria	Actinobacteria	Actinomycetia	Streptomycetales	Streptomycetaceae	Streptomyces	Streptomyces sp.	Streptomyces sp. Je 1-4	Je 1-4
Streptomyces sp. Go40/10 strain Go 40/10 chromosome, complete genome	refseq	2159764585	NZ_CP084203	2825844	chromosome	soil	NZ_CP084203.1	NCBI rentrez	Streptomyces sp.	Bacteria	Actinobacteria	Actinomycetia	Streptomycetales	Streptomycetaceae	Streptomyces	Streptomyces sp.	Streptomyces sp. Go40/10	Go 40/10
Streptomyces sp. RerS4 chromosome, complete genome	refseq	2242478765	NZ_CP097322	2942449	chromosome	soil	NZ_CP097322.1	NCBI rentrez	Streptomyces sp.	Bacteria	Actinobacteria	Actinomycetia	Streptomycetales	Streptomycetaceae	Streptomyces	Streptomyces sp.	Streptomyces sp. RerS4	RerS4
Streptomyces sp. So13.3 chromosome, complete genome	refseq	1897357396	NZ_CP048835	2136173	chromosome	soil	NZ_CP048835.1	NCBI rentrez	Streptomyces sp.	Bacteria	Actinobacteria	Actinomycetia	Streptomycetales	Streptomycetaceae	Streptomyces	Streptomyces sp.	Streptomyces sp. So13.3	So13.3
Streptomyces sp. S8 chromosome, complete genome	refseq	1183787246	NZ_CP015362	1837283	chromosome	soil	NZ_CP015362.1	NCBI rentrez	Streptomyces sp.	Bacteria	Actinobacteria	Actinomycetia	Streptomycetales	Streptomycetaceae	Streptomyces	Streptomyces sp.	Streptomyces sp. S8	S8
Streptomyces sp. Tue 6075 strain Tue6075 chromosome, complete genome	refseq	1128871822	NZ_CP010833	1661694	chromosome	soil	NZ_CP010833.1	NCBI rentrez	Streptomyces sp.	Bacteria	Actinobacteria	Actinomycetia	Streptomycetales	Streptomycetaceae	Streptomyces	Streptomyces sp.	Streptomyces sp. Tue 6075	Tue6075
Streptomyces sp. Sge12 chromosome, complete genome	refseq	1174845413	NZ_CP020555	1972846	chromosome	forest soil of Shengnongjia	NZ_CP020555.1	NCBI rentrez	Streptomyces sp.	Bacteria	Actinobacteria	Actinomycetia	Streptomycetales	Streptomycetaceae	Streptomyces	Streptomyces sp.	Streptomyces sp. Sge12	Sge12
Streptomyces sp. SYP-A7193 chromosome, complete genome	refseq	1772126540	NZ_CP045547	2662065	chromosome	soil	NZ_CP045547.1	NCBI rentrez	Streptomyces sp.	Bacteria	Actinobacteria	Actinomycetia	Streptomycetales	Streptomycetaceae	Streptomyces	Streptomyces sp.	Streptomyces sp. SYP-A7193	SYP-A7193
Streptomyces sp. RLB3-17 chromosome, complete genome	refseq	1818354485	NZ_CP041610	2594455	chromosome	Microscale soil grain	NZ_CP041610.2	NCBI rentrez	Streptomyces sp.	Bacteria	Actinobacteria	Actinomycetia	Streptomycetales	Streptomycetaceae	Streptomyces	Streptomyces sp.	Streptomyces sp. RLB3-17	RLB3-17
Streptomyces sp. fd1-xmd chromosome, complete genome	refseq	1151252894	NZ_CP019798	1812480	chromosome	soil	NZ_CP019798.1	NCBI rentrez	Streptomyces sp.	Bacteria	Actinobacteria	Actinomycetia	Streptomycetales	Streptomycetaceae	Streptomyces	Streptomyces sp.	Streptomyces sp. fd1-xmd	fd1-xmd
Streptomyces sp. HUAS 14-6 chromosome, complete genome	refseq	2316323721	NZ_CP106795	2981135	chromosome	rhizosphere soil	NZ_CP106795.1	NCBI rentrez	Streptomyces sp.	Bacteria	Actinobacteria	Actinomycetia	Streptomycetales	Streptomycetaceae	Streptomyces	Streptomyces sp.	Streptomyces sp. HUAS 14-6	HUAS 14-6
Streptomyces sp. HUAS 15-9 chromosome, complete genome	refseq	2316253558	NZ_CP106798	2981136	chromosome	rhizosphere soil	NZ_CP106798.1	NCBI rentrez	Streptomyces sp.	Bacteria	Actinobacteria	Actinomycetia	Streptomycetales	Streptomycetaceae	Streptomyces	Streptomyces sp.	Streptomyces sp. HUAS 15-9	HUAS 15-9
Streptomyces sp. A144 chromosome, complete genome	refseq	2101261460	NZ_CP083267	2871487	chromosome	soil	NZ_CP083267.1	NCBI rentrez	Streptomyces sp.	Bacteria	Actinobacteria	Actinomycetia	Streptomycetales	Streptomycetaceae	Streptomyces	Streptomyces sp.	Streptomyces sp. A144	A144
Streptomyces sp. 135 chromosome, complete genome	refseq	2101259384	NZ_CP075691	2838850	chromosome	soil	NZ_CP075691.1	NCBI rentrez	Streptomyces sp.	Bacteria	Actinobacteria	Actinomycetia	Streptomycetales	Streptomycetaceae	Streptomyces	Streptomyces sp.	Streptomyces sp. 135	135
Streptomyces sp. BHT-5-2 chromosome, complete genome	refseq	2086560363	NZ_CP081496	2866715	chromosome	plant soil	NZ_CP081496.1	NCBI rentrez	Streptomyces sp.	Bacteria	Actinobacteria	Actinomycetia	Streptomycetales	Streptomycetaceae	Streptomyces	Streptomyces sp.	Streptomyces sp. BHT-5-2	BHT-5-2
Streptomyces sp. SCUT-3 chromosome, complete genome	refseq	1888195648	NZ_CP046907	2684469	chromosome	soil	NZ_CP046907.1	NCBI rentrez	Streptomyces sp.	Bacteria	Actinobacteria	Actinomycetia	Streptomycetales	Streptomycetaceae	Streptomyces	Streptomyces sp.	Streptomyces sp. SCUT-3	SCUT-3
Streptomyces sp. S1D4-14 chromosome, complete genome	refseq	1883554184	NZ_CP041607	2594461	chromosome	Microscale soil grain	NZ_CP041607.2	NCBI rentrez	Streptomyces sp.	Bacteria	Actinobacteria	Actinomycetia	Streptomycetales	Streptomycetaceae	Streptomyces	Streptomyces sp.	Streptomyces sp. S1D4-14	S1D4-14
Streptomyces sp. INR7 chromosome, complete genome	refseq	1893631753	NZ_CP043638	2607753	chromosome	soil	NZ_CP043638.1	NCBI rentrez	Streptomyces sp.	Bacteria	Actinobacteria	Actinomycetia	Streptomycetales	Streptomycetaceae	Streptomyces	Streptomyces sp.	Streptomyces sp. INR7	INR7
Streptomyces sp. CA-210063 chromosome, complete genome	refseq	2285129994	NZ_CP102512	2801029	chromosome	Soil under Heteropyxis natalensis	NZ_CP102512.1	NCBI rentrez	Streptomyces sp.	Bacteria	Actinobacteria	Actinomycetia	Streptomycetales	Streptomycetaceae	Streptomyces	Streptomyces sp.	Streptomyces sp. CA-210063	CA-210063
Streptomyces sp. NEAU-sy36 chromosome, complete genome	refseq	1876236425	NZ_CP058977	2751189	chromosome	maize rhizosphere soil	NZ_CP058977.1	NCBI rentrez	Streptomyces sp.	Bacteria	Actinobacteria	Actinomycetia	Streptomycetales	Streptomycetaceae	Streptomyces	Streptomyces sp.	Streptomyces sp. NEAU-sy36	NEAU-sy36
Streptomyces sp. HL-66 chromosome, complete genome	refseq	2284642311	NZ_CP102332	2964669	chromosome	Meridian Valley soil sampled at Qinling Mountains, an area in Shaanxi Province located in PR China.	NZ_CP102332.1	NCBI rentrez	Streptomyces sp.	Bacteria	Actinobacteria	Actinomycetia	Streptomycetales	Streptomycetaceae	Streptomyces	Streptomyces sp.	Streptomyces sp. HL-66	HL-66
Streptomyces sp. Caat 7-52 chromosome, complete genome	refseq	2252339737	NZ_CP098485	2949637	chromosome	soil	NZ_CP098485.1	NCBI rentrez	Streptomyces sp.	Bacteria	Actinobacteria	Actinomycetia	Streptomycetales	Streptomycetaceae	Streptomyces	Streptomyces sp.	Streptomyces sp. Caat 7-52	Caat 7-52
Streptomyces sp. MG62 chromosome, complete genome	refseq	2048552904	NZ_CP075896	2838015	chromosome	soil	NZ_CP075896.1	NCBI rentrez	Streptomyces sp.	Bacteria	Actinobacteria	Actinomycetia	Streptomycetales	Streptomycetaceae	Streptomyces	Streptomyces sp.	Streptomyces sp. MG62	MG62
Streptomyces sp. Jing01 chromosome, complete genome	refseq	1842426198	NZ_CP053189	2726118	chromosome	rhizosphere soil	NZ_CP053189.1	NCBI rentrez	Streptomyces sp.	Bacteria	Actinobacteria	Actinomycetia	Streptomycetales	Streptomycetaceae	Streptomyces	Streptomyces sp.	Streptomyces sp. Jing01	jing01
Streptomyces sp. YIM 121038 chromosome, complete genome	refseq	1679445858	NZ_CP030771	2136401	chromosome	soil	NZ_CP030771.1	NCBI rentrez	Streptomyces sp.	Bacteria	Actinobacteria	Actinomycetia	Streptomycetales	Streptomycetaceae	Streptomyces	Streptomyces sp.	Streptomyces sp. YIM 121038	YIM 121038
Streptomyces sp. A2-16 chromosome, complete genome	refseq	2037240881	NZ_CP063808	2781734	chromosome	Potato rhizosphere, Soil	NZ_CP063808.1	NCBI rentrez	Streptomyces sp.	Bacteria	Actinobacteria	Actinomycetia	Streptomycetales	Streptomycetaceae	Streptomyces	Streptomyces sp.	Streptomyces sp. A2-16	A2-16
Streptomyces sp. RPA4-2 chromosome, complete genome	refseq	1832801566	NZ_CP050975	2721244	chromosome	grain of soil from rhizosphere	NZ_CP050975.1	NCBI rentrez	Streptomyces sp.	Bacteria	Actinobacteria	Actinomycetia	Streptomycetales	Streptomycetaceae	Streptomyces	Streptomyces sp.	Streptomyces sp. RPA4-2	RPA4-2
Streptomyces sp. RLB1-33 chromosome, complete genome	refseq	1832768202	NZ_CP050974	2721243	chromosome	grain of soil from rhizosphere	NZ_CP050974.1	NCBI rentrez	Streptomyces sp.	Bacteria	Actinobacteria	Actinomycetia	Streptomycetales	Streptomycetaceae	Streptomyces	Streptomyces sp.	Streptomyces sp. RLB1-33	RLB1-33
Streptomyces sp. BJ20 chromosome, complete genome	refseq	2222937257	NZ_CP094918	2930049	chromosome	rhizosphere soil	NZ_CP094918.1	NCBI rentrez	Streptomyces sp.	Bacteria	Actinobacteria	Actinomycetia	Streptomycetales	Streptomycetaceae	Streptomyces	Streptomyces sp.	Streptomyces sp. BJ20	BJ20
Streptomyces sp. Tu 2975 chromosome, complete genome	refseq	1798495704	NZ_CP047140	2676871	chromosome	soil	NZ_CP047140.1	NCBI rentrez	Streptomyces sp.	Bacteria	Actinobacteria	Actinomycetia	Streptomycetales	Streptomycetaceae	Streptomyces	Streptomyces sp.	Streptomyces sp. Tu 2975	Tu 2975
Streptomyces sp. CB09030 chromosome, complete genome	refseq	2219742895	NZ_CP094676	2913412	chromosome	soil	NZ_CP094676.1	NCBI rentrez	Streptomyces sp.	Bacteria	Actinobacteria	Actinomycetia	Streptomycetales	Streptomycetaceae	Streptomyces	Streptomyces sp.	Streptomyces sp. CB09030	CB09030
Streptomyces sp. MST-110588 chromosome, complete genome	refseq	2212708771	NZ_CP074380	2833628	chromosome	soil	NZ_CP074380.1	NCBI rentrez	Streptomyces sp.	Bacteria	Actinobacteria	Actinomycetia	Streptomycetales	Streptomycetaceae	Streptomyces	Streptomyces sp.	Streptomyces sp. MST-110588	MST-110588
Streptomyces sp. HP-A2021 chromosome, complete genome	refseq	2216062483	NZ_CP094344	2927875	chromosome	soil	NZ_CP094344.1	NCBI rentrez	Streptomyces sp.	Bacteria	Actinobacteria	Actinomycetia	Streptomycetales	Streptomycetaceae	Streptomyces	Streptomyces sp.	Streptomyces sp. HP-A2021	HP-A2021
Streptomyces sp. W1SF4 chromosome, complete genome	refseq	1538922356	NZ_CP034350	2305220	chromosome	Rhizosphere soil	NZ_CP034350.1	NCBI rentrez	Streptomyces sp.	Bacteria	Actinobacteria	Actinomycetia	Streptomycetales	Streptomycetaceae	Streptomyces	Streptomyces sp.	Streptomyces sp. W1SF4	W1SF4
Streptomyces sp. WAC 06738 chromosome, complete genome	refseq	1539121864	NZ_CP029618	2203210	chromosome	soil	NZ_CP029618.1	NCBI rentrez	Streptomyces sp.	Bacteria	Actinobacteria	Actinomycetia	Streptomycetales	Streptomycetaceae	Streptomyces	Streptomyces sp.	Streptomyces sp. WAC 06738	WAC 06738
Streptomyces sp. WAC 01529 chromosome, complete genome	refseq	1538589382	NZ_CP029617	2203205	chromosome	soil	NZ_CP029617.1	NCBI rentrez	Streptomyces sp.	Bacteria	Actinobacteria	Actinomycetia	Streptomycetales	Streptomycetaceae	Streptomyces	Streptomyces sp.	Streptomyces sp. WAC 01529	WAC 01529
Streptomyces sp. WAC 01438 chromosome, complete genome	refseq	1538580945	NZ_CP029601	2203204	chromosome	soil	NZ_CP029601.1	NCBI rentrez	Streptomyces sp.	Bacteria	Actinobacteria	Actinomycetia	Streptomycetales	Streptomycetaceae	Streptomyces	Streptomyces sp.	Streptomyces sp. WAC 01438	WAC 01438
Streptomyces sp. MBT27 chromosome, complete genome	refseq	1995339017	NZ_CP070373	1488356	chromosome	soil	NZ_CP070373.1	NCBI rentrez	Streptomyces sp.	Bacteria	Actinobacteria	Actinomycetia	Streptomycetales	Streptomycetaceae	Streptomyces	Streptomyces sp.	Streptomyces sp. MBT27	MBT27
Streptomyces sp. S1A1-8 chromosome, complete genome	refseq	1817824661	NZ_CP041612	2594460	chromosome	Microscale soil grain	NZ_CP041612.2	NCBI rentrez	Streptomyces sp.	Bacteria	Actinobacteria	Actinomycetia	Streptomycetales	Streptomycetaceae	Streptomyces	Streptomyces sp.	Streptomyces sp. S1A1-8	S1A1-8
Streptomyces sp. RLB1-8 chromosome, complete genome	refseq	1817774004	NZ_CP041650	2594453	chromosome	Microscale soil grain	NZ_CP041650.2	NCBI rentrez	Streptomyces sp.	Bacteria	Actinobacteria	Actinomycetia	Streptomycetales	Streptomycetaceae	Streptomyces	Streptomyces sp.	Streptomyces sp. RLB1-8	RLB1-8
Streptomyces sp. RLB1-9 chromosome, complete genome	refseq	1717125344	NZ_CP041654	2594454	chromosome	Microscale soil grain	NZ_CP041654.1	NCBI rentrez	Streptomyces sp.	Bacteria	Actinobacteria	Actinomycetia	Streptomycetales	Streptomycetaceae	Streptomyces	Streptomyces sp.	Streptomyces sp. RLB1-9	RLB1-9
Streptomyces sp. CB09001 chromosome, complete genome	refseq	1447471230	NZ_CP026730	2083284	chromosome	soil	NZ_CP026730.1	NCBI rentrez	Streptomyces sp.	Bacteria	Actinobacteria	Actinomycetia	Streptomycetales	Streptomycetaceae	Streptomyces	Streptomyces sp.	Streptomyces sp. CB09001	CB09001
Streptomyces sp. NEAU-S7GS2 chromosome, complete genome	refseq	1393745449	NZ_CP029541	2202000	chromosome	soil	NZ_CP029541.1	NCBI rentrez	Streptomyces sp.	Bacteria	Actinobacteria	Actinomycetia	Streptomycetales	Streptomycetaceae	Streptomyces	Streptomyces sp.	Streptomyces sp. NEAU-S7GS2	NEAU-S7GS2
Streptomyces sp. CdTB01 chromosome, complete genome	refseq	971860071	NZ_CP013743	1725411	chromosome	soil	NZ_CP013743.1	NCBI rentrez	Streptomyces sp.	Bacteria	Actinobacteria	Actinomycetia	Streptomycetales	Streptomycetaceae	Streptomyces	Streptomyces sp.	Streptomyces sp. CdTB01	CdTB01
Streptomyces sp. 769 chromosome, complete genome	refseq	749181963	NZ_CP003987	1262452	chromosome	soil	NZ_CP003987.1	NCBI rentrez	Streptomyces sp.	Bacteria	Actinobacteria	Actinomycetia	Streptomycetales	Streptomycetaceae	Streptomyces	Streptomyces sp.	Streptomyces sp. 769	769
Streptomyces sp. MOE7 chromosome, complete genome	refseq	1181481119	NZ_CP019779	1961713	chromosome	Farm Soil	NZ_CP019779.1	NCBI rentrez	Streptomyces sp.	Bacteria	Actinobacteria	Actinomycetia	Streptomycetales	Streptomycetaceae	Streptomyces	Streptomyces sp.	Streptomyces sp. MOE7	MOE7
Streptomyces sp. HM190 chromosome, complete genome	refseq	1798579868	NZ_CP047318	2695266	chromosome	mangrove soil	NZ_CP047318.1	NCBI rentrez	Streptomyces sp.	Bacteria	Actinobacteria	Actinomycetia	Streptomycetales	Streptomycetaceae	Streptomyces	Streptomyces sp.	Streptomyces sp. HM190	HM190
Streptomyces sp. WAC00288 chromosome, complete genome	refseq	1352940800	NZ_CP027022	2094021	chromosome	soil	NZ_CP027022.1	NCBI rentrez	Streptomyces sp.	Bacteria	Actinobacteria	Actinomycetia	Streptomycetales	Streptomycetaceae	Streptomyces	Streptomyces sp.	Streptomyces sp. WAC00288	WAC00288
Streptomyces sp. TN58 chromosome, complete genome	refseq	1132611548	NZ_CP018870	234612	chromosome	soil	NZ_CP018870.1	NCBI rentrez	Streptomyces sp.	Bacteria	Actinobacteria	Actinomycetia	Streptomycetales	Streptomycetaceae	Streptomyces	Streptomyces sp.	Streptomyces sp. TN58	TN58
Streptomyces sp. CCM_MD2014 chromosome, complete genome	refseq	1003002996	NZ_CP009754	1561022	chromosome	Soil	NZ_CP009754.1	NCBI rentrez	Streptomyces sp.	Bacteria	Actinobacteria	Actinomycetia	Streptomycetales	Streptomycetaceae	Streptomyces	Streptomyces sp.	Streptomyces sp. CCM_MD2014	CCM_MD2014
Streptomyces sp. Go-475 chromosome, complete genome	refseq	1433352669	NZ_CP026121	2072505	chromosome	soil	NZ_CP026121.1	NCBI rentrez	Streptomyces sp.	Bacteria	Actinobacteria	Actinomycetia	Streptomycetales	Streptomycetaceae	Streptomyces	Streptomyces sp.	Streptomyces sp. Go-475	Go-475
Streptomyces spectabilis strain NRRL 2792 chromosome, complete genome	refseq	1717133129	NZ_CP040916	68270	chromosome	soil sample	NZ_CP040916.1	NCBI rentrez	Streptomyces spectabilis	Bacteria	Actinobacteria	Actinomycetia	Streptomycetales	Streptomycetaceae	Streptomyces	Streptomyces spectabilis	Streptomyces spectabilis	NRRL 2792
Streptomyces spectabilis strain ATCC 27465 chromosome, complete genome	refseq	1752535242	NZ_CP023690	68270	chromosome	soil	NZ_CP023690.1	NCBI rentrez	Streptomyces spectabilis	Bacteria	Actinobacteria	Actinomycetia	Streptomycetales	Streptomycetaceae	Streptomyces	Streptomyces spectabilis	Streptomyces spectabilis	ATCC 27465
Streptomyces subrutilus strain ATCC 27467 chromosome, complete genome	refseq	1752541535	NZ_CP023701	36818	chromosome	soil	NZ_CP023701.1	NCBI rentrez	Streptomyces subrutilus	Bacteria	Actinobacteria	Actinomycetia	Streptomycetales	Streptomycetaceae	Streptomyces	Streptomyces subrutilus	Streptomyces subrutilus	ATCC 27467
Streptomyces tanashiensis strain Kala chromosome, complete genome	refseq	2365318756	NZ_CP084204	67367	chromosome	soil	NZ_CP084204.1	NCBI rentrez	Streptomyces tanashiensis	Bacteria	Actinobacteria	Actinomycetia	Streptomycetales	Streptomycetaceae	Streptomyces	Streptomyces tanashiensis	Streptomyces tanashiensis	Kala
Streptomyces tendae strain 139 chromosome, complete genome	refseq	1751943782	NZ_CP043959	1932	chromosome	soil	NZ_CP043959.1	NCBI rentrez	Streptomyces tendae	Bacteria	Actinobacteria	Actinomycetia	Streptomycetales	Streptomycetaceae	Streptomyces	Streptomyces tendae	Streptomyces tendae	139
Streptomyces tsukubensis strain AT3 chromosome, complete genome	refseq	1769767377	NZ_CP045178	83656	chromosome	forest soil	NZ_CP045178.1	NCBI rentrez	Streptomyces tsukubensis	Bacteria	Actinobacteria	Actinomycetia	Streptomycetales	Streptomycetaceae	Streptomyces	Streptomyces tsukubensis	Streptomyces tsukubensis	AT3
Streptomyces tsukubensis strain NRRL 18488 chromosome, complete genome	refseq	1788250121	NZ_CP020700	83656	chromosome	soil sample	NZ_CP020700.1	NCBI rentrez	Streptomyces tsukubensis	Bacteria	Actinobacteria	Actinomycetia	Streptomycetales	Streptomycetaceae	Streptomyces	Streptomyces tsukubensis	Streptomyces tsukubensis	NRRL 18488
Streptomyces venezuelae ATCC 10712 chromosome, complete genome	refseq	1752050149	NZ_CP029197	953739	chromosome	soil	NZ_CP029197.1	NCBI rentrez	Streptomyces venezuelae	Bacteria	Actinobacteria	Actinomycetia	Streptomycetales	Streptomycetaceae	Streptomyces	Streptomyces venezuelae	Streptomyces venezuelae ATCC 10712	ATCC 10712
Streptomyces venezuelae strain ATCC 10595 chromosome, complete genome	refseq	1752527771	NZ_CP029195	54571	chromosome	compost soil	NZ_CP029195.1	NCBI rentrez	Streptomyces venezuelae	Bacteria	Actinobacteria	Actinomycetia	Streptomycetales	Streptomycetaceae	Streptomyces	Streptomyces venezuelae	Streptomyces venezuelae	ATCC 10595
Streptomyces venezuelae strain ATCC 21782 chromosome, complete genome	refseq	1752005099	NZ_CP029190	54571	chromosome	soil	NZ_CP029190.1	NCBI rentrez	Streptomyces venezuelae	Bacteria	Actinobacteria	Actinomycetia	Streptomycetales	Streptomycetaceae	Streptomyces	Streptomyces venezuelae	Streptomyces venezuelae	ATCC 21782
Streptomyces venezuelae strain ATCC 15068 chromosome, complete genome	refseq	1752072366	NZ_CP029194	54571	chromosome	soil	NZ_CP029194.1	NCBI rentrez	Streptomyces venezuelae	Bacteria	Actinobacteria	Actinomycetia	Streptomycetales	Streptomycetaceae	Streptomyces	Streptomyces venezuelae	Streptomyces venezuelae	ATCC 15068
Streptomyces venezuelae strain ATCC 21018 chromosome, complete genome	refseq	1752059229	NZ_CP029189	54571	chromosome	soil	NZ_CP029189.1	NCBI rentrez	Streptomyces venezuelae	Bacteria	Actinobacteria	Actinomycetia	Streptomycetales	Streptomycetaceae	Streptomyces	Streptomyces venezuelae	Streptomyces venezuelae	ATCC 21018
Streptomyces vietnamensis strain GIMV4.0001 chromosome, complete genome	refseq	751919838	NZ_CP010407	362257	chromosome	soil	NZ_CP010407.1	NCBI rentrez	Streptomyces vietnamensis	Bacteria	Actinobacteria	Actinomycetia	Streptomycetales	Streptomycetaceae	Streptomyces	Streptomyces vietnamensis	Streptomyces vietnamensis	GIMV4.0001
Streptomyces vinaceus strain ATCC 27476 chromosome, complete genome	refseq	1752846558	NZ_CP023692	1960	chromosome	soil	NZ_CP023692.1	NCBI rentrez	Streptomyces vinaceus	Bacteria	Actinobacteria	Actinomycetia	Streptomycetales	Streptomycetaceae	Streptomyces	Streptomyces vinaceus	Streptomyces vinaceus	ATCC 27476
Streptomyces viridosporus T7A strain ATCC 39115 chromosome, complete genome	refseq	1752494057	NZ_CP023700	665577	chromosome	soil	NZ_CP023700.1	NCBI rentrez	Streptomyces viridosporus	Bacteria	Actinobacteria	Actinomycetia	Streptomycetales	Streptomycetaceae	Streptomyces	Streptomyces viridosporus	Streptomyces viridosporus T7A	ATCC 39115
Subtercola sp. PAMC28395 chromosome, complete genome	refseq	2055064928	NZ_CP076547	2846775	chromosome	soil	NZ_CP076547.1	NCBI rentrez	Subtercola sp.	Bacteria	Actinobacteria	Actinomycetia	Micrococcales	Microbacteriaceae	Subtercola	Subtercola sp.	Subtercola sp. PAMC28395	PAMC28395
Tessaracoccus sp. MC1865 chromosome, complete genome	refseq	2023606141	NZ_CP072596	2760310	chromosome	river bed soil	NZ_CP072596.1	NCBI rentrez	Tessaracoccus sp.	Bacteria	Actinobacteria	Actinomycetia	Propionibacteriales	Propionibacteriaceae	Tessaracoccus	Tessaracoccus sp.	Tessaracoccus sp. MC1865	MC1865
Tetrasphaera sp. HKS02 chromosome, complete genome	refseq	1778206119	NZ_CP046121	1813880	chromosome	ginseng cultivating soil	NZ_CP046121.1	NCBI rentrez	Tetrasphaera sp.	Bacteria	Actinobacteria	Actinomycetia	Micrococcales	Intrasporangiaceae	Tetrasphaera	Tetrasphaera sp.	Tetrasphaera sp. HKS02	HKS02
Thermobifida alba strain DSM 43795 chromosome, complete genome	refseq	2234293279	NZ_CP051627	53522	chromosome	soil	NZ_CP051627.1	NCBI rentrez	Thermobifida alba	Bacteria	Actinobacteria	Actinomycetia	Streptosporangiales	Nocardiopsaceae	Thermobifida	Thermobifida alba	Thermobifida alba	DSM 43795
Thermomonospora amylolytica strain YIM 77502 chromosome, complete genome	refseq	1482663226	NZ_CP032402	1411117	chromosome	geothermally heated soil	NZ_CP032402.1	NCBI rentrez	Thermomonospora amylolytica	Bacteria	Actinobacteria	Actinomycetia	Streptosporangiales	Thermomonosporaceae	Thermomonospora	Thermomonospora amylolytica	Thermomonospora amylolytica	YIM 77502
Tsukamurella tyrosinosolvens strain MH1 chromosome, complete genome	refseq	1327723927	NZ_CP019066	57704	chromosome	oil-polluted soil	NZ_CP019066.1	NCBI rentrez	Tsukamurella tyrosinosolvens	Bacteria	Actinobacteria	Actinomycetia	Corynebacteriales	Tsukamurellaceae	Tsukamurella	Tsukamurella tyrosinosolvens	Tsukamurella tyrosinosolvens	MH1
Adhaeribacter radiodurans strain KUDC8001 chromosome, complete genome	refseq	1888304271	NZ_CP055153	2745197	chromosome	rhizospheric soil	NZ_CP055153.1	NCBI rentrez	Adhaeribacter radiodurans	Bacteria	Bacteroidota	Cytophagia	Cytophagales	Hymenobacteraceae	Adhaeribacter	Adhaeribacter radiodurans	Adhaeribacter radiodurans	KUDC8001
Anseongella ginsenosidimutans strain Gsoil 524 chromosome, complete genome	refseq	1727887206	NZ_CP042432	496056	chromosome	soil cultivating ginseng	NZ_CP042432.1	NCBI rentrez	Anseongella ginsenosidimutans	Bacteria	Bacteroidota	Sphingobacteriia	Sphingobacteriales	Sphingobacteriaceae	Anseongella	Anseongella ginsenosidimutans	Anseongella ginsenosidimutans	Gsoil 524
Arachidicoccus ginsenosidivorans strain Gsoil 809 chromosome, complete genome	refseq	1723942268	NZ_CP042434	496057	chromosome	ginseng cultivating soil	NZ_CP042434.1	NCBI rentrez	Arachidicoccus ginsenosidivorans	Bacteria	Bacteroidota	Chitinophagia	Chitinophagales	Chitinophagaceae	Arachidicoccus	Arachidicoccus ginsenosidivorans	Arachidicoccus ginsenosidivorans	Gsoil 809
Arachidicoccus soli strain KIS59-12 chromosome, complete genome	refseq	1486470939	NZ_CP032489	2341117	chromosome	soil	NZ_CP032489.1	NCBI rentrez	Arachidicoccus soli	Bacteria	Bacteroidota	Chitinophagia	Chitinophagales	Chitinophagaceae	Arachidicoccus	Arachidicoccus soli	Arachidicoccus soli	KIS59-12
Arachidicoccus terrestris strain 5GH13-10 chromosome, complete genome	refseq	2103126131	NZ_CP083387	2875539	chromosome	soil	NZ_CP083387.1	NCBI rentrez	Arachidicoccus terrestris	Bacteria	Bacteroidota	Chitinophagia	Chitinophagales	Chitinophagaceae	Arachidicoccus	Arachidicoccus terrestris	Arachidicoccus terrestris	5GH13-10
Chitinophaga filiformis strain YT5 chromosome, complete genome	refseq	2230512764	NZ_CP095855	104663	chromosome	paddy soil	NZ_CP095855.1	NCBI rentrez	Chitinophaga filiformis	Bacteria	Bacteroidota	Chitinophagia	Chitinophagales	Chitinophagaceae	Chitinophaga	Chitinophaga filiformis	Chitinophaga filiformis	YT5
Chitinophaga sp. HK235 chromosome, complete genome	refseq	2036083011	NZ_CP073766	2952571	chromosome	soil	NZ_CP073766.1	NCBI rentrez	Chitinophaga sp.	Bacteria	Bacteroidota	Chitinophagia	Chitinophagales	Chitinophagaceae	Chitinophaga	Chitinophaga sp.	Chitinophaga sp. HK235	HK235
Chitinophaga sp. R8 chromosome, complete genome	refseq	2322990547	NZ_CP107006	2920382	chromosome	soil	NZ_CP107006.1	NCBI rentrez	Chitinophaga sp.	Bacteria	Bacteroidota	Chitinophagia	Chitinophagales	Chitinophagaceae	Chitinophaga	Chitinophaga sp.	Chitinophaga sp. R8	R8
Chitinophaga sp. XS-30 chromosome, complete genome	refseq	1731128330	NZ_CP043006	2604421	chromosome	Saline soil	NZ_CP043006.1	NCBI rentrez	Chitinophaga sp.	Bacteria	Bacteroidota	Chitinophagia	Chitinophagales	Chitinophagaceae	Chitinophaga	Chitinophaga sp.	Chitinophaga sp. XS-30	XS-30
Chryseobacterium daecheongense strain F23 chromosome, complete genome	refseq	2223694770	NZ_CP095185	192389	chromosome	soil	NZ_CP095185.1	NCBI rentrez	Chryseobacterium daecheongense	Bacteria	Bacteroidota	Flavobacteriia	Flavobacteriales	Weeksellaceae	Chryseobacterium	Chryseobacterium daecheongense	Chryseobacterium daecheongense	F23
Chryseobacterium indoltheticum strain G0211 chromosome, complete genome	refseq	1520352637	NZ_CP033928	254	chromosome	soil	NZ_CP033928.1	NCBI rentrez	Chryseobacterium indoltheticum	Bacteria	Bacteroidota	Flavobacteriia	Flavobacteriales	Weeksellaceae	Chryseobacterium	Chryseobacterium indoltheticum	Chryseobacterium indoltheticum	G0211
Chryseobacterium oranimense strain 33-M-3 chromosome, complete genome	refseq	2304630435	NZ_CP104203	421058	chromosome	soil	NZ_CP104203.1	NCBI rentrez	Chryseobacterium oranimense	Bacteria	Bacteroidota	Flavobacteriia	Flavobacteriales	Weeksellaceae	Chryseobacterium	Chryseobacterium oranimense	Chryseobacterium oranimense	33-M-3
Chryseobacterium rhizoplanae strain XL97 chromosome, complete genome	refseq	2109040934	NZ_CP084347	1609531	chromosome	soil	NZ_CP084347.1	NCBI rentrez	Chryseobacterium rhizoplanae	Bacteria	Bacteroidota	Flavobacteriia	Flavobacteriales	Weeksellaceae	Chryseobacterium	Chryseobacterium rhizoplanae	Chryseobacterium rhizoplanae	XL97
Chryseobacterium sp. IHB B 17019 chromosome, complete genome	refseq	1011244643	NZ_CP013293	1721091	chromosome	soil	NZ_CP013293.1	NCBI rentrez	Chryseobacterium sp.	Bacteria	Bacteroidota	Flavobacteriia	Flavobacteriales	Weeksellaceae	Chryseobacterium	Chryseobacterium sp.	Chryseobacterium sp. IHB B 17019	IHB B 17019
Chryseobacterium sp. D764 chromosome, complete genome	refseq	2073361131	NZ_CP079219	2856522	chromosome	soil of natural resort	NZ_CP079219.1	NCBI rentrez	Chryseobacterium sp.	Bacteria	Bacteroidota	Flavobacteriia	Flavobacteriales	Weeksellaceae	Chryseobacterium	Chryseobacterium sp.	Chryseobacterium sp. D764	D764
Chryseobacterium sp. ZHDP1 chromosome, complete genome	refseq	2046965032	NZ_CP075682	2838877	chromosome	soil [ENVO:04000010]	NZ_CP075682.1	NCBI rentrez	Chryseobacterium sp.	Bacteria	Bacteroidota	Flavobacteriia	Flavobacteriales	Weeksellaceae	Chryseobacterium	Chryseobacterium sp.	Chryseobacterium sp. ZHDP1	ZHDP1
Chryseobacterium sp. LJ668 chromosome, complete genome	refseq	2082591915	NZ_CP080443	2864040	chromosome	soil	NZ_CP080443.1	NCBI rentrez	Chryseobacterium sp.	Bacteria	Bacteroidota	Flavobacteriia	Flavobacteriales	Weeksellaceae	Chryseobacterium	Chryseobacterium sp.	Chryseobacterium sp. LJ668	LJ668
Chryseobacterium sp. cx-624 chromosome, complete genome	refseq	1887449420	NZ_CP059472	2758037	chromosome	soil	NZ_CP059472.1	NCBI rentrez	Chryseobacterium sp.	Bacteria	Bacteroidota	Flavobacteriia	Flavobacteriales	Weeksellaceae	Chryseobacterium	Chryseobacterium sp.	Chryseobacterium sp. cx-624	cx-624
Chryseobacterium sp. PCH239 chromosome, complete genome	refseq	2055506611	NZ_CP073027	2825845	chromosome	rhizosphere soil	NZ_CP073027.1	NCBI rentrez	Chryseobacterium sp.	Bacteria	Bacteroidota	Flavobacteriia	Flavobacteriales	Weeksellaceae	Chryseobacterium	Chryseobacterium sp.	Chryseobacterium sp. PCH239	PCH239
Chryseolinea soli strain KIS68-18 chromosome, complete genome	refseq	1482694248	NZ_CP032382	2321403	chromosome	soil	NZ_CP032382.1	NCBI rentrez	Chryseolinea soli	Bacteria	Bacteroidota	Cytophagia	Cytophagales	Fulvivirgaceae	Chryseolinea	Chryseolinea soli	Chryseolinea soli	KIS68-18
Dyadobacter sp. CY399 chromosome, complete genome	refseq	2257937374	NZ_CP098806	2906443	chromosome	soil	NZ_CP098806.1	NCBI rentrez	Dyadobacter sp.	Bacteria	Bacteroidota	Cytophagia	Cytophagales	Spirosomaceae	Dyadobacter	Dyadobacter sp.	Dyadobacter sp. CY399	CY399
Dyadobacter sp. CY22 chromosome, complete genome	refseq	2257933387	NZ_CP098805	2909339	chromosome	soil	NZ_CP098805.1	NCBI rentrez	Dyadobacter sp.	Bacteria	Bacteroidota	Cytophagia	Cytophagales	Spirosomaceae	Dyadobacter	Dyadobacter sp.	Dyadobacter sp. CY22	CY22
Dyadobacter sp. LJ419 chromosome, complete genome	refseq	2222928540	NZ_CP094997	2906456	chromosome	soil	NZ_CP094997.1	NCBI rentrez	Dyadobacter sp.	Bacteria	Bacteroidota	Cytophagia	Cytophagales	Spirosomaceae	Dyadobacter	Dyadobacter sp.	Dyadobacter sp. LJ419	LJ419
Echinicola soli strain LN3S3 chromosome, complete genome	refseq	1698417296	NZ_CP041253	2591634	chromosome	saline soil	NZ_CP041253.1	NCBI rentrez	Echinicola soli	Bacteria	Bacteroidota	Cytophagia	Cytophagales	Cyclobacteriaceae	Echinicola	Echinicola soli	Echinicola soli	LN3S3
Elizabethkingia meningoseptica strain F2 chromosome, complete genome	refseq	1823931812	NZ_CP050128	238	chromosome	soil	NZ_CP050128.1	NCBI rentrez	Elizabethkingia meningoseptica	Bacteria	Bacteroidota	Flavobacteriia	Flavobacteriales	Weeksellaceae	Elizabethkingia	Elizabethkingia meningoseptica	Elizabethkingia meningoseptica	F2
Ferruginibacter albus strain KIS38-8 chromosome, complete genome	refseq	2102955088	NZ_CP083388	2875540	chromosome	soil	NZ_CP083388.1	NCBI rentrez	Ferruginibacter albus	Bacteria	Bacteroidota	Chitinophagia	Chitinophagales	Chitinophagaceae	Ferruginibacter	Ferruginibacter albus	Ferruginibacter albus	KIS38-8
Fibrella sp. ES10-3-2-2 chromosome, complete genome	refseq	1186221952	NZ_CP015317	1834519	chromosome	soil	NZ_CP015317.1	NCBI rentrez	Fibrella sp.	Bacteria	Bacteroidota	Cytophagia	Cytophagales	Spirosomaceae	Fibrella	Fibrella sp.	Fibrella sp. ES10-3-2-2	ES10-3-2-2
Flavisolibacter ginsenosidimutans strain Gsoil 636 chromosome, complete genome	refseq	1723945682	NZ_CP042433	661481	chromosome	soil used for cultivating ginseng	NZ_CP042433.1	NCBI rentrez	Flavisolibacter ginsenosidimutans	Bacteria	Bacteroidota	Chitinophagia	Chitinophagales	Chitinophagaceae	Flavisolibacter	Flavisolibacter ginsenosidimutans	Flavisolibacter ginsenosidimutans	Gsoil 636
Flavisolibacter tropicus strain LCS9 chromosome, complete genome	refseq	1054642700	NZ_CP011390	1492898	chromosome	soil	NZ_CP011390.1	NCBI rentrez	Flavisolibacter tropicus	Bacteria	Bacteroidota	Chitinophagia	Chitinophagales	Chitinophagaceae	Flavisolibacter	Flavisolibacter tropicus	Flavisolibacter tropicus	LCS9
Flavobacterium alkalisoli strain XS-5 chromosome, complete genome	refseq	1727688955	NZ_CP042831	2602769	chromosome	saline soil	NZ_CP042831.1	NCBI rentrez	Flavobacterium alkalisoli	Bacteria	Bacteroidota	Flavobacteriia	Flavobacteriales	Flavobacteriaceae	Flavobacterium	Flavobacterium alkalisoli	Flavobacterium alkalisoli	XS-5
Flavobacterium anhuiense strain T4 chromosome, complete genome	refseq	2247470846	NZ_CP086234	459526	chromosome	pepper soil	NZ_CP086234.1	NCBI rentrez	Flavobacterium anhuiense	Bacteria	Bacteroidota	Flavobacteriia	Flavobacteriales	Flavobacteriaceae	Flavobacterium	Flavobacterium anhuiense	Flavobacterium anhuiense	T4
Flavobacterium bizetiae strain HJ-32-4 chromosome, complete genome	refseq	2320413327	NZ_CP091861	2704140	chromosome	soil	NZ_CP091861.1	NCBI rentrez	Flavobacterium bizetiae	Bacteria	Bacteroidota	Flavobacteriia	Flavobacteriales	Flavobacteriaceae	Flavobacterium	Flavobacterium bizetiae	Flavobacterium bizetiae	HJ-32-4
Flavobacterium sediminilitoris strain YSM-43 chromosome, complete genome	refseq	2228775231	NZ_CP090145	2024526	chromosome	soil	NZ_CP090145.1	NCBI rentrez	Flavobacterium sediminilitoris	Bacteria	Bacteroidota	Flavobacteriia	Flavobacteriales	Flavobacteriaceae	Flavobacterium	Flavobacterium sediminilitoris	Flavobacterium sediminilitoris	YSM-43
Flavobacterium sp. N502540 chromosome, complete genome	refseq	2324786779	NZ_CP110012	2986838	chromosome	soil	NZ_CP110012.1	NCBI rentrez	Flavobacterium sp.	Bacteria	Bacteroidota	Flavobacteriia	Flavobacteriales	Flavobacteriaceae	Flavobacterium	Flavobacterium sp.	Flavobacterium sp. N502540	N502540
Flavobacterium sp. N502536 chromosome, complete genome	refseq	2324780651	NZ_CP110011	2986837	chromosome	soil	NZ_CP110011.1	NCBI rentrez	Flavobacterium sp.	Bacteria	Bacteroidota	Flavobacteriia	Flavobacteriales	Flavobacteriaceae	Flavobacterium	Flavobacterium sp.	Flavobacterium sp. N502536	N502536
Flavobacterium sp. CC-SYL302 chromosome, complete genome	refseq	2324272105	NZ_CP081495	2870839	chromosome	soil	NZ_CP081495.1	NCBI rentrez	Flavobacterium sp.	Bacteria	Bacteroidota	Flavobacteriia	Flavobacteriales	Flavobacteriaceae	Flavobacterium	Flavobacterium sp.	Flavobacterium sp. CC-SYL302	CC-SYL302
Flavobacterium sp. MMS21-Er5 chromosome, complete genome	refseq	2236734131	NZ_CP096829	2937442	chromosome	Riverside Soil	NZ_CP096829.1	NCBI rentrez	Flavobacterium sp.	Bacteria	Bacteroidota	Flavobacteriia	Flavobacteriales	Flavobacteriaceae	Flavobacterium	Flavobacterium sp.	Flavobacterium sp. MMS21-Er5	MMS21-Er5
Flavobacterium sp. HJ-32-4 chromosome, complete genome	refseq	2207007697	NZ_CP092832	1160795	chromosome	soil	NZ_CP092832.1	NCBI rentrez	Flavobacterium sp.	Bacteria	Bacteroidota	Flavobacteriia	Flavobacteriales	Flavobacteriaceae	Flavobacterium	Flavobacterium sp.	Flavobacterium sp. HJ-32-4	HJ-32-4
Flavobacterium sp. KBS0721 chromosome, complete genome	refseq	1718414633	NZ_CP042170	1179672	chromosome	soil	NZ_CP042170.1	NCBI rentrez	Flavobacterium sp.	Bacteria	Bacteroidota	Flavobacteriia	Flavobacteriales	Flavobacteriaceae	Flavobacterium	Flavobacterium sp.	Flavobacterium sp. KBS0721	KBS0721
Hymenobacter baengnokdamensis strain BRD72 chromosome, complete genome	refseq	1757385632	NZ_CP044285	2615203	chromosome	soil	NZ_CP044285.1	NCBI rentrez	Hymenobacter baengnokdamensis	Bacteria	Bacteroidota	Cytophagia	Cytophagales	Hymenobacteraceae	Hymenobacter	Hymenobacter baengnokdamensis	Hymenobacter baengnokdamensis	BRD72
Hymenobacter busanensis strain BT182 chromosome, complete genome	refseq	1800946277	NZ_CP047647	2607656	chromosome	soil	NZ_CP047647.1	NCBI rentrez	Hymenobacter busanensis	Bacteria	Bacteroidota	Cytophagia	Cytophagales	Hymenobacteraceae	Hymenobacter	Hymenobacter busanensis	Hymenobacter busanensis	BT182
Hymenobacter jejuensis strain 17J68-5 chromosome, complete genome	refseq	1690766254	NZ_CP040896	2502781	chromosome	soil	NZ_CP040896.1	NCBI rentrez	Hymenobacter jejuensis	Bacteria	Bacteroidota	Cytophagia	Cytophagales	Hymenobacteraceae	Hymenobacter	Hymenobacter jejuensis	Hymenobacter jejuensis	17J68-5
Hymenobacter radiodurans strain 17J36-26 chromosome, complete genome	refseq	1595573635	NZ_CP037922	2496028	chromosome	soil	NZ_CP037922.1	NCBI rentrez	Hymenobacter radiodurans	Bacteria	Bacteroidota	Cytophagia	Cytophagales	Hymenobacteraceae	Hymenobacter	Hymenobacter radiodurans	Hymenobacter radiodurans	17J36-26
Hymenobacter sedentarius strain DG5B chromosome, complete genome	refseq	1056776567	NZ_CP013909	1411621	chromosome	soil	NZ_CP013909.1	NCBI rentrez	Hymenobacter sedentarius	Bacteria	Bacteroidota	Cytophagia	Cytophagales	Hymenobacteraceae	Hymenobacter	Hymenobacter sedentarius	Hymenobacter sedentarius	DG5B
Hymenobacter sp. DG25A chromosome, complete genome	refseq	935484680	NZ_CP012623	1385663	chromosome	soil	NZ_CP012623.1	NCBI rentrez	Hymenobacter sp.	Bacteria	Bacteroidota	Cytophagia	Cytophagales	Hymenobacteraceae	Hymenobacter	Hymenobacter sp.	Hymenobacter sp. DG25A	DG25A
Hymenobacter sp. BT18 chromosome, complete genome	refseq	1833131617	NZ_CP050954	2835648	chromosome	soil	NZ_CP050954.1	NCBI rentrez	Hymenobacter sp.	Bacteria	Bacteroidota	Cytophagia	Cytophagales	Hymenobacteraceae	Hymenobacter	Hymenobacter sp.	Hymenobacter sp. BT18	BT18
Hymenobacter sp. YIM 151500-1 chromosome, complete genome	refseq	2325579121	NZ_CP110139	2987689	chromosome	soil sample	NZ_CP110139.1	NCBI rentrez	Hymenobacter sp.	Bacteria	Bacteroidota	Cytophagia	Cytophagales	Hymenobacteraceae	Hymenobacter	Hymenobacter sp.	Hymenobacter sp. YIM 151500-1	YIM 151500-1
Hymenobacter sp. BRD67 chromosome, complete genome	refseq	1850585273	NZ_CP053904	2675877	chromosome	soil	NZ_CP053904.1	NCBI rentrez	Hymenobacter sp.	Bacteria	Bacteroidota	Cytophagia	Cytophagales	Hymenobacteraceae	Hymenobacter	Hymenobacter sp.	Hymenobacter sp. BRD67	BRD67
Hymenobacter sp. DG25B chromosome, complete genome	refseq	764947025	NZ_CP010054	1385664	chromosome	soil	NZ_CP010054.1	NCBI rentrez	Hymenobacter sp.	Bacteria	Bacteroidota	Cytophagia	Cytophagales	Hymenobacteraceae	Hymenobacter	Hymenobacter sp.	Hymenobacter sp. DG25B	DG25B
Hymenobacter sp. NBH84 chromosome, complete genome	refseq	1893337153	NZ_CP043644	2596915	chromosome	soil	NZ_CP043644.1	NCBI rentrez	Hymenobacter sp.	Bacteria	Bacteroidota	Cytophagia	Cytophagales	Hymenobacteraceae	Hymenobacter	Hymenobacter sp.	Hymenobacter sp. NBH84	NBH84
Hymenobacter sp. BRD128 chromosome, complete genome	refseq	1850454806	NZ_CP053908	2675878	chromosome	soil	NZ_CP053908.1	NCBI rentrez	Hymenobacter sp.	Bacteria	Bacteroidota	Cytophagia	Cytophagales	Hymenobacteraceae	Hymenobacter	Hymenobacter sp.	Hymenobacter sp. BRD128	BRD128
Hymenobacter tibetensis strain KACC 21982 chromosome, complete genome	refseq	2219768172	NZ_CP094669	497967	chromosome	soil	NZ_CP094669.1	NCBI rentrez	Hymenobacter tibetensis	Bacteria	Bacteroidota	Cytophagia	Cytophagales	Hymenobacteraceae	Hymenobacter	Hymenobacter tibetensis	Hymenobacter tibetensis	KACC 21982
Kaistella sp. GW4-15 chromosome, complete genome	refseq	2113409480	NZ_CP084528	2878534	chromosome	Antarctic soil	NZ_CP084528.1	NCBI rentrez	Kaistella sp.	Bacteria	Bacteroidota	Flavobacteriia	Flavobacteriales	Weeksellaceae	Kaistella	Kaistella sp.	Kaistella sp. GW4-15	GW4-15
Mucilaginibacter ginsenosidivorans strain Gsoil 3017 chromosome, complete genome	refseq	1724273712	NZ_CP042436	398053	chromosome	ginseng field soil	NZ_CP042436.1	NCBI rentrez	Mucilaginibacter ginsenosidivorans	Bacteria	Bacteroidota	Sphingobacteriia	Sphingobacteriales	Sphingobacteriaceae	Mucilaginibacter	Mucilaginibacter ginsenosidivorans	Mucilaginibacter ginsenosidivorans	Gsoil 3017
Mucilaginibacter gossypii strain P4 chromosome, complete genome	refseq	1740895591	NZ_CP043449	551996	chromosome	Gold-copper mine soil	NZ_CP043449.1	NCBI rentrez	Mucilaginibacter gossypii	Bacteria	Bacteroidota	Sphingobacteriia	Sphingobacteriales	Sphingobacteriaceae	Mucilaginibacter	Mucilaginibacter gossypii	Mucilaginibacter gossypii	P4
Mucilaginibacter gotjawali strain SA3-7 chromosome, complete genome	refseq	1246773203	NZ_AP017313	1550579	chromosome	soil	NZ_AP017313.1	NCBI rentrez	Mucilaginibacter gotjawali	Bacteria	Bacteroidota	Sphingobacteriia	Sphingobacteriales	Sphingobacteriaceae	Mucilaginibacter	Mucilaginibacter gotjawali	Mucilaginibacter gotjawali	SA3-7
Mucilaginibacter mali strain G2-14 chromosome, complete genome	refseq	1850767334	NZ_CP054139	2740462	chromosome	rhizosphere soil	NZ_CP054139.1	NCBI rentrez	Mucilaginibacter mali	Bacteria	Bacteroidota	Sphingobacteriia	Sphingobacteriales	Sphingobacteriaceae	Mucilaginibacter	Mucilaginibacter mali	Mucilaginibacter mali	G2-14
Mucilaginibacter rubeus strain P2 chromosome, complete genome	refseq	1741021738	NZ_CP043451	2027860	chromosome	Gold-copper mine soil	NZ_CP043451.1	NCBI rentrez	Mucilaginibacter rubeus	Bacteria	Bacteroidota	Sphingobacteriia	Sphingobacteriales	Sphingobacteriaceae	Mucilaginibacter	Mucilaginibacter rubeus	Mucilaginibacter rubeus	P2
Mucilaginibacter rubeus strain P1 chromosome, complete genome	refseq	1740840866	NZ_CP043450	2027860	chromosome	soil collected from a gold-copper mine	NZ_CP043450.1	NCBI rentrez	Mucilaginibacter rubeus	Bacteria	Bacteroidota	Sphingobacteriia	Sphingobacteriales	Sphingobacteriaceae	Mucilaginibacter	Mucilaginibacter rubeus	Mucilaginibacter rubeus	P1
Mucilaginibacter sp. 21P chromosome, complete genome	refseq	2073435330	NZ_CP063061	2778902	chromosome	estuarine soil	NZ_CP063061.1	NCBI rentrez	Mucilaginibacter sp.	Bacteria	Bacteroidota	Sphingobacteriia	Sphingobacteriales	Sphingobacteriaceae	Mucilaginibacter	Mucilaginibacter sp.	Mucilaginibacter sp. 21P	21P
Mucilaginibacter xinganensis strain BJC16-A31 chromosome, complete genome	refseq	1233230490	NZ_CP022743	1234841	chromosome	tundra soil	NZ_CP022743.1	NCBI rentrez	Mucilaginibacter xinganensis	Bacteria	Bacteroidota	Sphingobacteriia	Sphingobacteriales	Sphingobacteriaceae	Mucilaginibacter	Mucilaginibacter xinganensis	Mucilaginibacter xinganensis	BJC16-A31
Niabella soli DSM 19437 chromosome, complete genome	refseq	763167205	NZ_CP007035	929713	chromosome	Soil, Jeju Island, Republic of Korea	NZ_CP007035.1	NCBI rentrez	Niabella soli	Bacteria	Bacteroidota	Chitinophagia	Chitinophagales	Chitinophagaceae	Niabella	Niabella soli	Niabella soli DSM 19437	DSM 19437
Nibribacter ruber strain BT10 chromosome, complete genome	refseq	1801023556	NZ_CP047897	2698458	chromosome	soil	NZ_CP047897.1	NCBI rentrez	Nibribacter ruber	Bacteria	Bacteroidota	Cytophagia	Cytophagales	Hymenobacteraceae	Nibribacter	Nibribacter ruber	Nibribacter ruber	BT10
Panacibacter ginsenosidivorans strain Gsoil1550 chromosome, complete genome	refseq	1724450933	NZ_CP042435	1813871	chromosome	ginseng field	NZ_CP042435.1	NCBI rentrez	Panacibacter ginsenosidivorans	Bacteria	Bacteroidota	Chitinophagia	Chitinophagales	Chitinophagaceae	Panacibacter	Panacibacter ginsenosidivorans	Panacibacter ginsenosidivorans	Gsoil1550
Paraflavitalea soli strain 5GH32-13 chromosome, complete genome	refseq	1477143476	NZ_CP032157	2315862	chromosome	soil	NZ_CP032157.1	NCBI rentrez	Paraflavitalea soli	Bacteria	Bacteroidota	Chitinophagia	Chitinophagales	Chitinophagaceae	Paraflavitalea	Paraflavitalea soli	Paraflavitalea soli	5GH32-13
Pedobacter cryoconitis strain PAMC 27485 chromosome, complete genome	refseq	1056996454	NZ_CP014504	188932	chromosome	soil	NZ_CP014504.1	NCBI rentrez	Pedobacter cryoconitis	Bacteria	Bacteroidota	Sphingobacteriia	Sphingobacteriales	Sphingobacteriaceae	Pedobacter	Pedobacter cryoconitis	Pedobacter cryoconitis	PAMC 27485
Pedobacter ginsengisoli strain T01R-27 chromosome, complete genome	refseq	1273042651	NZ_CP024091	363852	chromosome	rhizosphere soil	NZ_CP024091.1	NCBI rentrez	Pedobacter ginsengisoli	Bacteria	Bacteroidota	Sphingobacteriia	Sphingobacteriales	Sphingobacteriaceae	Pedobacter	Pedobacter ginsengisoli	Pedobacter ginsengisoli	T01R-27
Pedobacter mucosus strain Q8-18 chromosome, complete genome	refseq	2193439677	NZ_CP087585	2895286	chromosome	soil	NZ_CP087585.1	NCBI rentrez	Pedobacter mucosus	Bacteria	Bacteroidota	Sphingobacteriia	Sphingobacteriales	Sphingobacteriaceae	Pedobacter	Pedobacter mucosus	Pedobacter mucosus	Q8-18
Pedobacter sp. PACM 27299 strain PAMC 27299 chromosome, complete genome	refseq	1011706083	NZ_CP012996	1727164	chromosome	Soil	NZ_CP012996.1	NCBI rentrez	Pedobacter sp.	Bacteria	Bacteroidota	Sphingobacteriia	Sphingobacteriales	Sphingobacteriaceae	Pedobacter	Pedobacter sp.	Pedobacter sp. PACM 27299	PAMC 27299
Pedobacter sp. KBS0701 chromosome, complete genome	refseq	1718935701	NZ_CP042171	2578106	chromosome	soil	NZ_CP042171.1	NCBI rentrez	Pedobacter sp.	Bacteria	Bacteroidota	Sphingobacteriia	Sphingobacteriales	Sphingobacteriaceae	Pedobacter	Pedobacter sp.	Pedobacter sp. KBS0701	KBS0701
Pedobacter sp. D749 chromosome, complete genome	refseq	2073368396	NZ_CP079218	2856523	chromosome	soil of natural resort	NZ_CP079218.1	NCBI rentrez	Pedobacter sp.	Bacteria	Bacteroidota	Sphingobacteriia	Sphingobacteriales	Sphingobacteriaceae	Pedobacter	Pedobacter sp.	Pedobacter sp. D749	D749
Pontibacter akesuensis strain AKS 1T chromosome, complete genome	refseq	1057545598	NZ_CP014766	388950	chromosome	desert soil	NZ_CP014766.1	NCBI rentrez	Pontibacter akesuensis	Bacteria	Bacteroidota	Cytophagia	Cytophagales	Hymenobacteraceae	Pontibacter	Pontibacter akesuensis	Pontibacter akesuensis	AKS 1T
Pontibacter pudoricolor strain BT214 chromosome, complete genome	refseq	1806973500	NZ_CP048106	2694930	chromosome	soil	NZ_CP048106.1	NCBI rentrez	Pontibacter pudoricolor	Bacteria	Bacteroidota	Cytophagia	Cytophagales	Hymenobacteraceae	Pontibacter	Pontibacter pudoricolor	Pontibacter pudoricolor	BT214
Pontibacter russatus strain BT326 chromosome, complete genome	refseq	1804260192	NZ_CP047984	2694929	chromosome	soil	NZ_CP047984.1	NCBI rentrez	Pontibacter russatus	Bacteria	Bacteroidota	Cytophagia	Cytophagales	Hymenobacteraceae	Pontibacter	Pontibacter russatus	Pontibacter russatus	BT326
Pontibacter sp. XAAS-72 chromosome, complete genome	refseq	2350695289	NZ_CP111079	2592049	chromosome	rhizosphere soil of Kalidium foliatum	NZ_CP111079.1	NCBI rentrez	Pontibacter sp.	Bacteria	Bacteroidota	Cytophagia	Cytophagales	Hymenobacteraceae	Pontibacter	Pontibacter sp.	Pontibacter sp. XAAS-72	XAAS-72
Pseudobacter ginsenosidimutans strain Gsoil 221 chromosome, complete genome	refseq	1724374602	NZ_CP042431	661488	chromosome	ginseng cultivating soil	NZ_CP042431.1	NCBI rentrez	Pseudobacter ginsenosidimutans	Bacteria	Bacteroidota	Chitinophagia	Chitinophagales	Chitinophagaceae	Pseudobacter	Pseudobacter ginsenosidimutans	Pseudobacter ginsenosidimutans	Gsoil 221
Pseudocnuella soli strain 17J28-1 chromosome, complete genome	refseq	1592143141	NZ_CP037755	2502779	chromosome	soil	NZ_CP037755.1	NCBI rentrez	Pseudocnuella soli	Bacteria	Bacteroidota	Chitinophagia	Chitinophagales	Chitinophagaceae	Pseudocnuella	Pseudocnuella soli	Pseudocnuella soli	17J28-1
Rhodocytophaga rosea strain 172606-1 chromosome, complete genome	refseq	1807011110	NZ_CP048222	2704465	chromosome	soil	NZ_CP048222.1	NCBI rentrez	Rhodocytophaga rosea	Bacteria	Bacteroidota	Cytophagia	Cytophagales	Cytophagaceae	Rhodocytophaga	Rhodocytophaga rosea	Rhodocytophaga rosea	172606-1
Rufibacter radiotolerans strain DG31D chromosome, complete genome	refseq	891201164	NZ_CP010777	1379910	chromosome	soil	NZ_CP010777.1	NCBI rentrez	Rufibacter radiotolerans	Bacteria	Bacteroidota	Cytophagia	Cytophagales	Hymenobacteraceae	Rufibacter	Rufibacter radiotolerans	Rufibacter radiotolerans	DG31D
Rufibacter sp. DG15C chromosome, complete genome	refseq	1054748622	NZ_CP010776	1379909	chromosome	soil	NZ_CP010776.1	NCBI rentrez	Rufibacter sp.	Bacteria	Bacteroidota	Cytophagia	Cytophagales	Hymenobacteraceae	Rufibacter	Rufibacter sp.	Rufibacter sp. DG15C	DG15C
Rufibacter tibetensis strain 1351 chromosome, complete genome	refseq	1011701097	NZ_CP012643	512763	chromosome	soil	NZ_CP012643.1	NCBI rentrez	Rufibacter tibetensis	Bacteria	Bacteroidota	Cytophagia	Cytophagales	Hymenobacteraceae	Rufibacter	Rufibacter tibetensis	Rufibacter tibetensis	1351
Sphingobacterium lactis strain DSM 22361 chromosome, complete genome	refseq	1818189700	NZ_CP049246	797291	chromosome	soil	NZ_CP049246.1	NCBI rentrez	Sphingobacterium lactis	Bacteria	Bacteroidota	Sphingobacteriia	Sphingobacteriales	Sphingobacteriaceae	Sphingobacterium	Sphingobacterium lactis	Sphingobacterium lactis	DSM 22361
Sphingobacterium psychroaquaticum strain SJ-25 chromosome, complete genome	refseq	1603951598	NZ_CP038029	561061	chromosome	soil	NZ_CP038029.1	NCBI rentrez	Sphingobacterium psychroaquaticum	Bacteria	Bacteroidota	Sphingobacteriia	Sphingobacteriales	Sphingobacteriaceae	Sphingobacterium	Sphingobacterium psychroaquaticum	Sphingobacterium psychroaquaticum	SJ-25
Sphingobacterium sp. SRCM116780 chromosome, complete genome	refseq	2178761414	NZ_CP090446	2907623	chromosome	soil	NZ_CP090446.1	NCBI rentrez	Sphingobacterium sp.	Bacteria	Bacteroidota	Sphingobacteriia	Sphingobacteriales	Sphingobacteriaceae	Sphingobacterium	Sphingobacterium sp.	Sphingobacterium sp. SRCM116780	SRCM116780
Sphingobacterium sp. G1-14 chromosome, complete genome	refseq	1208310973	NZ_CP021381	2003121	chromosome	soil	NZ_CP021381.1	NCBI rentrez	Sphingobacterium sp.	Bacteria	Bacteroidota	Sphingobacteriia	Sphingobacteriales	Sphingobacteriaceae	Sphingobacterium	Sphingobacterium sp.	Sphingobacterium sp. G1-14	G1-14
Spirosoma aureum strain BT328 chromosome, complete genome	refseq	1826459395	NZ_CP050063	2692134	chromosome	soil	NZ_CP050063.1	NCBI rentrez	Spirosoma aureum	Bacteria	Bacteroidota	Cytophagia	Cytophagales	Cytophagaceae	Spirosoma	Spirosoma aureum	Spirosoma aureum	BT328
Spirosoma montaniterrae strain DY10 chromosome, complete genome	refseq	1143217076	NZ_CP014263	1178516	chromosome	soil	NZ_CP014263.1	NCBI rentrez	Spirosoma montaniterrae	Bacteria	Bacteroidota	Cytophagia	Cytophagales	Cytophagaceae	Spirosoma	Spirosoma montaniterrae	Spirosoma montaniterrae	DY10
Spirosoma radiotolerans strain DG5A chromosome, complete genome	refseq	817524426	NZ_CP010429	1379870	chromosome	soil	NZ_CP010429.1	NCBI rentrez	Spirosoma radiotolerans	Bacteria	Bacteroidota	Cytophagia	Cytophagales	Cytophagaceae	Spirosoma	Spirosoma radiotolerans	Spirosoma radiotolerans	DG5A
Spirosoma sp. KUDC1026 chromosome, complete genome	refseq	1863146464	NZ_CP056032	2745947	chromosome	rhizospheric soil	NZ_CP056032.1	NCBI rentrez	Spirosoma sp.	Bacteria	Bacteroidota	Cytophagia	Cytophagales	Cytophagaceae	Spirosoma	Spirosoma sp.	Spirosoma sp. KUDC1026	KUDC1026
Tellurirhabdus rosea strain U15T chromosome, complete genome	refseq	2351124570	NZ_CP111085	2674997	chromosome	soil of Udo port	NZ_CP111085.1	NCBI rentrez	Tellurirhabdus rosea	Bacteria	Bacteroidota	Cytophagia	Cytophagales	Cytophagaceae	Tellurirhabdus	Tellurirhabdus rosea	Tellurirhabdus rosea	U15T
Ktedonosporobacter rubrisoli strain SCAWS-G2 chromosome, complete genome	refseq	1575447097	NZ_CP035758	2509675	chromosome	soil	NZ_CP035758.1	NCBI rentrez	Ktedonosporobacter rubrisoli	Bacteria	Chloroflexi	Ktedonobacteria	Ktedonobacterales	Ktedonosporobacteraceae	Ktedonosporobacter	Ktedonosporobacter rubrisoli	Ktedonosporobacter rubrisoli	SCAWS-G2
Anabaena sp. YBS01 chromosome, complete genome	refseq	1772620298	NZ_CP034058	2490939	chromosome	soil	NZ_CP034058.1	NCBI rentrez	Anabaena sp.	Bacteria	Cyanobacteria	NULL	Nostocales	Nostocaceae	Anabaena	Anabaena sp.	Anabaena sp. YBS01	YBS01
Nostoc flagelliforme CCNUN1 chromosome, complete genome	refseq	1302476927	NZ_CP024785	2038116	chromosome	desert soil	NZ_CP024785.1	NCBI rentrez	Nostoc flagelliforme	Bacteria	Cyanobacteria	NULL	Nostocales	Nostocaceae	Nostoc	Nostoc flagelliforme	Nostoc flagelliforme CCNUN1	CCNUN1
Nostoc sp. NIES-3756 chromosome, complete genome	refseq	1056327725	NZ_AP017295	1751286	chromosome	soil	NZ_AP017295.1	NCBI rentrez	Nostoc sp.	Bacteria	Cyanobacteria	NULL	Nostocales	Nostocaceae	Nostoc	Nostoc sp.	Nostoc sp. NIES-3756	NIES-3756
Oxynema aestuarii AP17 chromosome, complete genome	refseq	1832992055	NZ_CP051167	2064643	chromosome	mangrove intertidal soil surface	NZ_CP051167.1	NCBI rentrez	Oxynema aestuarii	Bacteria	Cyanobacteria	NULL	Oscillatoriales	Microcoleaceae	Oxynema	Oxynema aestuarii	Oxynema aestuarii AP17	AP17
Stanieria sp. NIES-3757 plasmid plasmid1 DNA, complete genome	refseq	1246804022	NZ_AP017376	1807358	plasmid	soil	NZ_AP017376.1	NCBI rentrez	Stanieria sp.	Bacteria	Cyanobacteria	NULL	Pleurocapsales	Dermocarpellaceae	Stanieria	Stanieria sp.	Stanieria sp. NIES-3757	NIES-3757
Stanieria sp. NIES-3757 DNA, complete genome	refseq	1246803856	NZ_AP017375	1807358	chromosome	soil	NZ_AP017375.1	NCBI rentrez	Stanieria sp.	Bacteria	Cyanobacteria	NULL	Pleurocapsales	Dermocarpellaceae	Stanieria	Stanieria sp.	Stanieria sp. NIES-3757	NIES-3757
Deinococcus actinosclerus strain BM2 chromosome, complete genome	refseq	1011240947	NZ_CP013910	1768108	chromosome	soil	NZ_CP013910.1	NCBI rentrez	Deinococcus actinosclerus	Bacteria	Deinococcus-Thermus	Deinococci	Deinococcales	Deinococcaceae	Deinococcus	Deinococcus actinosclerus	Deinococcus actinosclerus	BM2
Deinococcus irradiatisoli strain 17bor-2 chromosome, complete genome	refseq	1393468597	NZ_CP029494	2202254	chromosome	soil	NZ_CP029494.1	NCBI rentrez	Deinococcus irradiatisoli	Bacteria	Deinococcus-Thermus	Deinococci	Deinococcales	Deinococcaceae	Deinococcus	Deinococcus irradiatisoli	Deinococcus irradiatisoli	17bor-2
Deinococcus puniceus strain DY1 chromosome, complete genome	refseq	1028847112	NZ_CP011387	1182568	chromosome	soil	NZ_CP011387.1	NCBI rentrez	Deinococcus puniceus	Bacteria	Deinococcus-Thermus	Deinococci	Deinococcales	Deinococcaceae	Deinococcus	Deinococcus puniceus	Deinococcus puniceus	DY1
Deinococcus radiopugnans strain DY59 chromosome, complete genome	refseq	749198118	NZ_CP010028	57497	chromosome	Soil	NZ_CP010028.1	NCBI rentrez	Deinococcus radiopugnans	Bacteria	Deinococcus-Thermus	Deinococci	Deinococcales	Deinococcaceae	Deinococcus	Deinococcus radiopugnans	Deinococcus radiopugnans	DY59
Deinococcus soli (ex Cha et al. 2016) strain N5 chromosome, complete genome	refseq	821523401	NZ_CP011389	1309411	chromosome	soil of a rice field	NZ_CP011389.1	NCBI rentrez	Deinococcus soli	Bacteria	Deinococcus-Thermus	Deinococci	Deinococcales	Deinococcaceae	Deinococcus	Deinococcus soli (ex Cha et al. 2016)	Deinococcus soli (ex Cha et al. 2016)	N5
Deinococcus sp. KNUC1210 chromosome, complete genome	refseq	2197134451	NZ_CP092190	2917691	chromosome	rhizospheric soil	NZ_CP092190.1	NCBI rentrez	Deinococcus sp.	Bacteria	Deinococcus-Thermus	Deinococci	Deinococcales	Deinococcaceae	Deinococcus	Deinococcus sp.	Deinococcus sp. KNUC1210	KNUC1210
Deinococcus sp. QL22 chromosome, complete genome	refseq	2239921799	NZ_CP097149	2939437	chromosome	soil	NZ_CP097149.1	NCBI rentrez	Deinococcus sp.	Bacteria	Deinococcus-Thermus	Deinococci	Deinococcales	Deinococcaceae	Deinococcus	Deinococcus sp.	Deinococcus sp. QL22	QL22
Deinococcus sp. TS-293 chromosome, complete genome	refseq	2107149394	NZ_CP083455	2737050	chromosome	coastal dune soil	NZ_CP083455.1	NCBI rentrez	Deinococcus sp.	Bacteria	Deinococcus-Thermus	Deinococci	Deinococcales	Deinococcaceae	Deinococcus	Deinococcus sp.	Deinococcus sp. TS-293	TS-293
Deinococcus wulumuqiensis R12 chromosome, complete genome	refseq	1819292588	NZ_CP049357	1288484	chromosome	soil	NZ_CP049357.1	NCBI rentrez	Deinococcus wulumuqiensis	Bacteria	Deinococcus-Thermus	Deinococci	Deinococcales	Deinococcaceae	Deinococcus	Deinococcus wulumuqiensis	Deinococcus wulumuqiensis R12	R12
Thermus sp. NEB1569 chromosome, complete genome	refseq	2199720557	NZ_CP092445	2918899	chromosome	soil from geothermal area	NZ_CP092445.1	NCBI rentrez	Thermus sp.	Bacteria	Deinococcus-Thermus	Deinococci	Thermales	Thermaceae	Thermus	Thermus sp.	Thermus sp. NEB1569	NEB1569
Alicyclobacillus acidoterrestris strain DSM 3922 chromosome, complete genome	refseq	2211912521	NZ_CP080467	1450	chromosome	soil	NZ_CP080467.1	NCBI rentrez	Alicyclobacillus acidoterrestris	Bacteria	Firmicutes	Bacilli	Bacillales	Alicyclobacillaceae	Alicyclobacillus	Alicyclobacillus acidoterrestris	Alicyclobacillus acidoterrestris	DSM 3922
Alkalihalobacillus clausii strain DSM 8716 chromosome, complete genome	refseq	1231880436	NZ_CP019985	79880	chromosome	garden soil	NZ_CP019985.1	NCBI rentrez	Alkalihalobacillus clausii	Bacteria	Firmicutes	Bacilli	Bacillales	Bacillaceae	Alkalihalobacillus	Alkalihalobacillus clausii	Alkalihalobacillus clausii	DSM 8716
Alkalihalobacillus krulwichiae strain AM31D chromosome, complete genome	refseq	1186695364	NZ_CP020814	199441	chromosome	Aromatic-compound-contaminated garden soil	NZ_CP020814.1	NCBI rentrez	Alkalihalobacillus krulwichiae	Bacteria	Firmicutes	Bacilli	Bacillales	Bacillaceae	Alkalihalobacillus	Alkalihalobacillus krulwichiae	Alkalihalobacillus krulwichiae	AM31D
Alkalihalobacillus lehensis G1 chromosome, complete genome	refseq	754215179	NZ_CP003923	1246626	chromosome	soil	NZ_CP003923.1	NCBI rentrez	Alkalihalobacillus lehensis	Bacteria	Firmicutes	Bacilli	Bacillales	Bacillaceae	Alkalihalobacillus	Alkalihalobacillus lehensis	Alkalihalobacillus lehensis G1	G1
Aneurinibacillus soli strain CB4 chromosome, complete genome	refseq	1246883599	NZ_AP017312	1500254	chromosome	soil	NZ_AP017312.1	NCBI rentrez	Aneurinibacillus soli	Bacteria	Firmicutes	Bacilli	Bacillales	Paenibacillaceae	Aneurinibacillus	Aneurinibacillus soli	Aneurinibacillus soli	CB4
Anoxybacillus amylolyticus strain DSM 15939 chromosome, complete genome	refseq	1054558878	NZ_CP015438	294699	chromosome	Soil	NZ_CP015438.1	NCBI rentrez	Anoxybacillus amylolyticus	Bacteria	Firmicutes	Bacilli	Bacillales	Bacillaceae	Anoxybacillus	Anoxybacillus amylolyticus	Anoxybacillus amylolyticus	DSM 15939
Bacillus altitudinis strain CHB19 chromosome, complete genome	refseq	1741700077	NZ_CP043559	293387	chromosome	rhizosphere soil	NZ_CP043559.1	NCBI rentrez	Bacillus altitudinis	Bacteria	Firmicutes	Bacilli	Bacillales	Bacillaceae	Bacillus	Bacillus altitudinis	Bacillus altitudinis	CHB19
Bacillus altitudinis strain 47 chromosome, complete genome	refseq	2278955809	NZ_CP101609	293387	chromosome	TNT red soil	NZ_CP101609.1	NCBI rentrez	Bacillus altitudinis	Bacteria	Firmicutes	Bacilli	Bacillales	Bacillaceae	Bacillus	Bacillus altitudinis	Bacillus altitudinis	47
Bacillus altitudinis strain B12 chromosome, complete genome	refseq	2278236281	NZ_CP101506	293387	chromosome	soil	NZ_CP101506.1	NCBI rentrez	Bacillus altitudinis	Bacteria	Firmicutes	Bacilli	Bacillales	Bacillaceae	Bacillus	Bacillus altitudinis	Bacillus altitudinis	B12
Bacillus altitudinis strain CMF5 chromosome, complete genome	refseq	2258383668	NZ_CP085389	293387	chromosome	soil	NZ_CP085389.1	NCBI rentrez	Bacillus altitudinis	Bacteria	Firmicutes	Bacilli	Bacillales	Bacillaceae	Bacillus	Bacillus altitudinis	Bacillus altitudinis	CMF5
Bacillus altitudinis strain 6ww6 chromosome, complete genome	refseq	2026840321	NZ_CP072851	293387	chromosome	soil	NZ_CP072851.1	NCBI rentrez	Bacillus altitudinis	Bacteria	Firmicutes	Bacilli	Bacillales	Bacillaceae	Bacillus	Bacillus altitudinis	Bacillus altitudinis	6ww6
Bacillus altitudinis strain N435-3 chromosome, complete genome	refseq	2214256471	NZ_CP064089	293387	chromosome	Soil in tiger area of zoo	NZ_CP064089.1	NCBI rentrez	Bacillus altitudinis	Bacteria	Firmicutes	Bacilli	Bacillales	Bacillaceae	Bacillus	Bacillus altitudinis	Bacillus altitudinis	N435-3
Bacillus altitudinis strain JYY-02 chromosome, complete genome	refseq	2209085910	NZ_CP093150	293387	chromosome	Fertile soil	NZ_CP093150.1	NCBI rentrez	Bacillus altitudinis	Bacteria	Firmicutes	Bacilli	Bacillales	Bacillaceae	Bacillus	Bacillus altitudinis	Bacillus altitudinis	JYY-02
Bacillus altitudinis strain 1817 chromosome, complete genome	refseq	1997468781	NZ_CP065591	293387	chromosome	Soil samples of chilli in Haidian Harbor Garden, Haikou city, Hainan Province, China	NZ_CP065591.1	NCBI rentrez	Bacillus altitudinis	Bacteria	Firmicutes	Bacilli	Bacillales	Bacillaceae	Bacillus	Bacillus altitudinis	Bacillus altitudinis	1817
Bacillus altitudinis strain ws31 chromosome, complete genome	refseq	1969266465	NZ_CP068389	293387	chromosome	soil	NZ_CP068389.1	NCBI rentrez	Bacillus altitudinis	Bacteria	Firmicutes	Bacilli	Bacillales	Bacillaceae	Bacillus	Bacillus altitudinis	Bacillus altitudinis	ws31
Bacillus altitudinis strain GQYP101 chromosome, complete genome	refseq	1672634620	NZ_CP040514	293387	chromosome	Lycium barbarum rhizosphere soil	NZ_CP040514.1	NCBI rentrez	Bacillus altitudinis	Bacteria	Firmicutes	Bacilli	Bacillales	Bacillaceae	Bacillus	Bacillus altitudinis	Bacillus altitudinis	GQYP101
Bacillus altitudinis strain NJ-V2 chromosome, complete genome	refseq	949773636	NZ_CP012482	293387	chromosome	soil	NZ_CP012482.1	NCBI rentrez	Bacillus altitudinis	Bacteria	Firmicutes	Bacilli	Bacillales	Bacillaceae	Bacillus	Bacillus altitudinis	Bacillus altitudinis	NJ-V2
Bacillus altitudinis strain NJ-M2 chromosome, complete genome	refseq	949745812	NZ_CP012329	293387	chromosome	soil	NZ_CP012329.1	NCBI rentrez	Bacillus altitudinis	Bacteria	Firmicutes	Bacilli	Bacillales	Bacillaceae	Bacillus	Bacillus altitudinis	Bacillus altitudinis	NJ-M2
Bacillus altitudinis strain GR-8 chromosome, complete genome	refseq	915500045	NZ_CP009108	293387	chromosome	Soil	NZ_CP009108.1	NCBI rentrez	Bacillus altitudinis	Bacteria	Firmicutes	Bacilli	Bacillales	Bacillaceae	Bacillus	Bacillus altitudinis	Bacillus altitudinis	GR-8
Bacillus altitudinis strain SCU11 chromosome, complete genome	refseq	2073877761	NZ_CP048811	293387	chromosome	Soil for garbage dump	NZ_CP048811.1	NCBI rentrez	Bacillus altitudinis	Bacteria	Firmicutes	Bacilli	Bacillales	Bacillaceae	Bacillus	Bacillus altitudinis	Bacillus altitudinis	SCU11
Bacillus altitudinis strain LZP 02 chromosome, complete genome	refseq	2065355974	NZ_CP075052	293387	chromosome	rice rhizosphere soil	NZ_CP075052.1	NCBI rentrez	Bacillus altitudinis	Bacteria	Firmicutes	Bacilli	Bacillales	Bacillaceae	Bacillus	Bacillus altitudinis	Bacillus altitudinis	LZP 02
Bacillus altitudinis strain NJ-V chromosome, complete genome	refseq	1050246264	NZ_CP012330	293387	chromosome	soil	NZ_CP012330.1	NCBI rentrez	Bacillus altitudinis	Bacteria	Firmicutes	Bacilli	Bacillales	Bacillaceae	Bacillus	Bacillus altitudinis	Bacillus altitudinis	NJ-V
Bacillus amyloliquefaciens strain GL18 chromosome, complete genome	refseq	2231356507	NZ_CP096033	1390	chromosome	rhizosphere soil	NZ_CP096033.1	NCBI rentrez	Bacillus amyloliquefaciens	Bacteria	Firmicutes	Bacilli	Bacillales	Bacillaceae	Bacillus	Bacillus amyloliquefaciens	Bacillus amyloliquefaciens	GL18
Bacillus amyloliquefaciens strain S499 chromosome, complete genome	refseq	1036086780	NZ_CP014700	1390	chromosome	soil	NZ_CP014700.1	NCBI rentrez	Bacillus amyloliquefaciens	Bacteria	Firmicutes	Bacilli	Bacillales	Bacillaceae	Bacillus	Bacillus amyloliquefaciens	Bacillus amyloliquefaciens	S499
Bacillus amyloliquefaciens strain HM618 chromosome, complete genome	refseq	1914561413	NZ_CP029466	1390	chromosome	soil	NZ_CP029466.1	NCBI rentrez	Bacillus amyloliquefaciens	Bacteria	Firmicutes	Bacilli	Bacillales	Bacillaceae	Bacillus	Bacillus amyloliquefaciens	Bacillus amyloliquefaciens	HM618
Bacillus amyloliquefaciens strain KC41 chromosome, complete genome	refseq	1757446184	NZ_CP044444	1390	chromosome	soil	NZ_CP044444.1	NCBI rentrez	Bacillus amyloliquefaciens	Bacteria	Firmicutes	Bacilli	Bacillales	Bacillaceae	Bacillus	Bacillus amyloliquefaciens	Bacillus amyloliquefaciens	KC41
Bacillus amyloliquefaciens strain JP3144 chromosome, complete genome	refseq	2090246330	NZ_CP082283	1390	chromosome	soil	NZ_CP082283.1	NCBI rentrez	Bacillus amyloliquefaciens	Bacteria	Firmicutes	Bacilli	Bacillales	Bacillaceae	Bacillus	Bacillus amyloliquefaciens	Bacillus amyloliquefaciens	JP3144
Bacillus amyloliquefaciens strain JP3042 chromosome, complete genome	refseq	2089976546	NZ_CP082243	1390	chromosome	soil	NZ_CP082243.1	NCBI rentrez	Bacillus amyloliquefaciens	Bacteria	Firmicutes	Bacilli	Bacillales	Bacillaceae	Bacillus	Bacillus amyloliquefaciens	Bacillus amyloliquefaciens	JP3042
Bacillus amyloliquefaciens strain 205 chromosome, complete genome	refseq	1852803104	NZ_CP054415	1390	chromosome	soil	NZ_CP054415.1	NCBI rentrez	Bacillus amyloliquefaciens	Bacteria	Firmicutes	Bacilli	Bacillales	Bacillaceae	Bacillus	Bacillus amyloliquefaciens	Bacillus amyloliquefaciens	205
Bacillus amyloliquefaciens strain WF02 chromosome, complete genome	refseq	1844039850	NZ_CP053376	1390	chromosome	soil	NZ_CP053376.1	NCBI rentrez	Bacillus amyloliquefaciens	Bacteria	Firmicutes	Bacilli	Bacillales	Bacillaceae	Bacillus	Bacillus amyloliquefaciens	Bacillus amyloliquefaciens	WF02
Bacillus amyloliquefaciens strain L-17 chromosome, complete genome	refseq	2044613762	NZ_CP074391	1390	chromosome	soil	NZ_CP074391.1	NCBI rentrez	Bacillus amyloliquefaciens	Bacteria	Firmicutes	Bacilli	Bacillales	Bacillaceae	Bacillus	Bacillus amyloliquefaciens	Bacillus amyloliquefaciens	L-17
Bacillus amyloliquefaciens strain SN16-1 chromosome, complete genome	refseq	2046570082	NZ_CP075547	1390	chromosome	Natural soil	NZ_CP075547.1	NCBI rentrez	Bacillus amyloliquefaciens	Bacteria	Firmicutes	Bacilli	Bacillales	Bacillaceae	Bacillus	Bacillus amyloliquefaciens	Bacillus amyloliquefaciens	SN16-1
Bacillus amyloliquefaciens strain Ba13 chromosome, complete genome	refseq	2036195501	NZ_CP073635	1390	chromosome	soil	NZ_CP073635.1	NCBI rentrez	Bacillus amyloliquefaciens	Bacteria	Firmicutes	Bacilli	Bacillales	Bacillaceae	Bacillus	Bacillus amyloliquefaciens	Bacillus amyloliquefaciens	Ba13
Bacillus amyloliquefaciens strain G10 chromosome, complete genome	refseq	2024121047	NZ_CP072612	1390	chromosome	soil	NZ_CP072612.1	NCBI rentrez	Bacillus amyloliquefaciens	Bacteria	Firmicutes	Bacilli	Bacillales	Bacillaceae	Bacillus	Bacillus amyloliquefaciens	Bacillus amyloliquefaciens	G10
Bacillus amyloliquefaciens strain DGL1 chromosome, complete genome	refseq	1942872186	NZ_CP065539	1390	chromosome	soil	NZ_CP065539.1	NCBI rentrez	Bacillus amyloliquefaciens	Bacteria	Firmicutes	Bacilli	Bacillales	Bacillaceae	Bacillus	Bacillus amyloliquefaciens	Bacillus amyloliquefaciens	DGL1
Bacillus amyloliquefaciens strain WS-8 chromosome, complete genome	refseq	1126145825	NZ_CP018200	1390	chromosome	soil	NZ_CP018200.1	NCBI rentrez	Bacillus amyloliquefaciens	Bacteria	Firmicutes	Bacilli	Bacillales	Bacillaceae	Bacillus	Bacillus amyloliquefaciens	Bacillus amyloliquefaciens	WS-8
Bacillus amyloliquefaciens strain ZF57 chromosome, complete genome	refseq	2156033149	NZ_CP087391	1390	chromosome	soil	NZ_CP087391.1	NCBI rentrez	Bacillus amyloliquefaciens	Bacteria	Firmicutes	Bacilli	Bacillales	Bacillaceae	Bacillus	Bacillus amyloliquefaciens	Bacillus amyloliquefaciens	ZF57
Bacillus anthracis strain 2000031021 chromosome, complete genome	refseq	749295447	NZ_CP007618	1392	chromosome	soil	NZ_CP007618.1	NCBI rentrez	Bacillus anthracis	Bacteria	Firmicutes	Bacilli	Bacillales	Bacillaceae	Bacillus	Bacillus anthracis	Bacillus anthracis	2000031021
Bacillus anthracis strain HYU01 chromosome, complete genome	refseq	749295519	NZ_CP008846	1392	chromosome	soil	NZ_CP008846.1	NCBI rentrez	Bacillus anthracis	Bacteria	Firmicutes	Bacilli	Bacillales	Bacillaceae	Bacillus	Bacillus anthracis	Bacillus anthracis	HYU01
Bacillus anthracis strain 2002013094 chromosome, complete genome	refseq	755165391	NZ_CP009902	1392	chromosome	Soil	NZ_CP009902.1	NCBI rentrez	Bacillus anthracis	Bacteria	Firmicutes	Bacilli	Bacillales	Bacillaceae	Bacillus	Bacillus anthracis	Bacillus anthracis	2002013094
Bacillus anthracis strain P04210076 chromosome, complete genome	refseq	2083898297	NZ_CP081175	1392	chromosome	soil	NZ_CP081175.1	NCBI rentrez	Bacillus anthracis	Bacteria	Firmicutes	Bacilli	Bacillales	Bacillaceae	Bacillus	Bacillus anthracis	Bacillus anthracis	P04210076
Bacillus anthracis strain CMF9 chromosome, complete genome	refseq	2258371533	NZ_CP085402	1392	chromosome	soil	NZ_CP085402.1	NCBI rentrez	Bacillus anthracis	Bacteria	Firmicutes	Bacilli	Bacillales	Bacillaceae	Bacillus	Bacillus anthracis	Bacillus anthracis	CMF9
Bacillus anthracis strain AF039 chromosome, complete genome	refseq	2194574795	NZ_CP076219	1392	chromosome	soil	NZ_CP076219.1	NCBI rentrez	Bacillus anthracis	Bacteria	Firmicutes	Bacilli	Bacillales	Bacillaceae	Bacillus	Bacillus anthracis	Bacillus anthracis	AF039
Bacillus anthracis strain SA020 chromosome, complete genome	refseq	2194574758	NZ_CP076216	1392	chromosome	soil	NZ_CP076216.1	NCBI rentrez	Bacillus anthracis	Bacteria	Firmicutes	Bacilli	Bacillales	Bacillaceae	Bacillus	Bacillus anthracis	Bacillus anthracis	SA020
Bacillus anthracis strain BUL 32 chromosome, complete genome	refseq	2194574524	NZ_CP076176	1392	chromosome	soil	NZ_CP076176.1	NCBI rentrez	Bacillus anthracis	Bacteria	Firmicutes	Bacilli	Bacillales	Bacillaceae	Bacillus	Bacillus anthracis	Bacillus anthracis	BUL 32
Bacillus anthracis strain BUL 12 chromosome, complete genome	refseq	2194574192	NZ_CP076178	1392	chromosome	soil	NZ_CP076178.1	NCBI rentrez	Bacillus anthracis	Bacteria	Firmicutes	Bacilli	Bacillales	Bacillaceae	Bacillus	Bacillus anthracis	Bacillus anthracis	BUL 12
Bacillus anthracis strain BUL 14 chromosome, complete genome	refseq	2194574183	NZ_CP076163	1392	chromosome	soil	NZ_CP076163.1	NCBI rentrez	Bacillus anthracis	Bacteria	Firmicutes	Bacilli	Bacillales	Bacillaceae	Bacillus	Bacillus anthracis	Bacillus anthracis	BUL 14
Bacillus anthracis strain Tangail-4/2 chromosome, complete genome	refseq	2194574123	NZ_CP076198	1392	chromosome	soil	NZ_CP076198.1	NCBI rentrez	Bacillus anthracis	Bacteria	Firmicutes	Bacilli	Bacillales	Bacillaceae	Bacillus	Bacillus anthracis	Bacillus anthracis	Tangail-4/2
Bacillus anthracis strain BUL 40 chromosome, complete genome	refseq	2194315620	NZ_CP076146	1392	chromosome	soil	NZ_CP076146.1	NCBI rentrez	Bacillus anthracis	Bacteria	Firmicutes	Bacilli	Bacillales	Bacillaceae	Bacillus	Bacillus anthracis	Bacillus anthracis	BUL 40
Bacillus anthracis strain BUL 19 chromosome, complete genome	refseq	2194315306	NZ_CP076148	1392	chromosome	soil	NZ_CP076148.1	NCBI rentrez	Bacillus anthracis	Bacteria	Firmicutes	Bacilli	Bacillales	Bacillaceae	Bacillus	Bacillus anthracis	Bacillus anthracis	BUL 19
Bacillus anthracis strain BUL 16 chromosome, complete genome	refseq	2194311109	NZ_CP076154	1392	chromosome	soil	NZ_CP076154.1	NCBI rentrez	Bacillus anthracis	Bacteria	Firmicutes	Bacilli	Bacillales	Bacillaceae	Bacillus	Bacillus anthracis	Bacillus anthracis	BUL 16
Bacillus anthracis strain BUL 31 chromosome, complete genome	refseq	2194309604	NZ_CP076151	1392	chromosome	soil	NZ_CP076151.1	NCBI rentrez	Bacillus anthracis	Bacteria	Firmicutes	Bacilli	Bacillales	Bacillaceae	Bacillus	Bacillus anthracis	Bacillus anthracis	BUL 31
Bacillus atrophaeus strain PENSV20 chromosome, complete genome	refseq	2076697377	NZ_CP050705	1452	chromosome	soil	NZ_CP050705.1	NCBI rentrez	Bacillus atrophaeus	Bacteria	Firmicutes	Bacilli	Bacillales	Bacillaceae	Bacillus	Bacillus atrophaeus	Bacillus atrophaeus	PENSV20
Bacillus atrophaeus strain CNY01 chromosome, complete genome	refseq	2036156178	NZ_CP073265	1452	chromosome	soil	NZ_CP073265.1	NCBI rentrez	Bacillus atrophaeus	Bacteria	Firmicutes	Bacilli	Bacillales	Bacillaceae	Bacillus	Bacillus atrophaeus	Bacillus atrophaeus	CNY01
Bacillus badius strain NBPM-293 chromosome, complete genome	refseq	2100864094	NZ_CP082363	1455	chromosome	soil	NZ_CP082363.1	NCBI rentrez	Bacillus badius	Bacteria	Firmicutes	Bacilli	Bacillales	Bacillaceae	Bacillus	Bacillus badius	Bacillus badius	NBPM-293
Bacillus bombysepticus strain F12 chromosome, complete genome	refseq	2258367799	NZ_CP085406	658666	chromosome	soil	NZ_CP085406.1	NCBI rentrez	Bacillus bombysepticus	Bacteria	Firmicutes	Bacilli	Bacillales	Bacillaceae	Bacillus	Bacillus bombysepticus	Bacillus bombysepticus	F12
Bacillus cereus strain CMCC P0011 chromosome, complete genome	refseq	1024921196	NZ_CP011153	1396	chromosome	soil	NZ_CP011153.1	NCBI rentrez	Bacillus cereus	Bacteria	Firmicutes	Bacilli	Bacillales	Bacillaceae	Bacillus	Bacillus cereus	Bacillus cereus	CMCC P0011
Bacillus cereus strain CMCC P0021 chromosome, complete genome	refseq	1024917431	NZ_CP011151	1396	chromosome	soil	NZ_CP011151.1	NCBI rentrez	Bacillus cereus	Bacteria	Firmicutes	Bacilli	Bacillales	Bacillaceae	Bacillus	Bacillus cereus	Bacillus cereus	CMCC P0021
Bacillus cereus strain HD1.4B chromosome, complete genome	refseq	2127913194	NZ_CP085510	1396	chromosome	soil from tomato plant	NZ_CP085510.1	NCBI rentrez	Bacillus cereus	Bacteria	Firmicutes	Bacilli	Bacillales	Bacillaceae	Bacillus	Bacillus cereus	Bacillus cereus	HD1.4B
Bacillus cereus strain HD2.4 chromosome, complete genome	refseq	2127912824	NZ_CP085506	1396	chromosome	soil from tomato plant roots	NZ_CP085506.1	NCBI rentrez	Bacillus cereus	Bacteria	Firmicutes	Bacilli	Bacillales	Bacillaceae	Bacillus	Bacillus cereus	Bacillus cereus	HD2.4
Bacillus cereus strain S2-8 chromosome, complete genome	refseq	756411783	NZ_CP009605	1396	chromosome	soil	NZ_CP009605.1	NCBI rentrez	Bacillus cereus	Bacteria	Firmicutes	Bacilli	Bacillales	Bacillaceae	Bacillus	Bacillus cereus	Bacillus cereus	S2-8
Bacillus cereus strain PT1 chromosome, complete genome	refseq	2324293718	NZ_CP089518	1396	chromosome	soil	NZ_CP089518.1	NCBI rentrez	Bacillus cereus	Bacteria	Firmicutes	Bacilli	Bacillales	Bacillaceae	Bacillus	Bacillus cereus	Bacillus cereus	PT1
Bacillus cereus strain SRCM116293 chromosome, complete genome	refseq	2312124216	NZ_CP106675	1396	chromosome	soil	NZ_CP106675.1	NCBI rentrez	Bacillus cereus	Bacteria	Firmicutes	Bacilli	Bacillales	Bacillaceae	Bacillus	Bacillus cereus	Bacillus cereus	SRCM116293
Bacillus cereus strain C-1 chromosome, complete genome	refseq	2283620982	NZ_CP089601	1396	chromosome	soil	NZ_CP089601.1	NCBI rentrez	Bacillus cereus	Bacteria	Firmicutes	Bacilli	Bacillales	Bacillaceae	Bacillus	Bacillus cereus	Bacillus cereus	C-1
Bacillus cereus strain GSICC 30237 chromosome, complete genome	refseq	2281498351	NZ_CP091476	1396	chromosome	soil	NZ_CP091476.1	NCBI rentrez	Bacillus cereus	Bacteria	Firmicutes	Bacilli	Bacillales	Bacillaceae	Bacillus	Bacillus cereus	Bacillus cereus	GSICC 30237
Bacillus cereus strain CF4-51 chromosome, complete genome	refseq	2054835164	NZ_CP063158	1396	chromosome	soil	NZ_CP063158.1	NCBI rentrez	Bacillus cereus	Bacteria	Firmicutes	Bacilli	Bacillales	Bacillaceae	Bacillus	Bacillus cereus	Bacillus cereus	CF4-51
Bacillus cereus strain HT18 chromosome, complete genome	refseq	2214905056	NZ_AP024504	1396	chromosome	soil	NZ_AP024504.2	NCBI rentrez	Bacillus cereus	Bacteria	Firmicutes	Bacilli	Bacillales	Bacillaceae	Bacillus	Bacillus cereus	Bacillus cereus	HT18
Bacillus cereus strain DQ01 chromosome, complete genome	refseq	2242467736	NZ_CP097351	1396	chromosome	oil contaminated soil	NZ_CP097351.1	NCBI rentrez	Bacillus cereus	Bacteria	Firmicutes	Bacilli	Bacillales	Bacillaceae	Bacillus	Bacillus cereus	Bacillus cereus	DQ01
Bacillus cereus strain CDHWZ7 chromosome, complete genome	refseq	2230050593	NZ_CP095767	1396	chromosome	dry soil	NZ_CP095767.1	NCBI rentrez	Bacillus cereus	Bacteria	Firmicutes	Bacilli	Bacillales	Bacillaceae	Bacillus	Bacillus cereus	Bacillus cereus	CDHWZ7
Bacillus cereus strain AR156 chromosome, complete genome	refseq	1103718102	NZ_CP015589	1396	chromosome	garden soil	NZ_CP015589.1	NCBI rentrez	Bacillus cereus	Bacteria	Firmicutes	Bacilli	Bacillales	Bacillaceae	Bacillus	Bacillus cereus	Bacillus cereus	AR156
Bacillus cereus strain NJ-W chromosome, complete genome	refseq	925173495	NZ_CP012483	1396	chromosome	soil	NZ_CP012483.1	NCBI rentrez	Bacillus cereus	Bacteria	Firmicutes	Bacilli	Bacillales	Bacillaceae	Bacillus	Bacillus cereus	Bacillus cereus	NJ-W
Bacillus cereus strain MH19 chromosome, complete genome	refseq	1624297978	NZ_CP039269	1396	chromosome	soil	NZ_CP039269.1	NCBI rentrez	Bacillus cereus	Bacteria	Firmicutes	Bacilli	Bacillales	Bacillaceae	Bacillus	Bacillus cereus	Bacillus cereus	MH19
Bacillus cereus strain CPT56D-587-MTF chromosome, complete genome	refseq	2175986497	NZ_CP090081	1396	chromosome	Contaminated soil sample CPT56DS-C from Oak Ridge Reservation Area 3	NZ_CP090081.1	NCBI rentrez	Bacillus cereus	Bacteria	Firmicutes	Bacilli	Bacillales	Bacillaceae	Bacillus	Bacillus cereus	Bacillus cereus	CPT56D-587-MTF
Bacillus cereus strain CTMA_1571 chromosome, complete genome	refseq	1964851193	NZ_CP053656	1396	chromosome	soil	NZ_CP053656.2	NCBI rentrez	Bacillus cereus	Bacteria	Firmicutes	Bacilli	Bacillales	Bacillaceae	Bacillus	Bacillus cereus	Bacillus cereus	CTMA_1571
Bacillus cereus strain SB1 chromosome, complete genome	refseq	1786309718	NZ_CP045606	1396	chromosome	soil	NZ_CP045606.2	NCBI rentrez	Bacillus cereus	Bacteria	Firmicutes	Bacilli	Bacillales	Bacillaceae	Bacillus	Bacillus cereus	Bacillus cereus	SB1
Bacillus cereus strain N435-1 chromosome, complete genome	refseq	2214316534	NZ_CP063975	1396	chromosome	Soil in tiger area of zoo	NZ_CP063975.1	NCBI rentrez	Bacillus cereus	Bacteria	Firmicutes	Bacilli	Bacillales	Bacillaceae	Bacillus	Bacillus cereus	Bacillus cereus	N435-1
Bacillus cereus strain ZB201708 chromosome, complete genome	refseq	1553317986	NZ_CP030982	1396	chromosome	soil	NZ_CP030982.1	NCBI rentrez	Bacillus cereus	Bacteria	Firmicutes	Bacilli	Bacillales	Bacillaceae	Bacillus	Bacillus cereus	Bacillus cereus	ZB201708
Bacillus glycinifermentans strain MGMM1 chromosome, complete genome	refseq	2229057847	NZ_CP095476	1664069	chromosome	Chernozemic soil	NZ_CP095476.1	NCBI rentrez	Bacillus glycinifermentans	Bacteria	Firmicutes	Bacilli	Bacillales	Bacillaceae	Bacillus	Bacillus glycinifermentans	Bacillus glycinifermentans	MGMM1
Bacillus halotolerans strain S-5 chromosome, complete genome	refseq	2282401781	NZ_CP101718	260554	chromosome	soil	NZ_CP101718.1	NCBI rentrez	Bacillus halotolerans	Bacteria	Firmicutes	Bacilli	Bacillales	Bacillaceae	Bacillus	Bacillus halotolerans	Bacillus halotolerans	S-5
Bacillus halotolerans strain MEC_B301 chromosome, complete genome	refseq	2272097328	NZ_CP100752	260554	chromosome	soil	NZ_CP100752.1	NCBI rentrez	Bacillus halotolerans	Bacteria	Firmicutes	Bacilli	Bacillales	Bacillaceae	Bacillus	Bacillus halotolerans	Bacillus halotolerans	MEC_B301
Bacillus halotolerans strain KKD1 chromosome, complete genome	refseq	1858782025	NZ_CP054584	260554	chromosome	saline-alkali rhizosphere soil of Androsace umbellata in Hoh Xil	NZ_CP054584.1	NCBI rentrez	Bacillus halotolerans	Bacteria	Firmicutes	Bacilli	Bacillales	Bacillaceae	Bacillus	Bacillus halotolerans	Bacillus halotolerans	KKD1
Bacillus halotolerans strain ZB201702 chromosome, complete genome	refseq	1553281036	NZ_CP029364	260554	chromosome	dry salty rhizosphere soil of maize	NZ_CP029364.1	NCBI rentrez	Bacillus halotolerans	Bacteria	Firmicutes	Bacilli	Bacillales	Bacillaceae	Bacillus	Bacillus halotolerans	Bacillus halotolerans	ZB201702
Bacillus intestinalis strain T30 chromosome, complete genome	refseq	782647852	NZ_CP011051	1963032	chromosome	soil	NZ_CP011051.1	NCBI rentrez	Bacillus intestinalis	Bacteria	Firmicutes	Bacilli	Bacillales	Bacillaceae	Bacillus	Bacillus intestinalis	Bacillus intestinalis	T30
Bacillus licheniformis strain ATCC 9789 chromosome, complete genome	refseq	1255217666	NZ_CP023729	1402	chromosome	milk,soil	NZ_CP023729.1	NCBI rentrez	Bacillus licheniformis	Bacteria	Firmicutes	Bacilli	Bacillales	Bacillaceae	Bacillus	Bacillus licheniformis	Bacillus licheniformis	ATCC 9789
Bacillus licheniformis strain KNU11 chromosome, complete genome	refseq	1722002926	NZ_CP042252	1402	chromosome	soil	NZ_CP042252.1	NCBI rentrez	Bacillus licheniformis	Bacteria	Firmicutes	Bacilli	Bacillales	Bacillaceae	Bacillus	Bacillus licheniformis	Bacillus licheniformis	KNU11
Bacillus licheniformis strain NWMCC0046 chromosome, complete genome	refseq	2176838445	NZ_CP090312	1402	chromosome	soil	NZ_CP090312.1	NCBI rentrez	Bacillus licheniformis	Bacteria	Firmicutes	Bacilli	Bacillales	Bacillaceae	Bacillus	Bacillus licheniformis	Bacillus licheniformis	NWMCC0046
Bacillus licheniformis strain BL-010 chromosome, complete genome	refseq	1227033113	NZ_CP022477	1402	chromosome	soil	NZ_CP022477.1	NCBI rentrez	Bacillus licheniformis	Bacteria	Firmicutes	Bacilli	Bacillales	Bacillaceae	Bacillus	Bacillus licheniformis	Bacillus licheniformis	BL-010
Bacillus licheniformis strain TCCC 11148 chromosome, complete genome	refseq	1706368422	NZ_CP033218	1402	chromosome	soil	NZ_CP033218.1	NCBI rentrez	Bacillus licheniformis	Bacteria	Firmicutes	Bacilli	Bacillales	Bacillaceae	Bacillus	Bacillus licheniformis	Bacillus licheniformis	TCCC 11148
Bacillus methanolicus MGA3 chromosome, complete genome	refseq	754215579	NZ_CP007739	796606	chromosome	soil sample, enrichment culture methanol as carbon source	NZ_CP007739.1	NCBI rentrez	Bacillus methanolicus	Bacteria	Firmicutes	Bacilli	Bacillales	Bacillaceae	Bacillus	Bacillus methanolicus	Bacillus methanolicus MGA3	MGA3
Bacillus methanolicus strain DFS2 chromosome, complete genome	refseq	2238012821	NZ_CP026143	1471	chromosome	Well drained, deciduous river bank forest soil	NZ_CP026143.1	NCBI rentrez	Bacillus methanolicus	Bacteria	Firmicutes	Bacilli	Bacillales	Bacillaceae	Bacillus	Bacillus methanolicus	Bacillus methanolicus	DFS2
Bacillus mojavensis strain LDFZ001 chromosome, complete genome	refseq	1926922444	NZ_CP063276	72360	chromosome	soil	NZ_CP063276.1	NCBI rentrez	Bacillus mojavensis	Bacteria	Firmicutes	Bacilli	Bacillales	Bacillaceae	Bacillus	Bacillus mojavensis	Bacillus mojavensis	LDFZ001
Bacillus mycoides strain ATCC 6462 chromosome, complete genome	refseq	754380545	NZ_CP009692	1405	chromosome	Soil	NZ_CP009692.1	NCBI rentrez	Bacillus mycoides	Bacteria	Firmicutes	Bacilli	Bacillales	Bacillaceae	Bacillus	Bacillus mycoides	Bacillus mycoides	ATCC 6462
Bacillus mycoides strain JAS85/1 chromosome, complete genome	refseq	2050094842	NZ_CP036137	1405	chromosome	soil	NZ_CP036137.1	NCBI rentrez	Bacillus mycoides	Bacteria	Firmicutes	Bacilli	Bacillales	Bacillaceae	Bacillus	Bacillus mycoides	Bacillus mycoides	JAS85/1
Bacillus mycoides strain JAS85/1 chromosome, complete genome	refseq	2050094831	NZ_CP072055	1405	chromosome	soil	NZ_CP072055.1	NCBI rentrez	Bacillus mycoides	Bacteria	Firmicutes	Bacilli	Bacillales	Bacillaceae	Bacillus	Bacillus mycoides	Bacillus mycoides	JAS85/1
Bacillus mycoides strain JAS12/5 chromosome, complete genome	refseq	2050094507	NZ_CP072057	1405	chromosome	soil	NZ_CP072057.1	NCBI rentrez	Bacillus mycoides	Bacteria	Firmicutes	Bacilli	Bacillales	Bacillaceae	Bacillus	Bacillus mycoides	Bacillus mycoides	JAS12/5
Bacillus mycoides strain JAS481 chromosome, complete genome	refseq	2050093646	NZ_CP036117	1405	chromosome	soil	NZ_CP036117.1	NCBI rentrez	Bacillus mycoides	Bacteria	Firmicutes	Bacilli	Bacillales	Bacillaceae	Bacillus	Bacillus mycoides	Bacillus mycoides	JAS481
Bacillus mycoides strain JAS06/1 chromosome, complete genome	refseq	2050092762	NZ_CP036057	1405	chromosome	soil	NZ_CP036057.1	NCBI rentrez	Bacillus mycoides	Bacteria	Firmicutes	Bacilli	Bacillales	Bacillaceae	Bacillus	Bacillus mycoides	Bacillus mycoides	JAS06/1
Bacillus mycoides strain BPN58/4 chromosome, complete genome	refseq	2050092633	NZ_CP036043	1405	chromosome	soil	NZ_CP036043.1	NCBI rentrez	Bacillus mycoides	Bacteria	Firmicutes	Bacilli	Bacillales	Bacillaceae	Bacillus	Bacillus mycoides	Bacillus mycoides	BPN58/4
Bacillus mycoides strain BPN573 chromosome, complete genome	refseq	2050090107	NZ_CP036040	1405	chromosome	soil	NZ_CP036040.1	NCBI rentrez	Bacillus mycoides	Bacteria	Firmicutes	Bacilli	Bacillales	Bacillaceae	Bacillus	Bacillus mycoides	Bacillus mycoides	BPN573
Bacillus mycoides strain BPN54/2 chromosome, complete genome	refseq	2050090002	NZ_CP036026	1405	chromosome	soil	NZ_CP036026.1	NCBI rentrez	Bacillus mycoides	Bacteria	Firmicutes	Bacilli	Bacillales	Bacillaceae	Bacillus	Bacillus mycoides	Bacillus mycoides	BPN54/2
Bacillus mycoides strain BPN211 chromosome, complete genome	refseq	2050088375	NZ_CP035984	1405	chromosome	soil	NZ_CP035984.1	NCBI rentrez	Bacillus mycoides	Bacteria	Firmicutes	Bacilli	Bacillales	Bacillaceae	Bacillus	Bacillus mycoides	Bacillus mycoides	BPN211
Bacillus mycoides strain BPN07/3 chromosome, complete genome	refseq	2050087739	NZ_CP035962	1405	chromosome	soil	NZ_CP035962.1	NCBI rentrez	Bacillus mycoides	Bacteria	Firmicutes	Bacilli	Bacillales	Bacillaceae	Bacillus	Bacillus mycoides	Bacillus mycoides	BPN07/3
Bacillus mycoides strain BPN29/1 chromosome, complete genome	refseq	2050131915	NZ_CP072065	1405	chromosome	soil	NZ_CP072065.1	NCBI rentrez	Bacillus mycoides	Bacteria	Firmicutes	Bacilli	Bacillales	Bacillaceae	Bacillus	Bacillus mycoides	Bacillus mycoides	BPN29/1
Bacillus mycoides strain JAS391 chromosome, complete genome	refseq	2050131854	NZ_CP036102	1405	chromosome	soil	NZ_CP036102.1	NCBI rentrez	Bacillus mycoides	Bacteria	Firmicutes	Bacilli	Bacillales	Bacillaceae	Bacillus	Bacillus mycoides	Bacillus mycoides	JAS391
Bacillus mycoides strain JAS12/5 chromosome, complete genome	refseq	2050131633	NZ_CP036085	1405	chromosome	soil	NZ_CP036085.1	NCBI rentrez	Bacillus mycoides	Bacteria	Firmicutes	Bacilli	Bacillales	Bacillaceae	Bacillus	Bacillus mycoides	Bacillus mycoides	JAS12/5
Bacillus mycoides strain BPN51/1 chromosome, complete genome	refseq	2050131614	NZ_CP036017	1405	chromosome	soil	NZ_CP036017.1	NCBI rentrez	Bacillus mycoides	Bacteria	Firmicutes	Bacilli	Bacillales	Bacillaceae	Bacillus	Bacillus mycoides	Bacillus mycoides	BPN51/1
Bacillus mycoides strain BPN37/2 chromosome, complete genome	refseq	2050130122	NZ_CP036004	1405	chromosome	soil	NZ_CP036004.1	NCBI rentrez	Bacillus mycoides	Bacteria	Firmicutes	Bacilli	Bacillales	Bacillaceae	Bacillus	Bacillus mycoides	Bacillus mycoides	BPN37/2
Bacillus mycoides strain BPN37/1 chromosome, complete genome	refseq	2050128983	NZ_CP035999	1405	chromosome	soil	NZ_CP035999.1	NCBI rentrez	Bacillus mycoides	Bacteria	Firmicutes	Bacilli	Bacillales	Bacillaceae	Bacillus	Bacillus mycoides	Bacillus mycoides	BPN37/1
Bacillus mycoides strain BPN29/1 chromosome, complete genome	refseq	2050128928	NZ_CP035987	1405	chromosome	soil	NZ_CP035987.1	NCBI rentrez	Bacillus mycoides	Bacteria	Firmicutes	Bacilli	Bacillales	Bacillaceae	Bacillus	Bacillus mycoides	Bacillus mycoides	BPN29/1
Bacillus mycoides strain BPN102 chromosome, complete genome	refseq	2050128706	NZ_CP035974	1405	chromosome	soil	NZ_CP035974.1	NCBI rentrez	Bacillus mycoides	Bacteria	Firmicutes	Bacilli	Bacillales	Bacillaceae	Bacillus	Bacillus mycoides	Bacillus mycoides	BPN102
Bacillus mycoides strain BPN401 chromosome, complete genome	refseq	1740724230	NZ_CP031071	1405	chromosome	soil	NZ_CP031071.1	NCBI rentrez	Bacillus mycoides	Bacteria	Firmicutes	Bacilli	Bacillales	Bacillaceae	Bacillus	Bacillus mycoides	Bacillus mycoides	BPN401
Bacillus mycoides strain Gnyt1 chromosome, complete genome	refseq	1184765965	NZ_CP020743	1405	chromosome	soil	NZ_CP020743.1	NCBI rentrez	Bacillus mycoides	Bacteria	Firmicutes	Bacilli	Bacillales	Bacillaceae	Bacillus	Bacillus mycoides	Bacillus mycoides	Gnyt1
Bacillus mycoides strain JAS823 chromosome, complete genome	refseq	2050127852	NZ_CP036132	1405	chromosome	soil	NZ_CP036132.1	NCBI rentrez	Bacillus mycoides	Bacteria	Firmicutes	Bacilli	Bacillales	Bacillaceae	Bacillus	Bacillus mycoides	Bacillus mycoides	JAS823
Bacillus mycoides strain JAS635 chromosome, complete genome	refseq	2050122502	NZ_CP036121	1405	chromosome	soil	NZ_CP036121.1	NCBI rentrez	Bacillus mycoides	Bacteria	Firmicutes	Bacilli	Bacillales	Bacillaceae	Bacillus	Bacillus mycoides	Bacillus mycoides	JAS635
Bacillus mycoides strain JAS06/3 chromosome, complete genome	refseq	2050111858	NZ_CP036064	1405	chromosome	soil	NZ_CP036064.1	NCBI rentrez	Bacillus mycoides	Bacteria	Firmicutes	Bacilli	Bacillales	Bacillaceae	Bacillus	Bacillus mycoides	Bacillus mycoides	JAS06/3
Bacillus mycoides strain BPN601 chromosome, complete genome	refseq	2050107311	NZ_CP036046	1405	chromosome	soil	NZ_CP036046.1	NCBI rentrez	Bacillus mycoides	Bacteria	Firmicutes	Bacilli	Bacillales	Bacillaceae	Bacillus	Bacillus mycoides	Bacillus mycoides	BPN601
Bacillus mycoides strain BPN52/2 chromosome, complete genome	refseq	2050107299	NZ_CP036023	1405	chromosome	soil	NZ_CP036023.1	NCBI rentrez	Bacillus mycoides	Bacteria	Firmicutes	Bacilli	Bacillales	Bacillaceae	Bacillus	Bacillus mycoides	Bacillus mycoides	BPN52/2
Bacillus mycoides strain BPN43/2 chromosome, complete genome	refseq	2050106146	NZ_CP036009	1405	chromosome	soil	NZ_CP036009.1	NCBI rentrez	Bacillus mycoides	Bacteria	Firmicutes	Bacilli	Bacillales	Bacillaceae	Bacillus	Bacillus mycoides	Bacillus mycoides	BPN43/2
Bacillus mycoides strain BPN36/2 chromosome, complete genome	refseq	2050104242	NZ_CP035994	1405	chromosome	soil	NZ_CP035994.1	NCBI rentrez	Bacillus mycoides	Bacteria	Firmicutes	Bacilli	Bacillales	Bacillaceae	Bacillus	Bacillus mycoides	Bacillus mycoides	BPN36/2
Bacillus mycoides strain BPN121 chromosome, complete genome	refseq	2050102945	NZ_CP035978	1405	chromosome	soil	NZ_CP035978.1	NCBI rentrez	Bacillus mycoides	Bacteria	Firmicutes	Bacilli	Bacillales	Bacillaceae	Bacillus	Bacillus mycoides	Bacillus mycoides	BPN121
Bacillus mycoides strain BPN03/1 chromosome, complete genome	refseq	2050101003	NZ_CP035953	1405	chromosome	soil	NZ_CP035953.1	NCBI rentrez	Bacillus mycoides	Bacteria	Firmicutes	Bacilli	Bacillales	Bacillaceae	Bacillus	Bacillus mycoides	Bacillus mycoides	BPN03/1
Bacillus mycoides strain JAS15/1 chromosome, complete genome	refseq	2050084716	NZ_CP071811	1405	chromosome	soil	NZ_CP071811.1	NCBI rentrez	Bacillus mycoides	Bacteria	Firmicutes	Bacilli	Bacillales	Bacillaceae	Bacillus	Bacillus mycoides	Bacillus mycoides	JAS15/1
Bacillus mycoides strain JAS94/5 chromosome, complete genome	refseq	2050083677	NZ_CP036145	1405	chromosome	soil	NZ_CP036145.1	NCBI rentrez	Bacillus mycoides	Bacteria	Firmicutes	Bacilli	Bacillales	Bacillaceae	Bacillus	Bacillus mycoides	Bacillus mycoides	JAS94/5
Bacillus mycoides strain JAS06/1 chromosome, complete genome	refseq	2050081459	NZ_CP072061	1405	chromosome	soil	NZ_CP072061.1	NCBI rentrez	Bacillus mycoides	Bacteria	Firmicutes	Bacilli	Bacillales	Bacillaceae	Bacillus	Bacillus mycoides	Bacillus mycoides	JAS06/1
Bacillus mycoides strain JAS23/1 chromosome, complete genome	refseq	2050077804	NZ_CP036099	1405	chromosome	soil	NZ_CP036099.1	NCBI rentrez	Bacillus mycoides	Bacteria	Firmicutes	Bacilli	Bacillales	Bacillaceae	Bacillus	Bacillus mycoides	Bacillus mycoides	JAS23/1
Bacillus mycoides strain JAS1004 chromosome, complete genome	refseq	2050076810	NZ_CP036084	1405	chromosome	soil	NZ_CP036084.1	NCBI rentrez	Bacillus mycoides	Bacteria	Firmicutes	Bacilli	Bacillales	Bacillaceae	Bacillus	Bacillus mycoides	Bacillus mycoides	JAS1004
Bacillus mycoides strain JAS014 chromosome, complete genome	refseq	2050074781	NZ_CP071808	1405	chromosome	soil	NZ_CP071808.1	NCBI rentrez	Bacillus mycoides	Bacteria	Firmicutes	Bacilli	Bacillales	Bacillaceae	Bacillus	Bacillus mycoides	Bacillus mycoides	JAS014
Bacillus mycoides strain BPN57/2 chromosome, complete genome	refseq	2050072697	NZ_CP036034	1405	chromosome	soil	NZ_CP036034.1	NCBI rentrez	Bacillus mycoides	Bacteria	Firmicutes	Bacilli	Bacillales	Bacillaceae	Bacillus	Bacillus mycoides	Bacillus mycoides	BPN57/2
Bacillus mycoides strain BPN09/1 chromosome, complete genome	refseq	2050066966	NZ_CP035965	1405	chromosome	soil	NZ_CP035965.1	NCBI rentrez	Bacillus mycoides	Bacteria	Firmicutes	Bacilli	Bacillales	Bacillaceae	Bacillus	Bacillus mycoides	Bacillus mycoides	BPN09/1
Bacillus mycoides strain BPN36/3 chromosome, complete genome	refseq	2050069051	NZ_CP035997	1405	chromosome	soil	NZ_CP035997.1	NCBI rentrez	Bacillus mycoides	Bacteria	Firmicutes	Bacilli	Bacillales	Bacillaceae	Bacillus	Bacillus mycoides	Bacillus mycoides	BPN36/3
Bacillus mycoides strain N4/130 chromosome, complete genome	refseq	2218206158	NZ_CP093835	1405	chromosome	peat soil	NZ_CP093835.1	NCBI rentrez	Bacillus mycoides	Bacteria	Firmicutes	Bacilli	Bacillales	Bacillaceae	Bacillus	Bacillus mycoides	Bacillus mycoides	N4/130
Bacillus mycoides strain LX30 chromosome, complete genome	refseq	2207113738	NZ_CP092833	1405	chromosome	soil	NZ_CP092833.1	NCBI rentrez	Bacillus mycoides	Bacteria	Firmicutes	Bacilli	Bacillales	Bacillaceae	Bacillus	Bacillus mycoides	Bacillus mycoides	LX30
Bacillus paranthracis strain Bt C4 chromosome, complete genome	refseq	2273482016	NZ_CP101135	2026186	chromosome	soil	NZ_CP101135.1	NCBI rentrez	Bacillus paranthracis	Bacteria	Firmicutes	Bacilli	Bacillales	Bacillaceae	Bacillus	Bacillus paranthracis	Bacillus paranthracis	Bt C4
Bacillus paranthracis strain KF11 chromosome, complete genome	refseq	2258364061	NZ_CP085413	2026186	chromosome	soil	NZ_CP085413.1	NCBI rentrez	Bacillus paranthracis	Bacteria	Firmicutes	Bacilli	Bacillales	Bacillaceae	Bacillus	Bacillus paranthracis	Bacillus paranthracis	KF11
Bacillus paranthracis strain PR1 chromosome, complete genome	refseq	1672680789	NZ_CP040515	2026186	chromosome	Tobacco rhizosphere soil	NZ_CP040515.1	NCBI rentrez	Bacillus paranthracis	Bacteria	Firmicutes	Bacilli	Bacillales	Bacillaceae	Bacillus	Bacillus paranthracis	Bacillus paranthracis	PR1
Bacillus paranthracis strain Gxun-30 chromosome, complete genome	refseq	1938383590	NZ_CP065149	2026186	chromosome	feather waste soil	NZ_CP065149.1	NCBI rentrez	Bacillus paranthracis	Bacteria	Firmicutes	Bacilli	Bacillales	Bacillaceae	Bacillus	Bacillus paranthracis	Bacillus paranthracis	Gxun-30
Bacillus pseudomycoides strain N451-2 chromosome, complete genome	refseq	2218217327	NZ_CP064266	64104	chromosome	Zoo wolf area soil	NZ_CP064266.1	NCBI rentrez	Bacillus pseudomycoides	Bacteria	Firmicutes	Bacilli	Bacillales	Bacillaceae	Bacillus	Bacillus pseudomycoides	Bacillus pseudomycoides	N451-2
Bacillus pumilus strain TUAT1 chromosome, complete genome	refseq	985593256	NZ_AP014928	1408	chromosome	Soil	NZ_AP014928.1	NCBI rentrez	Bacillus pumilus	Bacteria	Firmicutes	Bacilli	Bacillales	Bacillaceae	Bacillus	Bacillus pumilus	Bacillus pumilus	TUAT1
Bacillus pumilus strain NDY-10 chromosome, complete genome	refseq	2281142579	NZ_CP101833	1408	chromosome	soil	NZ_CP101833.1	NCBI rentrez	Bacillus pumilus	Bacteria	Firmicutes	Bacilli	Bacillales	Bacillaceae	Bacillus	Bacillus pumilus	Bacillus pumilus	NDY-10
Bacillus pumilus strain BIM B-171 chromosome, complete genome	refseq	2120516132	NZ_CP085037	1408	chromosome	sod-podzolic soil	NZ_CP085037.1	NCBI rentrez	Bacillus pumilus	Bacteria	Firmicutes	Bacilli	Bacillales	Bacillaceae	Bacillus	Bacillus pumilus	Bacillus pumilus	BIM B-171
Bacillus pumilus strain ZB201701 chromosome, complete genome	refseq	1553270885	NZ_CP029464	1408	chromosome	soil	NZ_CP029464.1	NCBI rentrez	Bacillus pumilus	Bacteria	Firmicutes	Bacilli	Bacillales	Bacillaceae	Bacillus	Bacillus pumilus	Bacillus pumilus	ZB201701
Bacillus safensis strain BRM1 chromosome, complete genome	refseq	1173265482	NZ_CP018100	561879	chromosome	Mangrove soil	NZ_CP018100.1	NCBI rentrez	Bacillus safensis	Bacteria	Firmicutes	Bacilli	Bacillales	Bacillaceae	Bacillus	Bacillus safensis	Bacillus safensis	BRM1
Bacillus safensis strain GX-H6 chromosome, complete genome	refseq	2306461057	NZ_CP104391	561879	chromosome	Isolated from peanut rhizosphere soil	NZ_CP104391.1	NCBI rentrez	Bacillus safensis	Bacteria	Firmicutes	Bacilli	Bacillales	Bacillaceae	Bacillus	Bacillus safensis	Bacillus safensis	GX-H6
Bacillus safensis strain ZK-1 chromosome, complete genome	refseq	2230043819	NZ_CP095759	561879	chromosome	soil	NZ_CP095759.1	NCBI rentrez	Bacillus safensis	Bacteria	Firmicutes	Bacilli	Bacillales	Bacillaceae	Bacillus	Bacillus safensis	Bacillus safensis	ZK-1
Bacillus safensis strain H31R-08 chromosome, complete genome	refseq	2176832424	NZ_CP090354	561879	chromosome	soil	NZ_CP090354.1	NCBI rentrez	Bacillus safensis	Bacteria	Firmicutes	Bacilli	Bacillales	Bacillaceae	Bacillus	Bacillus safensis	Bacillus safensis	H31R-08
Bacillus siamensis strain YB-1631 chromosome, complete genome	refseq	2326750318	NZ_CP110268	659243	chromosome	Rhizosphere soil[002]	NZ_CP110268.1	NCBI rentrez	Bacillus siamensis	Bacteria	Firmicutes	Bacilli	Bacillales	Bacillaceae	Bacillus	Bacillus siamensis	Bacillus siamensis	YB-1631
Bacillus sp. FS02 chromosome, complete genome	refseq	2278980536	NZ_CP074101	2831519	chromosome	Soil	NZ_CP074101.1	NCBI rentrez	Bacillus sp.	Bacteria	Firmicutes	Bacilli	Bacillales	Bacillaceae	Bacillus	Bacillus sp. (in: Bacteria)	Bacillus sp. FS02	FS02
Bacillus sp. H8-1 chromosome, complete genome	refseq	2230503671	NZ_CP095860	2930532	chromosome	soil	NZ_CP095860.1	NCBI rentrez	Bacillus sp.	Bacteria	Firmicutes	Bacilli	Bacillales	Bacillaceae	Bacillus	Bacillus sp. (in: Bacteria)	Bacillus sp. H8-1	H8-1
Bacillus sp. BC1-43 chromosome, complete genome	refseq	2155057203	NZ_CP086061	2888526	chromosome	soil	NZ_CP086061.1	NCBI rentrez	Bacillus sp.	Bacteria	Firmicutes	Bacilli	Bacillales	Bacillaceae	Bacillus	Bacillus sp. (in: Bacteria)	Bacillus sp. BC1-43	BC1-43
Bacillus sp. ZJS3 chromosome, complete genome	refseq	2218191194	NZ_CP094455	2928154	chromosome	biological soil crust	NZ_CP094455.1	NCBI rentrez	Bacillus sp.	Bacteria	Firmicutes	Bacilli	Bacillales	Bacillaceae	Bacillus	Bacillus sp. (in: Bacteria)	Bacillus sp. ZJS3	ZJS3
Bacillus sp. CRB-7 chromosome, complete genome	refseq	2104046662	NZ_CP083749	2874284	chromosome	soil	NZ_CP083749.1	NCBI rentrez	Bacillus sp.	Bacteria	Firmicutes	Bacilli	Bacillales	Bacillaceae	Bacillus	Bacillus sp. (in: Bacteria)	Bacillus sp. CRB-7	CRB-7
Bacillus sp. BD59S chromosome, complete genome	refseq	1713068612	NZ_CP034686	2499213	chromosome	soil	NZ_CP034686.1	NCBI rentrez	Bacillus sp.	Bacteria	Firmicutes	Bacilli	Bacillales	Bacillaceae	Bacillus	Bacillus sp. (in: Bacteria)	Bacillus sp. BD59S	BD59S
Bacillus sp. PAMC22265 chromosome, complete genome	refseq	1897079266	NZ_CP060290	2762326	chromosome	soil	NZ_CP060290.1	NCBI rentrez	Bacillus sp.	Bacteria	Firmicutes	Bacilli	Bacillales	Bacillaceae	Bacillus	Bacillus sp. (in: Bacteria)	Bacillus sp. PAMC22265	PAMC22265
Bacillus sp. KBS0812 chromosome, complete genome	refseq	1720024517	NZ_CP041757	2582827	chromosome	soil	NZ_CP041757.1	NCBI rentrez	Bacillus sp.	Bacteria	Firmicutes	Bacilli	Bacillales	Bacillaceae	Bacillus	Bacillus sp. (in: Bacteria)	Bacillus sp. KBS0812	KBS0812
Bacillus sp. PAMC28748 chromosome, complete genome	refseq	1894471051	NZ_CP060192	2762328	chromosome	soil	NZ_CP060192.1	NCBI rentrez	Bacillus sp.	Bacteria	Firmicutes	Bacilli	Bacillales	Bacillaceae	Bacillus	Bacillus sp. (in: Bacteria)	Bacillus sp. PAMC28748	PAMC28748
Bacillus sp. PAMC28571 chromosome, complete genome	refseq	1894470331	NZ_CP060191	2762327	chromosome	soil	NZ_CP060191.1	NCBI rentrez	Bacillus sp.	Bacteria	Firmicutes	Bacilli	Bacillales	Bacillaceae	Bacillus	Bacillus sp. (in: Bacteria)	Bacillus sp. PAMC28571	PAMC28571
Bacillus sp. PAMC26543 chromosome, complete genome	refseq	1894464723	NZ_CP060193	2762329	chromosome	soil	NZ_CP060193.1	NCBI rentrez	Bacillus sp.	Bacteria	Firmicutes	Bacilli	Bacillales	Bacillaceae	Bacillus	Bacillus sp. (in: Bacteria)	Bacillus sp. PAMC26543	PAMC26543
Bacillus sp. PAMC26568 chromosome, complete genome	refseq	1893925204	NZ_CP060137	2760090	chromosome	soil	NZ_CP060137.1	NCBI rentrez	Bacillus sp.	Bacteria	Firmicutes	Bacilli	Bacillales	Bacillaceae	Bacillus	Bacillus sp. (in: Bacteria)	Bacillus sp. PAMC26568	PAMC26568
Bacillus sp. 7D3 chromosome, complete genome	refseq	2077908936	NZ_CP080509	2851015	chromosome	wheat field soil	NZ_CP080509.1	NCBI rentrez	Bacillus sp.	Bacteria	Firmicutes	Bacilli	Bacillales	Bacillaceae	Bacillus	Bacillus sp. (in: Bacteria)	Bacillus sp. 7D3	7D3
Bacillus sp. BAC chromosome, complete genome	refseq	2288527995	NZ_CP102663	1027627	chromosome	soil	NZ_CP102663.1	NCBI rentrez	Bacillus sp.	Bacteria	Firmicutes	Bacilli	Bacillales	Bacillaceae	Bacillus	Bacillus sp. (in: Bacteria)	Bacillus sp. BAC	Bac
Bacillus sp. LJBS17 chromosome, complete genome	refseq	2073458383	NZ_CP079759	2859227	chromosome	soil	NZ_CP079759.1	NCBI rentrez	Bacillus sp.	Bacteria	Firmicutes	Bacilli	Bacillales	Bacillaceae	Bacillus	Bacillus sp. (in: Bacteria)	Bacillus sp. LJBS17	LJBS17
Bacillus sp. SH8-8 chromosome, complete genome	refseq	1740786305	NZ_CP031065	2217830	chromosome	soil	NZ_CP031065.1	NCBI rentrez	Bacillus sp.	Bacteria	Firmicutes	Bacilli	Bacillales	Bacillaceae	Bacillus	Bacillus sp. (in: Bacteria)	Bacillus sp. SH8-8	SH8-8
Bacillus sp. JAS24-2 chromosome, complete genome	refseq	1740752016	NZ_CP031068	2217832	chromosome	soil	NZ_CP031068.1	NCBI rentrez	Bacillus sp.	Bacteria	Firmicutes	Bacilli	Bacillales	Bacillaceae	Bacillus	Bacillus sp. (in: Bacteria)	Bacillus sp. JAS24-2	JAS24-2
Bacillus sp. AR4-2 chromosome, complete genome	refseq	1740680529	NZ_CP031062	2217825	chromosome	soil	NZ_CP031062.1	NCBI rentrez	Bacillus sp.	Bacteria	Firmicutes	Bacilli	Bacillales	Bacillaceae	Bacillus	Bacillus sp. (in: Bacteria)	Bacillus sp. AR4-2	AR4-2
Bacillus sp. JNUCC-24 chromosome, complete genome	refseq	2054820360	NZ_CP076532	2842458	chromosome	soil	NZ_CP076532.1	NCBI rentrez	Bacillus sp.	Bacteria	Firmicutes	Bacilli	Bacillales	Bacillaceae	Bacillus	Bacillus sp. (in: Bacteria)	Bacillus sp. JNUCC-24	JNUCC-24
Bacillus sp. CMF12 chromosome, complete genome	refseq	2258376194	NZ_CP085394	2884834	chromosome	soil	NZ_CP085394.1	NCBI rentrez	Bacillus sp.	Bacteria	Firmicutes	Bacilli	Bacillales	Bacillaceae	Bacillus	Bacillus sp. (in: Bacteria)	Bacillus sp. CMF12	CMF12
Bacillus sp. CMF21 chromosome, complete genome	refseq	2258366729	NZ_CP085708	2884832	chromosome	soil	NZ_CP085708.1	NCBI rentrez	Bacillus sp.	Bacteria	Firmicutes	Bacilli	Bacillales	Bacillaceae	Bacillus	Bacillus sp. (in: Bacteria)	Bacillus sp. CMF21	CMF21
Bacillus sp. F19 chromosome, complete genome	refseq	2258363866	NZ_CP085710	2884833	chromosome	soil	NZ_CP085710.1	NCBI rentrez	Bacillus sp.	Bacteria	Firmicutes	Bacilli	Bacillales	Bacillaceae	Bacillus	Bacillus sp. (in: Bacteria)	Bacillus sp. F19	F19
Bacillus sp. LJBV19 chromosome, complete genome	refseq	2023345681	NZ_CP072563	2821409	chromosome	soil	NZ_CP072563.1	NCBI rentrez	Bacillus sp.	Bacteria	Firmicutes	Bacilli	Bacillales	Bacillaceae	Bacillus	Bacillus sp. (in: Bacteria)	Bacillus sp. LJBV19	LJBV19
Bacillus sp. N5-665 strain N5/665 chromosome, complete genome	refseq	2210515758	NZ_CP093324	2925318	chromosome	peat soil	NZ_CP093324.1	NCBI rentrez	Bacillus sp.	Bacteria	Firmicutes	Bacilli	Bacillales	Bacillaceae	Bacillus	Bacillus sp. (in: Bacteria)	Bacillus sp. N5-665	N5/665
Bacillus sp. LJBS06 chromosome, complete genome	refseq	1995183511	NZ_CP070483	2809036	chromosome	soil	NZ_CP070483.1	NCBI rentrez	Bacillus sp.	Bacteria	Firmicutes	Bacilli	Bacillales	Bacillaceae	Bacillus	Bacillus sp. (in: Bacteria)	Bacillus sp. LJBS06	LJBS06
Bacillus sp. DM2 chromosome, complete genome	refseq	1433236535	NZ_CP030937	2267265	chromosome	soil	NZ_CP030937.1	NCBI rentrez	Bacillus sp.	Bacteria	Firmicutes	Bacilli	Bacillales	Bacillaceae	Bacillus	Bacillus sp. (in: Bacteria)	Bacillus sp. DM2	DM2
Bacillus sp. R45 chromosome, complete genome	refseq	2188144163	NZ_CP091421	2912260	chromosome	soil	NZ_CP091421.1	NCBI rentrez	Bacillus sp.	Bacteria	Firmicutes	Bacilli	Bacillales	Bacillaceae	Bacillus	Bacillus sp. (in: Bacteria)	Bacillus sp. R45	R45
Bacillus sp. ms-22 chromosome, complete genome	refseq	1786125360	NZ_CP046653	2683680	chromosome	Mangrove habitat soil	NZ_CP046653.1	NCBI rentrez	Bacillus sp.	Bacteria	Firmicutes	Bacilli	Bacillales	Bacillaceae	Bacillus	Bacillus sp. (in: Bacteria)	Bacillus sp. ms-22	ms-22
Bacillus sp. Lzh-5 chromosome, complete genome	refseq	1277267377	NZ_CP024647	2049935	chromosome	soil	NZ_CP024647.1	NCBI rentrez	Bacillus sp.	Bacteria	Firmicutes	Bacilli	Bacillales	Bacillaceae	Bacillus	Bacillus sp. (in: Bacteria)	Bacillus sp. Lzh-5	Lzh-5
Bacillus sp. FJAT-14266 chromosome, complete genome	refseq	1062513255	NZ_CP017072	1837130	chromosome	soil	NZ_CP017072.1	NCBI rentrez	Bacillus sp.	Bacteria	Firmicutes	Bacilli	Bacillales	Bacillaceae	Bacillus	Bacillus sp. (in: Bacteria)	Bacillus sp. FJAT-14266	FJAT-14266
Bacillus sp. JNUCC-22 chromosome, complete genome	refseq	2052579424	NZ_CP076408	2842457	chromosome	soil	NZ_CP076408.1	NCBI rentrez	Bacillus sp.	Bacteria	Firmicutes	Bacilli	Bacillales	Bacillaceae	Bacillus	Bacillus sp. (in: Bacteria)	Bacillus sp. JNUCC-22	JNUCC-22
Bacillus sp. N447-1 chromosome, complete genome	refseq	2214343092	NZ_CP065509	2789208	chromosome	Zoo anteater area soil	NZ_CP065509.1	NCBI rentrez	Bacillus sp.	Bacteria	Firmicutes	Bacilli	Bacillales	Bacillaceae	Bacillus	Bacillus sp. (in: Bacteria)	Bacillus sp. N447-1	N447-1
Bacillus subtilis strain UD1022 chromosome, complete genome	refseq	827044523	NZ_CP011534	1423	chromosome	agricultural soil	NZ_CP011534.1	NCBI rentrez	Bacillus subtilis	Bacteria	Firmicutes	Bacilli	Bacillales	Bacillaceae	Bacillus	Bacillus subtilis	Bacillus subtilis	UD1022
Bacillus subtilis subsp. subtilis strain A1 - Midalam chromosome, complete genome	refseq	2045234287	NZ_CP075344	135461	chromosome	beach soil	NZ_CP075344.1	NCBI rentrez	Bacillus subtilis	Bacteria	Firmicutes	Bacilli	Bacillales	Bacillaceae	Bacillus	Bacillus subtilis	Bacillus subtilis subsp. subtilis	A1 - Midalam
Bacillus subtilis strain BIM B-569G chromosome, complete genome	refseq	1992851597	NZ_CP069789	1423	chromosome	soil	NZ_CP069789.1	NCBI rentrez	Bacillus subtilis	Bacteria	Firmicutes	Bacilli	Bacillales	Bacillaceae	Bacillus	Bacillus subtilis	Bacillus subtilis	BIM B-569G
Bacillus subtilis strain ATCC 11774 chromosome, complete genome	refseq	1561175172	NZ_CP026010	1423	chromosome	soil	NZ_CP026010.1	NCBI rentrez	Bacillus subtilis	Bacteria	Firmicutes	Bacilli	Bacillales	Bacillaceae	Bacillus	Bacillus subtilis	Bacillus subtilis	ATCC 11774
Bacillus subtilis strain Bs-916 chromosome, complete genome	refseq	749298825	NZ_CP009611	1423	chromosome	soil	NZ_CP009611.1	NCBI rentrez	Bacillus subtilis	Bacteria	Firmicutes	Bacilli	Bacillales	Bacillaceae	Bacillus	Bacillus subtilis	Bacillus subtilis	Bs-916
Bacillus subtilis strain J-5 chromosome, complete genome	refseq	1119670507	NZ_CP018295	1423	chromosome	soil	NZ_CP018295.1	NCBI rentrez	Bacillus subtilis	Bacteria	Firmicutes	Bacilli	Bacillales	Bacillaceae	Bacillus	Bacillus subtilis	Bacillus subtilis	J-5
Bacillus subtilis strain MJ01 chromosome, complete genome	refseq	1119646557	NZ_CP018173	1423	chromosome	crude oil contaminated soil	NZ_CP018173.1	NCBI rentrez	Bacillus subtilis	Bacteria	Firmicutes	Bacilli	Bacillales	Bacillaceae	Bacillus	Bacillus subtilis	Bacillus subtilis	MJ01
Bacillus subtilis strain XP chromosome, complete genome	refseq	2324023172	NZ_CP072845	1423	chromosome	soil	NZ_CP072845.1	NCBI rentrez	Bacillus subtilis	Bacteria	Firmicutes	Bacilli	Bacillales	Bacillaceae	Bacillus	Bacillus subtilis	Bacillus subtilis	XP
Bacillus subtilis strain FJAT-4 chromosome, complete genome	refseq	2100591177	NZ_CP082924	1423	chromosome	soil	NZ_CP082924.1	NCBI rentrez	Bacillus subtilis	Bacteria	Firmicutes	Bacilli	Bacillales	Bacillaceae	Bacillus	Bacillus subtilis	Bacillus subtilis	FJAT-4
Bacillus subtilis strain SRCM116301 chromosome, complete genome	refseq	2312134906	NZ_CP106671	1423	chromosome	soil	NZ_CP106671.1	NCBI rentrez	Bacillus subtilis	Bacteria	Firmicutes	Bacilli	Bacillales	Bacillaceae	Bacillus	Bacillus subtilis	Bacillus subtilis	SRCM116301
Bacillus subtilis strain SRCM116268 chromosome, complete genome	refseq	2312129786	NZ_CP106673	1423	chromosome	soil	NZ_CP106673.1	NCBI rentrez	Bacillus subtilis	Bacteria	Firmicutes	Bacilli	Bacillales	Bacillaceae	Bacillus	Bacillus subtilis	Bacillus subtilis	SRCM116268
Bacillus subtilis strain Bs96 chromosome, complete genome	refseq	2287787843	NZ_CP090125	1423	chromosome	soil	NZ_CP090125.1	NCBI rentrez	Bacillus subtilis	Bacteria	Firmicutes	Bacilli	Bacillales	Bacillaceae	Bacillus	Bacillus subtilis	Bacillus subtilis	Bs96
Bacillus subtilis strain MEC_B298 chromosome, complete genome	refseq	2271296457	NZ_CP100436	1423	chromosome	soil	NZ_CP100436.1	NCBI rentrez	Bacillus subtilis	Bacteria	Firmicutes	Bacilli	Bacillales	Bacillaceae	Bacillus	Bacillus subtilis	Bacillus subtilis	MEC_B298
Bacillus subtilis strain s-16 chromosome, complete genome	refseq	2054839031	NZ_CP063150	1423	chromosome	soil	NZ_CP063150.1	NCBI rentrez	Bacillus subtilis	Bacteria	Firmicutes	Bacilli	Bacillales	Bacillaceae	Bacillus	Bacillus subtilis	Bacillus subtilis	s-16
Bacillus subtilis strain BYS2 chromosome, complete genome	refseq	2044711882	NZ_CP074571	1423	chromosome	soil	NZ_CP074571.1	NCBI rentrez	Bacillus subtilis	Bacteria	Firmicutes	Bacilli	Bacillales	Bacillaceae	Bacillus	Bacillus subtilis	Bacillus subtilis	BYS2
Bacillus subtilis strain LBUM979 chromosome, complete genome	refseq	1945689267	NZ_CP065789	1423	chromosome	soil	NZ_CP065789.1	NCBI rentrez	Bacillus subtilis	Bacteria	Firmicutes	Bacilli	Bacillales	Bacillaceae	Bacillus	Bacillus subtilis	Bacillus subtilis	LBUM979
Bacillus subtilis strain CV16 chromosome, complete genome	refseq	1916622970	NZ_CP062497	1423	chromosome	Bat guano from cave soil	NZ_CP062497.1	NCBI rentrez	Bacillus subtilis	Bacteria	Firmicutes	Bacilli	Bacillales	Bacillaceae	Bacillus	Bacillus subtilis	Bacillus subtilis	CV16
Bacillus subtilis strain So1b chromosome, complete genome	refseq	1890095087	NZ_CP049924	1423	chromosome	Soil	NZ_CP049924.1	NCBI rentrez	Bacillus subtilis	Bacteria	Firmicutes	Bacilli	Bacillales	Bacillaceae	Bacillus	Bacillus subtilis	Bacillus subtilis	So1b
Bacillus subtilis strain JCL16 chromosome, complete genome	refseq	1851135448	NZ_CP054177	1423	chromosome	soil	NZ_CP054177.1	NCBI rentrez	Bacillus subtilis	Bacteria	Firmicutes	Bacilli	Bacillales	Bacillaceae	Bacillus	Bacillus subtilis	Bacillus subtilis	JCL16
Bacillus subtilis strain GOT9 chromosome, complete genome	refseq	1797927225	NZ_CP047325	1423	chromosome	soil	NZ_CP047325.1	NCBI rentrez	Bacillus subtilis	Bacteria	Firmicutes	Bacilli	Bacillales	Bacillaceae	Bacillus	Bacillus subtilis	Bacillus subtilis	GOT9
Bacillus subtilis strain ZD01 chromosome, complete genome	refseq	1782980833	NZ_CP046448	1423	chromosome	soil	NZ_CP046448.1	NCBI rentrez	Bacillus subtilis	Bacteria	Firmicutes	Bacilli	Bacillales	Bacillaceae	Bacillus	Bacillus subtilis	Bacillus subtilis	ZD01
Bacillus subtilis strain PR10 chromosome, complete genome	refseq	1672680823	NZ_CP040528	1423	chromosome	Tobacco rhizosphere soil	NZ_CP040528.1	NCBI rentrez	Bacillus subtilis	Bacteria	Firmicutes	Bacilli	Bacillales	Bacillaceae	Bacillus	Bacillus subtilis	Bacillus subtilis	PR10
Bacillus subtilis strain QB61 chromosome, complete genome	refseq	1485876989	NZ_CP029461	1423	chromosome	soil	NZ_CP029461.1	NCBI rentrez	Bacillus subtilis	Bacteria	Firmicutes	Bacilli	Bacillales	Bacillaceae	Bacillus	Bacillus subtilis	Bacillus subtilis	QB61
Bacillus subtilis strain TLO3 chromosome, complete genome	refseq	1196905946	NZ_CP021169	1423	chromosome	rhizospheric soil	NZ_CP021169.1	NCBI rentrez	Bacillus subtilis	Bacteria	Firmicutes	Bacilli	Bacillales	Bacillaceae	Bacillus	Bacillus subtilis	Bacillus subtilis	TLO3
Bacillus subtilis strain KH2 chromosome, complete genome	refseq	1119673341	NZ_CP018184	1423	chromosome	soil	NZ_CP018184.1	NCBI rentrez	Bacillus subtilis	Bacteria	Firmicutes	Bacilli	Bacillales	Bacillaceae	Bacillus	Bacillus subtilis	Bacillus subtilis	KH2
Bacillus subtilis strain N1108-5at chromosome, complete genome	refseq	2214322647	NZ_CP064094	1423	chromosome	Soil of Dajian Mountain Forest Farm	NZ_CP064094.1	NCBI rentrez	Bacillus subtilis	Bacteria	Firmicutes	Bacilli	Bacillales	Bacillaceae	Bacillus	Bacillus subtilis	Bacillus subtilis	N1108-5at
Bacillus subtilis strain H2 chromosome, complete genome	refseq	2211829539	NZ_CP093289	1423	chromosome	tea soil	NZ_CP093289.1	NCBI rentrez	Bacillus subtilis	Bacteria	Firmicutes	Bacilli	Bacillales	Bacillaceae	Bacillus	Bacillus subtilis	Bacillus subtilis	H2
Bacillus subtilis strain ZW chromosome, complete genome	refseq	2199820961	NZ_CP092369	1423	chromosome	soil	NZ_CP092369.1	NCBI rentrez	Bacillus subtilis	Bacteria	Firmicutes	Bacilli	Bacillales	Bacillaceae	Bacillus	Bacillus subtilis	Bacillus subtilis	ZW
Bacillus subtilis strain S16 chromosome, complete genome	refseq	2239910129	NZ_CP097130	1423	chromosome	soil	NZ_CP097130.1	NCBI rentrez	Bacillus subtilis	Bacteria	Firmicutes	Bacilli	Bacillales	Bacillaceae	Bacillus	Bacillus subtilis	Bacillus subtilis	S16
Bacillus thuringiensis serovar kurstaki str. HD-1 chromosome, complete genome	refseq	757747818	NZ_CP004870	1261129	chromosome	Soil	NZ_CP004870.1	NCBI rentrez	Bacillus thuringiensis	Bacteria	Firmicutes	Bacilli	Bacillales	Bacillaceae	Bacillus	Bacillus thuringiensis	Bacillus thuringiensis serovar kurstaki str. HD-1	HD-1
Bacillus thuringiensis serovar indiana strain HD521 chromosome, complete genome	refseq	915492893	NZ_CP010106	180850	chromosome	soil	NZ_CP010106.1	NCBI rentrez	Bacillus thuringiensis	Bacteria	Firmicutes	Bacilli	Bacillales	Bacillaceae	Bacillus	Bacillus thuringiensis	Bacillus thuringiensis serovar indiana	HD521
Bacillus thuringiensis strain CTC chromosome, complete genome	refseq	983475238	NZ_CP013274	1428	chromosome	soil	NZ_CP013274.1	NCBI rentrez	Bacillus thuringiensis	Bacteria	Firmicutes	Bacilli	Bacillales	Bacillaceae	Bacillus	Bacillus thuringiensis	Bacillus thuringiensis	CTC
Bacillus thuringiensis serovar kurstaki str. YBT-1520 chromosome, complete genome	refseq	749295601	NZ_CP004858	570416	chromosome	soil	NZ_CP004858.1	NCBI rentrez	Bacillus thuringiensis	Bacteria	Firmicutes	Bacilli	Bacillales	Bacillaceae	Bacillus	Bacillus thuringiensis	Bacillus thuringiensis serovar kurstaki str. YBT-1520	YBT-1520
Bacillus thuringiensis strain C15 chromosome, complete genome	refseq	1547463540	NZ_CP021436	1428	chromosome	soil	NZ_CP021436.1	NCBI rentrez	Bacillus thuringiensis	Bacteria	Firmicutes	Bacilli	Bacillales	Bacillaceae	Bacillus	Bacillus thuringiensis	Bacillus thuringiensis	C15
Bacillus thuringiensis strain YGd22-03 chromosome, complete genome	refseq	1205192580	NZ_CP019230	1428	chromosome	soil	NZ_CP019230.1	NCBI rentrez	Bacillus thuringiensis	Bacteria	Firmicutes	Bacilli	Bacillales	Bacillaceae	Bacillus	Bacillus thuringiensis	Bacillus thuringiensis	YGd22-03
Bacillus thuringiensis strain SCG04-02 chromosome, complete genome	refseq	1201954295	NZ_CP017577	1428	chromosome	soil	NZ_CP017577.1	NCBI rentrez	Bacillus thuringiensis	Bacteria	Firmicutes	Bacilli	Bacillales	Bacillaceae	Bacillus	Bacillus thuringiensis	Bacillus thuringiensis	SCG04-02
Bacillus thuringiensis strain HD12 chromosome, complete genome	refseq	1012086031	NZ_CP014847	1428	chromosome	Soil	NZ_CP014847.1	NCBI rentrez	Bacillus thuringiensis	Bacteria	Firmicutes	Bacilli	Bacillales	Bacillaceae	Bacillus	Bacillus thuringiensis	Bacillus thuringiensis	HD12
Bacillus thuringiensis strain x023 chromosome, complete genome	refseq	2185197659	NZ_CP045585	1428	chromosome	soil	NZ_CP045585.1	NCBI rentrez	Bacillus thuringiensis	Bacteria	Firmicutes	Bacilli	Bacillales	Bacillaceae	Bacillus	Bacillus thuringiensis	Bacillus thuringiensis	x023
Bacillus thuringiensis strain TG-5 chromosome, complete genome	refseq	2325320206	NZ_CP110109	1428	chromosome	Plant rhizosphere soil	NZ_CP110109.1	NCBI rentrez	Bacillus thuringiensis	Bacteria	Firmicutes	Bacilli	Bacillales	Bacillaceae	Bacillus	Bacillus thuringiensis	Bacillus thuringiensis	TG-5
Bacillus thuringiensis strain Bt Gxmzu777-1 chromosome, complete genome	refseq	2324796185	NZ_CP097257	1428	chromosome	surface soil	NZ_CP097257.1	NCBI rentrez	Bacillus thuringiensis	Bacteria	Firmicutes	Bacilli	Bacillales	Bacillaceae	Bacillus	Bacillus thuringiensis	Bacillus thuringiensis	Bt Gxmzu777-1
Bacillus thuringiensis strain BT62 chromosome, complete genome	refseq	1767075408	NZ_CP044978	1428	chromosome	soil sample	NZ_CP044978.1	NCBI rentrez	Bacillus thuringiensis	Bacteria	Firmicutes	Bacilli	Bacillales	Bacillaceae	Bacillus	Bacillus thuringiensis	Bacillus thuringiensis	BT62
Bacillus thuringiensis strain JW-1 chromosome, complete genome	refseq	1767017526	NZ_CP045030	1428	chromosome	soil	NZ_CP045030.1	NCBI rentrez	Bacillus thuringiensis	Bacteria	Firmicutes	Bacilli	Bacillales	Bacillaceae	Bacillus	Bacillus thuringiensis	Bacillus thuringiensis	JW-1
Bacillus thuringiensis serovar morrisoni strain BGSC 4AA1 chromosome, complete genome	refseq	766622846	NZ_CP010577	1441	chromosome	soil	NZ_CP010577.1	NCBI rentrez	Bacillus thuringiensis	Bacteria	Firmicutes	Bacilli	Bacillales	Bacillaceae	Bacillus	Bacillus thuringiensis	Bacillus thuringiensis serovar morrisoni	BGSC 4AA1
Bacillus thuringiensis strain HM-311 chromosome, complete genome	refseq	1680357803	NZ_CP040782	1428	chromosome	soil	NZ_CP040782.1	NCBI rentrez	Bacillus thuringiensis	Bacteria	Firmicutes	Bacilli	Bacillales	Bacillaceae	Bacillus	Bacillus thuringiensis	Bacillus thuringiensis	HM-311
Bacillus thuringiensis strain BT-59 chromosome, complete genome	refseq	1634420136	NZ_CP039721	1428	chromosome	soil	NZ_CP039721.1	NCBI rentrez	Bacillus thuringiensis	Bacteria	Firmicutes	Bacilli	Bacillales	Bacillaceae	Bacillus	Bacillus thuringiensis	Bacillus thuringiensis	BT-59
Bacillus thuringiensis strain KF1 chromosome, complete genome	refseq	2258367117	NZ_CP085409	1428	chromosome	soil	NZ_CP085409.1	NCBI rentrez	Bacillus thuringiensis	Bacteria	Firmicutes	Bacilli	Bacillales	Bacillaceae	Bacillus	Bacillus thuringiensis	Bacillus thuringiensis	KF1
Bacillus thuringiensis strain Bt-GS57 chromosome, complete genome	refseq	2022631138	NZ_CP043234	1428	chromosome	soil	NZ_CP043234.1	NCBI rentrez	Bacillus thuringiensis	Bacteria	Firmicutes	Bacilli	Bacillales	Bacillaceae	Bacillus	Bacillus thuringiensis	Bacillus thuringiensis	Bt-GS57
Bacillus thuringiensis strain LX43 chromosome, complete genome	refseq	2219787731	NZ_CP094624	1428	chromosome	soil	NZ_CP094624.1	NCBI rentrez	Bacillus thuringiensis	Bacteria	Firmicutes	Bacilli	Bacillales	Bacillaceae	Bacillus	Bacillus thuringiensis	Bacillus thuringiensis	LX43
Bacillus thuringiensis strain QZL38 chromosome, complete genome	refseq	1569286664	NZ_CP032608	1428	chromosome	soil	NZ_CP032608.1	NCBI rentrez	Bacillus thuringiensis	Bacteria	Firmicutes	Bacilli	Bacillales	Bacillaceae	Bacillus	Bacillus thuringiensis	Bacillus thuringiensis	QZL38
Bacillus thuringiensis strain YWC2-8 chromosome, complete genome	refseq	983399818	NZ_CP013055	1428	chromosome	soil	NZ_CP013055.1	NCBI rentrez	Bacillus thuringiensis	Bacteria	Firmicutes	Bacilli	Bacillales	Bacillaceae	Bacillus	Bacillus thuringiensis	Bacillus thuringiensis	YWC2-8
Bacillus thuringiensis strain c25 chromosome, complete genome	refseq	1219500589	NZ_CP022345	1428	chromosome	soil	NZ_CP022345.1	NCBI rentrez	Bacillus thuringiensis	Bacteria	Firmicutes	Bacilli	Bacillales	Bacillaceae	Bacillus	Bacillus thuringiensis	Bacillus thuringiensis	c25
Bacillus thuringiensis strain H3 chromosome, complete genome	refseq	1946196067	NZ_CP052061	1428	chromosome	soil sample from Harissa region in Lebanon	NZ_CP052061.1	NCBI rentrez	Bacillus thuringiensis	Bacteria	Firmicutes	Bacilli	Bacillales	Bacillaceae	Bacillus	Bacillus thuringiensis	Bacillus thuringiensis	H3
Bacillus thuringiensis strain Bt185 chromosome, complete genome	refseq	1008989517	NZ_CP014282	1428	chromosome	soil	NZ_CP014282.1	NCBI rentrez	Bacillus thuringiensis	Bacteria	Firmicutes	Bacilli	Bacillales	Bacillaceae	Bacillus	Bacillus thuringiensis	Bacillus thuringiensis	Bt185
Bacillus thuringiensis strain HS18-1 chromosome, complete genome	refseq	915549795	NZ_CP012099	1428	chromosome	soil sample	NZ_CP012099.1	NCBI rentrez	Bacillus thuringiensis	Bacteria	Firmicutes	Bacilli	Bacillales	Bacillaceae	Bacillus	Bacillus thuringiensis	Bacillus thuringiensis	HS18-1
Bacillus toyonensis strain UTDF19-29B chromosome, complete genome	refseq	2192995390	NZ_CP081872	155322	chromosome	soil	NZ_CP081872.1	NCBI rentrez	Bacillus toyonensis	Bacteria	Firmicutes	Bacilli	Bacillales	Bacillaceae	Bacillus	Bacillus toyonensis	Bacillus toyonensis	UTDF19-29B
Bacillus toyonensis strain BPN45/4 chromosome, complete genome	refseq	2050130405	NZ_CP036014	155322	chromosome	soil	NZ_CP036014.1	NCBI rentrez	Bacillus toyonensis	Bacteria	Firmicutes	Bacilli	Bacillales	Bacillaceae	Bacillus	Bacillus toyonensis	Bacillus toyonensis	BPN45/4
Bacillus toyonensis strain JAS411 chromosome, complete genome	refseq	2050121544	NZ_CP036111	155322	chromosome	soil	NZ_CP036111.1	NCBI rentrez	Bacillus toyonensis	Bacteria	Firmicutes	Bacilli	Bacillales	Bacillaceae	Bacillus	Bacillus toyonensis	Bacillus toyonensis	JAS411
Bacillus toyonensis strain JAS13/1 chromosome, complete genome	refseq	2050121527	NZ_CP036090	155322	chromosome	soil	NZ_CP036090.1	NCBI rentrez	Bacillus toyonensis	Bacteria	Firmicutes	Bacilli	Bacillales	Bacillaceae	Bacillus	Bacillus toyonensis	Bacillus toyonensis	JAS13/1
Bacillus toyonensis strain JAS03/3 chromosome, complete genome	refseq	2050107653	NZ_CP036052	155322	chromosome	soil	NZ_CP036052.1	NCBI rentrez	Bacillus toyonensis	Bacteria	Firmicutes	Bacilli	Bacillales	Bacillaceae	Bacillus	Bacillus toyonensis	Bacillus toyonensis	JAS03/3
Bacillus toyonensis strain JAS22/1 chromosome, complete genome	refseq	2050093078	NZ_CP036094	155322	chromosome	soil	NZ_CP036094.1	NCBI rentrez	Bacillus toyonensis	Bacteria	Firmicutes	Bacilli	Bacillales	Bacillaceae	Bacillus	Bacillus toyonensis	Bacillus toyonensis	JAS22/1
Bacillus tropicus strain CK18 chromosome, complete genome	refseq	2258369291	NZ_CP085399	2026188	chromosome	soil	NZ_CP085399.1	NCBI rentrez	Bacillus tropicus	Bacteria	Firmicutes	Bacilli	Bacillales	Bacillaceae	Bacillus	Bacillus tropicus	Bacillus tropicus	CK18
Bacillus tropicus strain EMB20 chromosome, complete genome	refseq	2232099888	NZ_CP078081	2026188	chromosome	soil sample	NZ_CP078081.1	NCBI rentrez	Bacillus tropicus	Bacteria	Firmicutes	Bacilli	Bacillales	Bacillaceae	Bacillus	Bacillus tropicus	Bacillus tropicus	EMB20
Bacillus vallismortis strain DSM 11031 chromosome, complete genome	refseq	1569295213	NZ_CP026362	72361	chromosome	soil	NZ_CP026362.1	NCBI rentrez	Bacillus vallismortis	Bacteria	Firmicutes	Bacilli	Bacillales	Bacillaceae	Bacillus	Bacillus vallismortis	Bacillus vallismortis	DSM 11031
Bacillus vallismortis strain NBIF-001 chromosome, complete genome	refseq	1189305439	NZ_CP020893	72361	chromosome	soil	NZ_CP020893.1	NCBI rentrez	Bacillus vallismortis	Bacteria	Firmicutes	Bacilli	Bacillales	Bacillaceae	Bacillus	Bacillus vallismortis	Bacillus vallismortis	NBIF-001
Bacillus velezensis strain CBMB205 chromosome, complete genome	refseq	1468444119	NZ_CP014838	492670	chromosome	rhizosphere soil of field-grown rice	NZ_CP014838.1	NCBI rentrez	Bacillus velezensis	Bacteria	Firmicutes	Bacilli	Bacillales	Bacillaceae	Bacillus	Bacillus velezensis	Bacillus velezensis	CBMB205
Bacillus velezensis strain CBMB205 chromosome, complete genome	refseq	1189733002	NZ_CP011937	492670	chromosome	rice rhizosphere soil	NZ_CP011937.1	NCBI rentrez	Bacillus velezensis	Bacteria	Firmicutes	Bacilli	Bacillales	Bacillaceae	Bacillus	Bacillus velezensis	Bacillus velezensis	CBMB205
Bacillus velezensis strain WRN014 chromosome, complete genome	refseq	1705450887	NZ_CP041361	492670	chromosome	soil of root	NZ_CP041361.1	NCBI rentrez	Bacillus velezensis	Bacteria	Firmicutes	Bacilli	Bacillales	Bacillaceae	Bacillus	Bacillus velezensis	Bacillus velezensis	WRN014
Bacillus velezensis strain S3-1 chromosome, complete genome	refseq	1045346793	NZ_CP016371	492670	chromosome	Cucumber rhizosphere soil	NZ_CP016371.1	NCBI rentrez	Bacillus velezensis	Bacteria	Firmicutes	Bacilli	Bacillales	Bacillaceae	Bacillus	Bacillus velezensis	Bacillus velezensis	S3-1
Bacillus velezensis strain FJAT-46737 chromosome, complete genome	refseq	1757194865	NZ_CP044133	492670	chromosome	soil	NZ_CP044133.1	NCBI rentrez	Bacillus velezensis	Bacteria	Firmicutes	Bacilli	Bacillales	Bacillaceae	Bacillus	Bacillus velezensis	Bacillus velezensis	FJAT-46737
Bacillus velezensis strain AK-0 chromosome, complete genome	refseq	1909784816	NZ_CP047119	492670	chromosome	soil	NZ_CP047119.1	NCBI rentrez	Bacillus velezensis	Bacteria	Firmicutes	Bacilli	Bacillales	Bacillaceae	Bacillus	Bacillus velezensis	Bacillus velezensis	AK-0
Bacillus velezensis strain BIM B-454D chromosome, complete genome	refseq	2090234165	NZ_CP082262	492670	chromosome	soil	NZ_CP082262.1	NCBI rentrez	Bacillus velezensis	Bacteria	Firmicutes	Bacilli	Bacillales	Bacillaceae	Bacillus	Bacillus velezensis	Bacillus velezensis	BIM B-454D
Bacillus velezensis strain LZN01 chromosome, complete genome	refseq	2085959643	NZ_CP081488	492670	chromosome	soil sample	NZ_CP081488.1	NCBI rentrez	Bacillus velezensis	Bacteria	Firmicutes	Bacilli	Bacillales	Bacillaceae	Bacillus	Bacillus velezensis	Bacillus velezensis	LZN01
Bacillus velezensis strain TH-1 chromosome, complete genome	refseq	2294919620	NZ_CP103770	492670	chromosome	rhizosphere soil	NZ_CP103770.1	NCBI rentrez	Bacillus velezensis	Bacteria	Firmicutes	Bacilli	Bacillales	Bacillaceae	Bacillus	Bacillus velezensis	Bacillus velezensis	TH-1
Bacillus velezensis strain WB chromosome, complete genome	refseq	2077936063	NZ_CP076514	492670	chromosome	watermelon rhizosphere soil	NZ_CP076514.1	NCBI rentrez	Bacillus velezensis	Bacteria	Firmicutes	Bacilli	Bacillales	Bacillaceae	Bacillus	Bacillus velezensis	Bacillus velezensis	WB
Bacillus velezensis strain Ba-0321 chromosome, complete genome	refseq	2281922246	NZ_CP101904	492670	chromosome	soil	NZ_CP101904.1	NCBI rentrez	Bacillus velezensis	Bacteria	Firmicutes	Bacilli	Bacillales	Bacillaceae	Bacillus	Bacillus velezensis	Bacillus velezensis	Ba-0321
Bacillus velezensis strain Q12 chromosome, complete genome	refseq	2050132314	NZ_CP076290	492670	chromosome	soil	NZ_CP076290.1	NCBI rentrez	Bacillus velezensis	Bacteria	Firmicutes	Bacilli	Bacillales	Bacillaceae	Bacillus	Bacillus velezensis	Bacillus velezensis	Q12
Bacillus velezensis strain US1 chromosome, complete genome	refseq	2050095561	NZ_CP076291	492670	chromosome	soil	NZ_CP076291.1	NCBI rentrez	Bacillus velezensis	Bacteria	Firmicutes	Bacilli	Bacillales	Bacillaceae	Bacillus	Bacillus velezensis	Bacillus velezensis	US1
Bacillus velezensis strain HNU24 chromosome, complete genome	refseq	2199892810	NZ_CP092412	492670	chromosome	rhizosphere soil of stock	NZ_CP092412.1	NCBI rentrez	Bacillus velezensis	Bacteria	Firmicutes	Bacilli	Bacillales	Bacillaceae	Bacillus	Bacillus velezensis	Bacillus velezensis	HNU24
Bacillus velezensis strain BIM B-1312D chromosome, complete genome	refseq	1827354846	NZ_CP050448	492670	chromosome	soil	NZ_CP050448.1	NCBI rentrez	Bacillus velezensis	Bacteria	Firmicutes	Bacilli	Bacillales	Bacillaceae	Bacillus	Bacillus velezensis	Bacillus velezensis	BIM B-1312D
Bacillus velezensis strain BIM B-439D chromosome, complete genome	refseq	1477057622	NZ_CP032144	492670	chromosome	soil	NZ_CP032144.1	NCBI rentrez	Bacillus velezensis	Bacteria	Firmicutes	Bacilli	Bacillales	Bacillaceae	Bacillus	Bacillus velezensis	Bacillus velezensis	BIM B-439D
Bacillus velezensis strain K203 chromosome, complete genome	refseq	2197115600	NZ_CP092185	492670	chromosome	soil	NZ_CP092185.1	NCBI rentrez	Bacillus velezensis	Bacteria	Firmicutes	Bacilli	Bacillales	Bacillaceae	Bacillus	Bacillus velezensis	Bacillus velezensis	K203
Bacillus velezensis strain GUAL210 chromosome, complete genome	refseq	1982574147	NZ_CP069214	492670	chromosome	rhizosphere soil	NZ_CP069214.1	NCBI rentrez	Bacillus velezensis	Bacteria	Firmicutes	Bacilli	Bacillales	Bacillaceae	Bacillus	Bacillus velezensis	Bacillus velezensis	GUAL210
Bacillus velezensis strain GUMT319 chromosome, complete genome	refseq	1969269937	NZ_CP068563	492670	chromosome	rhizosphere soil	NZ_CP068563.1	NCBI rentrez	Bacillus velezensis	Bacteria	Firmicutes	Bacilli	Bacillales	Bacillaceae	Bacillus	Bacillus velezensis	Bacillus velezensis	GUMT319
Bacillus velezensis strain GSBZ09 chromosome, complete genome	refseq	2178891052	NZ_CP089287	492670	chromosome	soil	NZ_CP089287.1	NCBI rentrez	Bacillus velezensis	Bacteria	Firmicutes	Bacilli	Bacillales	Bacillaceae	Bacillus	Bacillus velezensis	Bacillus velezensis	GSBZ09
Bacillus velezensis strain CGMCC 11640 chromosome, complete genome	refseq	1357960634	NZ_CP026610	492670	chromosome	bamboo forest soil	NZ_CP026610.1	NCBI rentrez	Bacillus velezensis	Bacteria	Firmicutes	Bacilli	Bacillales	Bacillaceae	Bacillus	Bacillus velezensis	Bacillus velezensis	CGMCC 11640
Bacillus velezensis strain L-1 chromosome, complete genome	refseq	1271539833	NZ_CP023859	492670	chromosome	soil	NZ_CP023859.1	NCBI rentrez	Bacillus velezensis	Bacteria	Firmicutes	Bacilli	Bacillales	Bacillaceae	Bacillus	Bacillus velezensis	Bacillus velezensis	L-1
Bacillus velezensis strain SGTSH 0811 chromosome, complete genome	refseq	2335071979	NZ_CP110847	492670	chromosome	soil	NZ_CP110847.1	NCBI rentrez	Bacillus velezensis	Bacteria	Firmicutes	Bacilli	Bacillales	Bacillaceae	Bacillus	Bacillus velezensis	Bacillus velezensis	SGTSH 0811
Bacillus velezensis strain E chromosome, complete genome	refseq	2330748882	NZ_CP099460	492670	chromosome	soil	NZ_CP099460.1	NCBI rentrez	Bacillus velezensis	Bacteria	Firmicutes	Bacilli	Bacillales	Bacillaceae	Bacillus	Bacillus velezensis	Bacillus velezensis	E
Bacillus velezensis strain FJAT-52631 chromosome, complete genome	refseq	1769952421	NZ_CP045186	492670	chromosome	soil	NZ_CP045186.1	NCBI rentrez	Bacillus velezensis	Bacteria	Firmicutes	Bacilli	Bacillales	Bacillaceae	Bacillus	Bacillus velezensis	Bacillus velezensis	FJAT-52631
Bacillus velezensis strain X1 chromosome, complete genome	refseq	2324019721	NZ_CP109832	492670	chromosome	soil	NZ_CP109832.1	NCBI rentrez	Bacillus velezensis	Bacteria	Firmicutes	Bacilli	Bacillales	Bacillaceae	Bacillus	Bacillus velezensis	Bacillus velezensis	X1
Bacillus velezensis strain Bacillus velezensis F3A chromosome, complete genome	refseq	2321720000	NZ_CP107556	492670	chromosome	soil	NZ_CP107556.1	NCBI rentrez	Bacillus velezensis	Bacteria	Firmicutes	Bacilli	Bacillales	Bacillaceae	Bacillus	Bacillus velezensis	Bacillus velezensis	Bacillus velezensis F3A
Bacillus velezensis strain YYC chromosome, complete genome	refseq	2065336015	NZ_CP075055	492670	chromosome	tomato rhizosphere soil	NZ_CP075055.1	NCBI rentrez	Bacillus velezensis	Bacteria	Firmicutes	Bacilli	Bacillales	Bacillaceae	Bacillus	Bacillus velezensis	Bacillus velezensis	YYC
Bacillus velezensis strain CSUSB3 chromosome, complete genome	refseq	2104037635	NZ_CP083943	492670	chromosome	garden soil	NZ_CP083943.1	NCBI rentrez	Bacillus velezensis	Bacteria	Firmicutes	Bacilli	Bacillales	Bacillaceae	Bacillus	Bacillus velezensis	Bacillus velezensis	CSUSB3
Bacillus velezensis strain SWUJ1 chromosome, complete genome	refseq	2103685579	NZ_CP077672	492670	chromosome	soil	NZ_CP077672.1	NCBI rentrez	Bacillus velezensis	Bacteria	Firmicutes	Bacilli	Bacillales	Bacillaceae	Bacillus	Bacillus velezensis	Bacillus velezensis	SWUJ1
Bacillus velezensis strain ZF145 chromosome, complete genome	refseq	1905471119	NZ_CP061176	492670	chromosome	soil	NZ_CP061176.1	NCBI rentrez	Bacillus velezensis	Bacteria	Firmicutes	Bacilli	Bacillales	Bacillaceae	Bacillus	Bacillus velezensis	Bacillus velezensis	ZF145
Bacillus velezensis strain LABIM22 chromosome, complete genome	refseq	1868876355	NZ_CP045993	492670	chromosome	soil	NZ_CP045993.1	NCBI rentrez	Bacillus velezensis	Bacteria	Firmicutes	Bacilli	Bacillales	Bacillaceae	Bacillus	Bacillus velezensis	Bacillus velezensis	LABIM22
Bacillus velezensis strain CLA178 chromosome, complete genome	refseq	1900526754	NZ_CP061087	492670	chromosome	rhizosphere soil	NZ_CP061087.1	NCBI rentrez	Bacillus velezensis	Bacteria	Firmicutes	Bacilli	Bacillales	Bacillaceae	Bacillus	Bacillus velezensis	Bacillus velezensis	CLA178
Bacillus velezensis strain SYP-B637 chromosome, complete genome	refseq	1740772004	NZ_CP043546	492670	chromosome	rhizospheric soil of Panax notogensing	NZ_CP043546.1	NCBI rentrez	Bacillus velezensis	Bacteria	Firmicutes	Bacilli	Bacillales	Bacillaceae	Bacillus	Bacillus velezensis	Bacillus velezensis	SYP-B637
Bacillus velezensis strain SRCM116265 chromosome, complete genome	refseq	2295018724	NZ_CP103856	492670	chromosome	soil	NZ_CP103856.1	NCBI rentrez	Bacillus velezensis	Bacteria	Firmicutes	Bacilli	Bacillales	Bacillaceae	Bacillus	Bacillus velezensis	Bacillus velezensis	SRCM116265
Bacillus velezensis strain K01 chromosome, complete genome	refseq	1883832549	NZ_CP059344	492670	chromosome	soil	NZ_CP059344.1	NCBI rentrez	Bacillus velezensis	Bacteria	Firmicutes	Bacilli	Bacillales	Bacillaceae	Bacillus	Bacillus velezensis	Bacillus velezensis	K01
Bacillus velezensis strain BIOMA BV10 chromosome, complete genome	refseq	1883829842	NZ_CP059318	492670	chromosome	Amazonic soil	NZ_CP059318.1	NCBI rentrez	Bacillus velezensis	Bacteria	Firmicutes	Bacilli	Bacillales	Bacillaceae	Bacillus	Bacillus velezensis	Bacillus velezensis	BIOMA BV10
Bacillus velezensis strain GS-1 chromosome, complete genome	refseq	2076751035	NZ_CP072791	492670	chromosome	soil	NZ_CP072791.1	NCBI rentrez	Bacillus velezensis	Bacteria	Firmicutes	Bacilli	Bacillales	Bacillaceae	Bacillus	Bacillus velezensis	Bacillus velezensis	GS-1
Bacillus velezensis strain EM-1 chromosome, complete genome	refseq	2285353153	NZ_CP095842	492670	chromosome	Soil	NZ_CP095842.1	NCBI rentrez	Bacillus velezensis	Bacteria	Firmicutes	Bacilli	Bacillales	Bacillaceae	Bacillus	Bacillus velezensis	Bacillus velezensis	EM-1
Bacillus velezensis strain LABIM44 chromosome, complete genome	refseq	2073466041	NZ_CP079719	492670	chromosome	Atlantic forest soil	NZ_CP079719.1	NCBI rentrez	Bacillus velezensis	Bacteria	Firmicutes	Bacilli	Bacillales	Bacillaceae	Bacillus	Bacillus velezensis	Bacillus velezensis	LABIM44
Bacillus velezensis strain BS-G1 chromosome, complete genome	refseq	2068039718	NZ_CP078149	492670	chromosome	soil crust	NZ_CP078149.1	NCBI rentrez	Bacillus velezensis	Bacteria	Firmicutes	Bacilli	Bacillales	Bacillaceae	Bacillus	Bacillus velezensis	Bacillus velezensis	BS-G1
Bacillus velezensis strain 131-4 chromosome, complete genome	refseq	1382147656	NZ_CP028441	492670	chromosome	soil	NZ_CP028441.1	NCBI rentrez	Bacillus velezensis	Bacteria	Firmicutes	Bacilli	Bacillales	Bacillaceae	Bacillus	Bacillus velezensis	Bacillus velezensis	131-4
Bacillus velezensis strain J7-1 chromosome, complete genome	refseq	1382023519	NZ_CP028440	492670	chromosome	soil	NZ_CP028440.1	NCBI rentrez	Bacillus velezensis	Bacteria	Firmicutes	Bacilli	Bacillales	Bacillaceae	Bacillus	Bacillus velezensis	Bacillus velezensis	J7-1
Bacillus velezensis strain 8-2 chromosome, complete genome	refseq	1382014240	NZ_CP028439	492670	chromosome	soil	NZ_CP028439.1	NCBI rentrez	Bacillus velezensis	Bacteria	Firmicutes	Bacilli	Bacillales	Bacillaceae	Bacillus	Bacillus velezensis	Bacillus velezensis	2023-02-08
Bacillus velezensis strain GH1-13 chromosome, complete genome	refseq	1149158730	NZ_CP019040	492670	chromosome	rice paddy soil	NZ_CP019040.1	NCBI rentrez	Bacillus velezensis	Bacteria	Firmicutes	Bacilli	Bacillales	Bacillaceae	Bacillus	Bacillus velezensis	Bacillus velezensis	GH1-13
Bacillus velezensis strain Ag75 chromosome, complete genome	refseq	2260740711	NZ_CP099465	492670	chromosome	soil	NZ_CP099465.1	NCBI rentrez	Bacillus velezensis	Bacteria	Firmicutes	Bacilli	Bacillales	Bacillaceae	Bacillus	Bacillus velezensis	Bacillus velezensis	Ag75
Bacillus velezensis strain CMF18 chromosome, complete genome	refseq	2258370381	NZ_CP085388	492670	chromosome	soil	NZ_CP085388.1	NCBI rentrez	Bacillus velezensis	Bacteria	Firmicutes	Bacilli	Bacillales	Bacillaceae	Bacillus	Bacillus velezensis	Bacillus velezensis	CMF18
Bacillus velezensis strain CK17 chromosome, complete genome	refseq	2258364441	NZ_CP085706	492670	chromosome	soil	NZ_CP085706.1	NCBI rentrez	Bacillus velezensis	Bacteria	Firmicutes	Bacilli	Bacillales	Bacillaceae	Bacillus	Bacillus velezensis	Bacillus velezensis	CK17
Bacillus velezensis strain NZ4 chromosome, complete genome	refseq	2049890427	NZ_CP076119	492670	chromosome	soil	NZ_CP076119.1	NCBI rentrez	Bacillus velezensis	Bacteria	Firmicutes	Bacilli	Bacillales	Bacillaceae	Bacillus	Bacillus velezensis	Bacillus velezensis	NZ4
Bacillus velezensis strain ES2-4 chromosome, complete genome	refseq	2242467710	NZ_CP097328	492670	chromosome	soil	NZ_CP097328.1	NCBI rentrez	Bacillus velezensis	Bacteria	Firmicutes	Bacilli	Bacillales	Bacillaceae	Bacillus	Bacillus velezensis	Bacillus velezensis	ES2-4
Bacillus velezensis strain R 4.6 chromosome, complete genome	refseq	2246923800	NZ_CP097779	492670	chromosome	Rizosphere soil sample	NZ_CP097779.1	NCBI rentrez	Bacillus velezensis	Bacteria	Firmicutes	Bacilli	Bacillales	Bacillaceae	Bacillus	Bacillus velezensis	Bacillus velezensis	R 4.6
Bacillus velezensis strain V 3.14 chromosome, complete genome	refseq	2246920331	NZ_CP097784	492670	chromosome	Rizosphere soil sample	NZ_CP097784.1	NCBI rentrez	Bacillus velezensis	Bacteria	Firmicutes	Bacilli	Bacillales	Bacillaceae	Bacillus	Bacillus velezensis	Bacillus velezensis	V 3.14
Bacillus velezensis strain HMB26553 chromosome, complete genome	refseq	2245846096	NZ_CP097467	492670	chromosome	dry soil	NZ_CP097467.1	NCBI rentrez	Bacillus velezensis	Bacteria	Firmicutes	Bacilli	Bacillales	Bacillaceae	Bacillus	Bacillus velezensis	Bacillus velezensis	HMB26553
Bacillus velezensis strain H208 chromosome, complete genome	refseq	2242467708	NZ_CP097359	492670	chromosome	soil	NZ_CP097359.1	NCBI rentrez	Bacillus velezensis	Bacteria	Firmicutes	Bacilli	Bacillales	Bacillaceae	Bacillus	Bacillus velezensis	Bacillus velezensis	H208
Bacillus velezensis strain ZK-3 chromosome, complete genome	refseq	2230045686	NZ_CP095760	492670	chromosome	soil	NZ_CP095760.1	NCBI rentrez	Bacillus velezensis	Bacteria	Firmicutes	Bacilli	Bacillales	Bacillaceae	Bacillus	Bacillus velezensis	Bacillus velezensis	ZK-3
Bacillus velezensis isolate UFLA258 chromosome, complete genome	refseq	1624333866	NZ_CP039297	492670	chromosome	soil	NZ_CP039297.1	NCBI rentrez	Bacillus velezensis	Bacteria	Firmicutes	Bacilli	Bacillales	Bacillaceae	Bacillus	Bacillus velezensis	Bacillus velezensis
Bacillus velezensis strain TB1501 chromosome, complete genome	refseq	1227368372	NZ_CP022531	492670	chromosome	soil	NZ_CP022531.1	NCBI rentrez	Bacillus velezensis	Bacteria	Firmicutes	Bacilli	Bacillales	Bacillaceae	Bacillus	Bacillus velezensis	Bacillus velezensis	TB1501
Bacillus velezensis strain SF327 chromosome, complete genome	refseq	2199890370	NZ_CP092383	492670	chromosome	soil	NZ_CP092383.1	NCBI rentrez	Bacillus velezensis	Bacteria	Firmicutes	Bacilli	Bacillales	Bacillaceae	Bacillus	Bacillus velezensis	Bacillus velezensis	SF327
Bacillus velezensis strain 504 chromosome, complete genome	refseq	2199867195	NZ_CP092439	492670	chromosome	rhizosphere soil	NZ_CP092439.1	NCBI rentrez	Bacillus velezensis	Bacteria	Firmicutes	Bacilli	Bacillales	Bacillaceae	Bacillus	Bacillus velezensis	Bacillus velezensis	504
Bacillus velezensis strain NST6 chromosome, complete genome	refseq	1929294152	NZ_CP063687	492670	chromosome	soil	NZ_CP063687.1	NCBI rentrez	Bacillus velezensis	Bacteria	Firmicutes	Bacilli	Bacillales	Bacillaceae	Bacillus	Bacillus velezensis	Bacillus velezensis	NST6
Bacillus velezensis strain MH25 chromosome, complete genome	refseq	1528857538	NZ_CP034176	492670	chromosome	rhizosphere soil	NZ_CP034176.1	NCBI rentrez	Bacillus velezensis	Bacteria	Firmicutes	Bacilli	Bacillales	Bacillaceae	Bacillus	Bacillus velezensis	Bacillus velezensis	MH25
Bacillus velezensis strain L-S60 chromosome, complete genome	refseq	814561882	NZ_CP011278	492670	chromosome	soil	NZ_CP011278.1	NCBI rentrez	Bacillus velezensis	Bacteria	Firmicutes	Bacilli	Bacillales	Bacillaceae	Bacillus	Bacillus velezensis	Bacillus velezensis	L-S60
Bacillus velezensis strain S4 chromosome, complete genome	refseq	1827501143	NZ_CP050424	492670	chromosome	soil	NZ_CP050424.1	NCBI rentrez	Bacillus velezensis	Bacteria	Firmicutes	Bacilli	Bacillales	Bacillaceae	Bacillus	Bacillus velezensis	Bacillus velezensis	S4
Bacillus velezensis strain Hx05 chromosome, complete genome	refseq	1485867533	NZ_CP029473	492670	chromosome	banana rhizosphere soil	NZ_CP029473.1	NCBI rentrez	Bacillus velezensis	Bacteria	Firmicutes	Bacilli	Bacillales	Bacillaceae	Bacillus	Bacillus velezensis	Bacillus velezensis	Hx05
Bacillus velezensis strain DSYZ chromosome, complete genome	refseq	1428127328	NZ_CP030150	492670	chromosome	rhizosphere soil	NZ_CP030150.1	NCBI rentrez	Bacillus velezensis	Bacteria	Firmicutes	Bacilli	Bacillales	Bacillaceae	Bacillus	Bacillus velezensis	Bacillus velezensis	DSYZ
Bacillus velezensis strain TB918 chromosome, complete genome	refseq	1986793755	NZ_CP069430	492670	chromosome	soil	NZ_CP069430.1	NCBI rentrez	Bacillus velezensis	Bacteria	Firmicutes	Bacilli	Bacillales	Bacillaceae	Bacillus	Bacillus velezensis	Bacillus velezensis	TB918
Bacillus velezensis strain CACC 316 chromosome, complete genome	refseq	1802722180	NZ_CP048002	492670	chromosome	soil	NZ_CP048002.1	NCBI rentrez	Bacillus velezensis	Bacteria	Firmicutes	Bacilli	Bacillales	Bacillaceae	Bacillus	Bacillus velezensis	Bacillus velezensis	CACC 316
Bacillus velezensis strain JJ47 chromosome, complete genome	refseq	2184691793	NZ_CP091288	492670	chromosome	soil	NZ_CP091288.1	NCBI rentrez	Bacillus velezensis	Bacteria	Firmicutes	Bacilli	Bacillales	Bacillaceae	Bacillus	Bacillus velezensis	Bacillus velezensis	JJ47
Bacillus velezensis strain DR-08 chromosome, complete genome	refseq	1382149583	NZ_CP028437	492670	chromosome	soil	NZ_CP028437.1	NCBI rentrez	Bacillus velezensis	Bacteria	Firmicutes	Bacilli	Bacillales	Bacillaceae	Bacillus	Bacillus velezensis	Bacillus velezensis	DR-08
Bacillus velezensis strain AB191 chromosome, complete genome	refseq	2175504120	NZ_CP089996	492670	chromosome	soil	NZ_CP089996.1	NCBI rentrez	Bacillus velezensis	Bacteria	Firmicutes	Bacilli	Bacillales	Bacillaceae	Bacillus	Bacillus velezensis	Bacillus velezensis	AB191
Bacillus velezensis strain BA-26 chromosome, complete genome	refseq	1789076325	NZ_CP046918	492670	chromosome	soil	NZ_CP046918.1	NCBI rentrez	Bacillus velezensis	Bacteria	Firmicutes	Bacilli	Bacillales	Bacillaceae	Bacillus	Bacillus velezensis	Bacillus velezensis	BA-26
Bacillus velezensis strain LBUM279 chromosome, complete genome	refseq	1951071117	NZ_CP065791	492670	chromosome	soil	NZ_CP065791.1	NCBI rentrez	Bacillus velezensis	Bacteria	Firmicutes	Bacilli	Bacillales	Bacillaceae	Bacillus	Bacillus velezensis	Bacillus velezensis	LBUM279
Bacillus velezensis strain Lzh-a42 chromosome, complete genome	refseq	1316546126	NZ_CP025308	492670	chromosome	soil	NZ_CP025308.1	NCBI rentrez	Bacillus velezensis	Bacteria	Firmicutes	Bacilli	Bacillales	Bacillaceae	Bacillus	Bacillus velezensis	Bacillus velezensis	Lzh-a42
Bacillus velezensis strain TJ02 chromosome, complete genome	refseq	1277285816	NZ_CP024797	492670	chromosome	soil	NZ_CP024797.1	NCBI rentrez	Bacillus velezensis	Bacteria	Firmicutes	Bacilli	Bacillales	Bacillaceae	Bacillus	Bacillus velezensis	Bacillus velezensis	TJ02
Bacillus velezensis strain NJAU-Z9 chromosome, complete genome	refseq	1234371991	NZ_CP022556	492670	chromosome	field soil	NZ_CP022556.1	NCBI rentrez	Bacillus velezensis	Bacteria	Firmicutes	Bacilli	Bacillales	Bacillaceae	Bacillus	Bacillus velezensis	Bacillus velezensis	NJAU-Z9
Bacillus velezensis strain LBUM1082 chromosome, complete genome	refseq	1945656471	NZ_CP065790	492670	chromosome	soil	NZ_CP065790.1	NCBI rentrez	Bacillus velezensis	Bacteria	Firmicutes	Bacilli	Bacillales	Bacillaceae	Bacillus	Bacillus velezensis	Bacillus velezensis	LBUM1082
Bacillus velezensis strain S141 chromosome, complete genome	refseq	1478150218	NZ_AP018402	492670	chromosome	soil	NZ_AP018402.1	NCBI rentrez	Bacillus velezensis	Bacteria	Firmicutes	Bacilli	Bacillales	Bacillaceae	Bacillus	Bacillus velezensis	Bacillus velezensis	S141
Bacillus velezensis strain HN-Q-8 chromosome, complete genome	refseq	1783042105	NZ_CP045711	492670	chromosome	soil	NZ_CP045711.1	NCBI rentrez	Bacillus velezensis	Bacteria	Firmicutes	Bacilli	Bacillales	Bacillaceae	Bacillus	Bacillus velezensis	Bacillus velezensis	HN-Q-8
Bacillus velezensis strain sx01604 chromosome, complete genome	refseq	1167593339	NZ_CP018007	492670	chromosome	soil	NZ_CP018007.1	NCBI rentrez	Bacillus velezensis	Bacteria	Firmicutes	Bacilli	Bacillales	Bacillaceae	Bacillus	Bacillus velezensis	Bacillus velezensis	sx01604
Bacillus velezensis strain Y816 chromosome, complete genome	refseq	2036196103	NZ_CP073656	492670	chromosome	soil	NZ_CP073656.1	NCBI rentrez	Bacillus velezensis	Bacteria	Firmicutes	Bacilli	Bacillales	Bacillaceae	Bacillus	Bacillus velezensis	Bacillus velezensis	Y816
Bacillus velezensis strain KS04AU chromosome, complete genome	refseq	2205463559	NZ_CP092750	492670	chromosome	rhizosphere soil	NZ_CP092750.1	NCBI rentrez	Bacillus velezensis	Bacteria	Firmicutes	Bacilli	Bacillales	Bacillaceae	Bacillus	Bacillus velezensis	Bacillus velezensis	KS04AU
Bacillus velezensis strain UB2017 chromosome, complete genome	refseq	1821057578	NZ_CP049741	492670	chromosome	Citrus rhizosphere soil	NZ_CP049741.1	NCBI rentrez	Bacillus velezensis	Bacteria	Firmicutes	Bacilli	Bacillales	Bacillaceae	Bacillus	Bacillus velezensis	Bacillus velezensis	UB2017
Bacillus velezensis strain ATR2 chromosome, complete genome	refseq	1275632820	NZ_CP018133	492670	chromosome	soil	NZ_CP018133.1	NCBI rentrez	Bacillus velezensis	Bacteria	Firmicutes	Bacilli	Bacillales	Bacillaceae	Bacillus	Bacillus velezensis	Bacillus velezensis	ATR2
Bacillus wiedmannii strain JAS08/1 chromosome, complete genome	refseq	2050116506	NZ_CP036073	1890302	chromosome	soil	NZ_CP036073.1	NCBI rentrez	Bacillus wiedmannii	Bacteria	Firmicutes	Bacilli	Bacillales	Bacillaceae	Bacillus	Bacillus wiedmannii	Bacillus wiedmannii	JAS08/1
Bacillus wiedmannii strain JAS28/2 chromosome, complete genome	refseq	2050080044	NZ_CP036101	1890302	chromosome	soil	NZ_CP036101.1	NCBI rentrez	Bacillus wiedmannii	Bacteria	Firmicutes	Bacilli	Bacillales	Bacillaceae	Bacillus	Bacillus wiedmannii	Bacillus wiedmannii	JAS28/2
Bacillus wiedmannii strain JAS07/5 chromosome, complete genome	refseq	2050075579	NZ_CP036070	1890302	chromosome	soil	NZ_CP036070.1	NCBI rentrez	Bacillus wiedmannii	Bacteria	Firmicutes	Bacilli	Bacillales	Bacillaceae	Bacillus	Bacillus wiedmannii	Bacillus wiedmannii	JAS07/5
Brevibacillus brevis strain HK544 chromosome, complete genome	refseq	1718174337	NZ_CP042161	1393	chromosome	soil	NZ_CP042161.1	NCBI rentrez	Brevibacillus brevis	Bacteria	Firmicutes	Bacilli	Bacillales	Paenibacillaceae	Brevibacillus	Brevibacillus brevis	Brevibacillus brevis	HK544
Brevibacillus brevis X23 chromosome, complete genome	refseq	1279595173	NZ_CP023474	1200792	chromosome	soil of vegetable field	NZ_CP023474.1	NCBI rentrez	Brevibacillus brevis	Bacteria	Firmicutes	Bacilli	Bacillales	Paenibacillaceae	Brevibacillus	Brevibacillus brevis	Brevibacillus brevis X23	X23
Brevibacillus brevis strain DZQ7 chromosome, complete genome	refseq	1428168456	NZ_CP030117	1393	chromosome	tobacco rhizosphere soil	NZ_CP030117.1	NCBI rentrez	Brevibacillus brevis	Bacteria	Firmicutes	Bacilli	Bacillales	Paenibacillaceae	Brevibacillus	Brevibacillus brevis	Brevibacillus brevis	DZQ7
Brevibacillus formosus strain NF2 chromosome, complete genome	refseq	1214900644	NZ_CP018145	54913	chromosome	soil	NZ_CP018145.1	NCBI rentrez	Brevibacillus formosus	Bacteria	Firmicutes	Bacilli	Bacillales	Paenibacillaceae	Brevibacillus	Brevibacillus formosus	Brevibacillus formosus	NF2
Brevibacillus laterosporus strain Bl-zj chromosome, complete genome	refseq	1493478148	NZ_CP032848	1465	chromosome	soil	NZ_CP032848.1	NCBI rentrez	Brevibacillus laterosporus	Bacteria	Firmicutes	Bacilli	Bacillales	Paenibacillaceae	Brevibacillus	Brevibacillus laterosporus	Brevibacillus laterosporus	Bl-zj
Brevibacillus laterosporus strain ZQ2 chromosome, complete genome	refseq	1325769237	NZ_CP025545	1465	chromosome	Rhizosphere soil of apple tree	NZ_CP025545.1	NCBI rentrez	Brevibacillus laterosporus	Bacteria	Firmicutes	Bacilli	Bacillales	Paenibacillaceae	Brevibacillus	Brevibacillus laterosporus	Brevibacillus laterosporus	ZQ2
Brevibacillus sp. WF146 chromosome, complete genome	refseq	2325291844	NZ_CP109943	319501	chromosome	soil	NZ_CP109943.1	NCBI rentrez	Brevibacillus sp.	Bacteria	Firmicutes	Bacilli	Bacillales	Paenibacillaceae	Brevibacillus	Brevibacillus sp.	Brevibacillus sp. WF146	WF146
Brevibacillus sp. MMS20-4M-10-Y chromosome, complete genome	refseq	2155532926	NZ_CP087263	2895522	chromosome	soil	NZ_CP087263.1	NCBI rentrez	Brevibacillus sp.	Bacteria	Firmicutes	Bacilli	Bacillales	Paenibacillaceae	Brevibacillus	Brevibacillus sp.	Brevibacillus sp. MMS20-4M-10-Y	MMS20-4M-10-Y
Brevibacillus sp. HD3.3A chromosome, complete genome	refseq	2152035426	NZ_CP085874	2738979	chromosome	soil of tomato plants	NZ_CP085874.1	NCBI rentrez	Brevibacillus sp.	Bacteria	Firmicutes	Bacilli	Bacillales	Paenibacillaceae	Brevibacillus	Brevibacillus sp.	Brevibacillus sp. HD3.3A	HD3.3A
Brevibacillus sp. DP1.3A chromosome, complete genome	refseq	2129599417	NZ_CP085876	2738867	chromosome	soil of Citrus sinensis plantation	NZ_CP085876.1	NCBI rentrez	Brevibacillus sp.	Bacteria	Firmicutes	Bacilli	Bacillales	Paenibacillaceae	Brevibacillus	Brevibacillus sp.	Brevibacillus sp. DP1.3A	DP1.3A
Candidatus Formimonas warabiya strain DCMF chromosome, complete genome	refseq	1729637548	NZ_CP017634	1761012	chromosome	Subsurface soil	NZ_CP017634.1	NCBI rentrez	Candidatus Formimonas	Bacteria	Firmicutes	Clostridia	Eubacteriales	Peptococcaceae	Candidatus Formimonas	NULL	Candidatus Formimonas warabiya	DCMF
Clostridioides sp. ES-S-0054-01 chromosome, complete genome	refseq	2184205248	NZ_CP067346	2770780	chromosome	soil	NZ_CP067346.1	NCBI rentrez	Clostridioides sp.	Bacteria	Firmicutes	Clostridia	Eubacteriales	Peptostreptococcaceae	Clostridioides	Clostridioides sp.	Clostridioides sp. ES-S-0054-01	ES-S-0054-01
Clostridioides sp. ES-S-0010-02 chromosome, complete genome	refseq	2128129053	NZ_CP067345	2770776	chromosome	soil	NZ_CP067345.1	NCBI rentrez	Clostridioides sp.	Bacteria	Firmicutes	Clostridia	Eubacteriales	Peptostreptococcaceae	Clostridioides	Clostridioides sp.	Clostridioides sp. ES-S-0010-02	ES-S-0010-02
Clostridium botulinum strain Su1112 chromosome, complete genome	refseq	2329424089	NZ_CP022395	1491	chromosome	soil	NZ_CP022395.1	NCBI rentrez	Clostridium botulinum	Bacteria	Firmicutes	Clostridia	Eubacteriales	Clostridiaceae	Clostridium	Clostridium botulinum	Clostridium botulinum	Su1112
Clostridium botulinum strain Su0604 chromosome, complete genome	refseq	2329424073	NZ_CP022400	1491	chromosome	soil	NZ_CP022400.1	NCBI rentrez	Clostridium botulinum	Bacteria	Firmicutes	Clostridia	Eubacteriales	Clostridiaceae	Clostridium	Clostridium botulinum	Clostridium botulinum	Su0604
Clostridium botulinum strain Su1036 chromosome, complete genome	refseq	2329423806	NZ_CP022397	1491	chromosome	soil	NZ_CP022397.1	NCBI rentrez	Clostridium botulinum	Bacteria	Firmicutes	Clostridia	Eubacteriales	Clostridiaceae	Clostridium	Clostridium botulinum	Clostridium botulinum	Su1036
Clostridium botulinum strain Su0945 chromosome, complete genome	refseq	2329243353	NZ_CP022396	1491	chromosome	soil	NZ_CP022396.1	NCBI rentrez	Clostridium botulinum	Bacteria	Firmicutes	Clostridia	Eubacteriales	Clostridiaceae	Clostridium	Clostridium botulinum	Clostridium botulinum	Su0945
Clostridium manihotivorum strain CT4 chromosome, complete genome	refseq	1559405158	NZ_CP025746	2320868	chromosome	Cassava pulp and soil	NZ_CP025746.1	NCBI rentrez	Clostridium manihotivorum	Bacteria	Firmicutes	Clostridia	Eubacteriales	Clostridiaceae	Clostridium	Clostridium manihotivorum	Clostridium manihotivorum	CT4
Clostridium pasteurianum DSM 525 = ATCC 6013 strain DSM 525 chromosome, complete genome	refseq	749201297	NZ_CP009268	1262449	chromosome	soil	NZ_CP009268.1	NCBI rentrez	Clostridium pasteurianum	Bacteria	Firmicutes	Clostridia	Eubacteriales	Clostridiaceae	Clostridium	Clostridium pasteurianum	Clostridium pasteurianum DSM 525 = ATCC 6013	DSM 525
Clostridium pasteurianum DSM 525 = ATCC 6013 chromosome, complete genome	refseq	749188661	NZ_CP009267	1262449	chromosome	soil	NZ_CP009267.1	NCBI rentrez	Clostridium pasteurianum	Bacteria	Firmicutes	Clostridia	Eubacteriales	Clostridiaceae	Clostridium	Clostridium pasteurianum	Clostridium pasteurianum DSM 525 = ATCC 6013	ATCC 6013
Clostridium perfringens strain CPM 77b chromosome, complete genome	refseq	2103945397	NZ_CP075908	1502	chromosome	soil	NZ_CP075908.1	NCBI rentrez	Clostridium perfringens	Bacteria	Firmicutes	Clostridia	Eubacteriales	Clostridiaceae	Clostridium	Clostridium perfringens	Clostridium perfringens	CPM 77b
Clostridium sporogenes strain DSM 795 chromosome, complete genome	refseq	829029592	NZ_CP011663	1509	chromosome	soil	NZ_CP011663.1	NCBI rentrez	Clostridium sporogenes	Bacteria	Firmicutes	Clostridia	Eubacteriales	Clostridiaceae	Clostridium	Clostridium sporogenes	Clostridium sporogenes	DSM 795
Clostridium sporogenes strain LHA6 chromosome, complete genome	refseq	2180257100	NZ_CP090904	1509	chromosome	As-contaminated paddy soil	NZ_CP090904.1	NCBI rentrez	Clostridium sporogenes	Bacteria	Firmicutes	Clostridia	Eubacteriales	Clostridiaceae	Clostridium	Clostridium sporogenes	Clostridium sporogenes	LHA6
Cohnella candidum strain 18JY8-7 chromosome, complete genome	refseq	1511338139	NZ_CP033433	2674991	chromosome	soil	NZ_CP033433.1	NCBI rentrez	Cohnella candidum	Bacteria	Firmicutes	Bacilli	Bacillales	Paenibacillaceae	Cohnella	Cohnella candidum	Cohnella candidum	18JY8-7
Cohnella sp. LGH chromosome, complete genome	refseq	2021993009	NZ_CP072117	1619153	chromosome	soil	NZ_CP072117.1	NCBI rentrez	Cohnella sp.	Bacteria	Firmicutes	Bacilli	Bacillales	Paenibacillaceae	Cohnella	Cohnella sp.	Cohnella sp. LGH	LGH
Cytobacillus firmus strain PheN7 chromosome, complete genome	refseq	2250356927	NZ_CP098323	1399	chromosome	soil	NZ_CP098323.1	NCBI rentrez	Cytobacillus firmus	Bacteria	Firmicutes	Bacilli	Bacillales	Bacillaceae	Cytobacillus	Cytobacillus firmus	Cytobacillus firmus	PheN7
Cytobacillus firmus strain M7 chromosome, complete genome	refseq	2319170608	NZ_CP107027	1399	chromosome	soil	NZ_CP107027.1	NCBI rentrez	Cytobacillus firmus	Bacteria	Firmicutes	Bacilli	Bacillales	Bacillaceae	Cytobacillus	Cytobacillus firmus	Cytobacillus firmus	M7
Cytobacillus firmus strain CK19 chromosome, complete genome	refseq	2258381617	NZ_CP085390	1399	chromosome	soil	NZ_CP085390.1	NCBI rentrez	Cytobacillus firmus	Bacteria	Firmicutes	Bacilli	Bacillales	Bacillaceae	Cytobacillus	Cytobacillus firmus	Cytobacillus firmus	CK19
Cytobacillus oceanisediminis strain CK22 chromosome, complete genome	refseq	2258408722	NZ_CP085392	665099	chromosome	soil	NZ_CP085392.1	NCBI rentrez	Cytobacillus oceanisediminis	Bacteria	Firmicutes	Bacilli	Bacillales	Bacillaceae	Cytobacillus	Cytobacillus oceanisediminis	Cytobacillus oceanisediminis	CK22
Cytobacillus oceanisediminis strain N497-ZHONG chromosome, complete genome	refseq	2218200159	NZ_CP065511	665099	chromosome	Soil in kangaroo area of zoo	NZ_CP065511.1	NCBI rentrez	Cytobacillus oceanisediminis	Bacteria	Firmicutes	Bacilli	Bacillales	Bacillaceae	Cytobacillus	Cytobacillus oceanisediminis	Cytobacillus oceanisediminis	N497-ZHONG
Cytobacillus solani strain F27 chromosome, complete genome	refseq	2258400790	NZ_CP085712	1637975	chromosome	soil	NZ_CP085712.1	NCBI rentrez	Cytobacillus solani	Bacteria	Firmicutes	Bacilli	Bacillales	Bacillaceae	Cytobacillus	Cytobacillus solani	Cytobacillus solani	F27
Effusibacillus dendaii strain skT53 chromosome, complete genome	refseq	1957207274	NZ_AP023366	2743772	chromosome	farm soil	NZ_AP023366.1	NCBI rentrez	Effusibacillus dendaii	Bacteria	Firmicutes	Bacilli	Bacillales	Alicyclobacillaceae	Effusibacillus	Effusibacillus dendaii	Effusibacillus dendaii	skT53
Enterococcus faecium strain QU 50 chromosome, complete genome	refseq	1701320528	NZ_AP019394	1352	chromosome	dry soil	NZ_AP019394.1	NCBI rentrez	Enterococcus faecium	Bacteria	Firmicutes	Bacilli	Lactobacillales	Enterococcaceae	Enterococcus	Enterococcus faecium	Enterococcus faecium	QU 50
Enterococcus lactis strain CX 2-6_2 chromosome, complete genome	refseq	2073829819	NZ_CP079880	357441	chromosome	soil	NZ_CP079880.1	NCBI rentrez	Enterococcus lactis	Bacteria	Firmicutes	Bacilli	Lactobacillales	Enterococcaceae	Enterococcus	Enterococcus lactis	Enterococcus lactis	CX 2-6_2
Enterococcus mundtii strain DSM 4838 chromosome, complete genome	refseq	1302523857	NZ_CP018061	53346	chromosome	soil	NZ_CP018061.1	NCBI rentrez	Enterococcus mundtii	Bacteria	Firmicutes	Bacilli	Lactobacillales	Enterococcaceae	Enterococcus	Enterococcus mundtii	Enterococcus mundtii	DSM 4838
Exiguobacterium acetylicum strain UTDF19-27C chromosome, complete genome	refseq	2193052013	NZ_CP081878	41170	chromosome	soil	NZ_CP081878.1	NCBI rentrez	Exiguobacterium acetylicum	Bacteria	Firmicutes	Bacilli	Bacillales	NULL	Exiguobacterium	Exiguobacterium acetylicum	Exiguobacterium acetylicum	UTDF19-27C
Exiguobacterium alkaliphilum strain B-3531D chromosome, complete genome	refseq	2035701384	NZ_CP073101	1428684	chromosome	soil	NZ_CP073101.1	NCBI rentrez	Exiguobacterium alkaliphilum	Bacteria	Firmicutes	Bacilli	Bacillales	NULL	Exiguobacterium	Exiguobacterium alkaliphilum	Exiguobacterium alkaliphilum	B-3531D
Fictibacillus phosphorivorans strain G25-29 chromosome, complete genome	refseq	1054632875	NZ_CP015378	1221500	chromosome	soil	NZ_CP015378.1	NCBI rentrez	Fictibacillus phosphorivorans	Bacteria	Firmicutes	Bacilli	Bacillales	Bacillaceae	Fictibacillus	Fictibacillus phosphorivorans	Fictibacillus phosphorivorans	G25-29
Fictibacillus sp. KU28468 chromosome, complete genome	refseq	2328779992	NZ_CP110666	2991053	chromosome	soil	NZ_CP110666.1	NCBI rentrez	Fictibacillus sp.	Bacteria	Firmicutes	Bacilli	Bacillales	Bacillaceae	Fictibacillus	Fictibacillus sp.	Fictibacillus sp. KU28468	KU28468
Geobacillus thermodenitrificans strain T12 chromosome, complete genome	refseq	1207577794	NZ_CP020030	33940	chromosome	soil	NZ_CP020030.1	NCBI rentrez	Geobacillus thermodenitrificans	Bacteria	Firmicutes	Bacilli	Bacillales	Bacillaceae	Geobacillus	Geobacillus thermodenitrificans	Geobacillus thermodenitrificans	T12
Geobacillus thermoleovorans strain FJAT-2391 chromosome, complete genome	refseq	1062553869	NZ_CP017071	33941	chromosome	soil	NZ_CP017071.1	NCBI rentrez	Geobacillus thermoleovorans	Bacteria	Firmicutes	Bacilli	Bacillales	Bacillaceae	Geobacillus	Geobacillus thermoleovorans	Geobacillus thermoleovorans	FJAT-2391
Geosporobacter ferrireducens strain IRF9 chromosome, complete genome	refseq	1073095091	NZ_CP017269	1424294	chromosome	oil contaninated soil	NZ_CP017269.1	NCBI rentrez	Geosporobacter ferrireducens	Bacteria	Firmicutes	Clostridia	Eubacteriales	Clostridiaceae	Geosporobacter	Geosporobacter ferrireducens	Geosporobacter ferrireducens	IRF9
Gottfriedia acidiceleris strain LH14 chromosome, complete genome	refseq	2232327878	NZ_CP096034	371036	chromosome	paddy soil	NZ_CP096034.1	NCBI rentrez	Gottfriedia acidiceleris	Bacteria	Firmicutes	Bacilli	Bacillales	Bacillaceae	Gottfriedia	Gottfriedia acidiceleris	Gottfriedia acidiceleris	LH14
Gracilibacillus salitolerans strain SCU50 chromosome, complete genome	refseq	1775667539	NZ_CP045915	2663022	chromosome	saline soil	NZ_CP045915.1	NCBI rentrez	Gracilibacillus salitolerans	Bacteria	Firmicutes	Bacilli	Bacillales	Bacillaceae	Gracilibacillus	Gracilibacillus salitolerans	Gracilibacillus salitolerans	SCU50
Hydrogenibacillus sp. N12 chromosome, complete genome	refseq	2083068393	NZ_CP080953	2866627	chromosome	soil	NZ_CP080953.1	NCBI rentrez	Hydrogenibacillus sp.	Bacteria	Firmicutes	Bacilli	Bacillales	Bacillales Family X. Incertae Sedis	Hydrogenibacillus	Hydrogenibacillus sp.	Hydrogenibacillus sp. N12	N12
Keratinibaculum paraultunense strain KD-1 chromosome, complete genome	refseq	1969196441	NZ_CP068564	1278232	chromosome	soil	NZ_CP068564.1	NCBI rentrez	Keratinibaculum paraultunense	Bacteria	Firmicutes	Tissierellia	Tissierellales	Tissierellaceae	Keratinibaculum	Keratinibaculum paraultunense	Keratinibaculum paraultunense	KD-1
Kyrpidia spormannii strain COOX1 chromosome, complete genome	refseq	2051286048	NZ_CP047972	2055160	chromosome	soil	NZ_CP047972.1	NCBI rentrez	Kyrpidia spormannii	Bacteria	Firmicutes	Bacilli	Bacillales	Alicyclobacillaceae	Kyrpidia	Kyrpidia spormannii	Kyrpidia spormannii	COOX1
Levilactobacillus brevis strain M10 chromosome, complete genome	refseq	2174393738	NZ_CP079699	1580	chromosome	soil	NZ_CP079699.1	NCBI rentrez	Levilactobacillus brevis	Bacteria	Firmicutes	Bacilli	Lactobacillales	Lactobacillaceae	Levilactobacillus	Levilactobacillus brevis	Levilactobacillus brevis	M10
Listeria marthii strain UTK_C1-0015-E1 chromosome, complete genome	refseq	2170192786	NZ_CP089090	529731	chromosome	soil	NZ_CP089090.1	NCBI rentrez	Listeria marthii	Bacteria	Firmicutes	Bacilli	Bacillales	Listeriaceae	Listeria	Listeria marthii	Listeria marthii	UTK_C1-0015-E1
Listeria marthii strain UTK_C1-0024-E1 chromosome, complete genome	refseq	2170192781	NZ_CP089089	529731	chromosome	soil	NZ_CP089089.1	NCBI rentrez	Listeria marthii	Bacteria	Firmicutes	Bacilli	Bacillales	Listeriaceae	Listeria	Listeria marthii	Listeria marthii	UTK_C1-0024-E1
Listeria seeligeri strain Sr73 chromosome, complete genome	refseq	1938574166	NZ_CP063071	1640	chromosome	soil sample from dry pine forest	NZ_CP063071.1	NCBI rentrez	Listeria seeligeri	Bacteria	Firmicutes	Bacilli	Bacillales	Listeriaceae	Listeria	Listeria seeligeri	Listeria seeligeri	Sr73
Lysinibacillus agricola strain FJAT-51161 chromosome, complete genome	refseq	1958565009	NZ_CP067341	2590012	chromosome	soil	NZ_CP067341.1	NCBI rentrez	Lysinibacillus agricola	Bacteria	Firmicutes	Bacilli	Bacillales	Bacillaceae	Lysinibacillus	Lysinibacillus agricola	Lysinibacillus agricola	FJAT-51161
Lysinibacillus fusiformis strain RB-21 chromosome, complete genome	refseq	757191344	NZ_CP010820	28031	chromosome	soil	NZ_CP010820.1	NCBI rentrez	Lysinibacillus fusiformis	Bacteria	Firmicutes	Bacilli	Bacillales	Bacillaceae	Lysinibacillus	Lysinibacillus fusiformis	Lysinibacillus fusiformis	RB-21
Lysinibacillus sp. ACHW1.5 chromosome, complete genome	refseq	2192080569	NZ_CP091777	2913506	chromosome	Urban soil	NZ_CP091777.1	NCBI rentrez	Lysinibacillus sp.	Bacteria	Firmicutes	Bacilli	Bacillales	Bacillaceae	Lysinibacillus	Lysinibacillus sp.	Lysinibacillus sp. ACHW1.5	ACHW1.5
Lysinibacillus sphaericus strain III(3)7 chromosome, complete genome	refseq	1011991746	NZ_CP014856	1421	chromosome	Soil	NZ_CP014856.1	NCBI rentrez	Lysinibacillus sphaericus	Bacteria	Firmicutes	Bacilli	Bacillales	Bacillaceae	Lysinibacillus	Lysinibacillus sphaericus	Lysinibacillus sphaericus	III(3)7
Macrococcus sp. IME1552 chromosome, complete genome	refseq	1244539287	NZ_CP017156	1898474	chromosome	soil	NZ_CP017156.1	NCBI rentrez	Macrococcus sp.	Bacteria	Firmicutes	Bacilli	Bacillales	Staphylococcaceae	Macrococcus	Macrococcus sp.	Macrococcus sp. IME1552	IME1552
Mesobacillus sp. S13 chromosome, complete genome	refseq	2113434964	NZ_CP084622	2880221	chromosome	Soil of Match works dumpyard	NZ_CP084622.1	NCBI rentrez	Mesobacillus sp.	Bacteria	Firmicutes	Bacilli	Bacillales	Bacillaceae	Mesobacillus	Mesobacillus sp.	Mesobacillus sp. S13	S13
Metabacillus sp. KUDC1714 chromosome, complete genome	refseq	1893733449	NZ_CP055263	2745198	chromosome	soil	NZ_CP055263.1	NCBI rentrez	Metabacillus sp.	Bacteria	Firmicutes	Bacilli	Bacillales	Bacillaceae	Metabacillus	Metabacillus sp.	Metabacillus sp. KUDC1714	KUDC1714
Neobacillus drentensis strain JC05 chromosome, complete genome	refseq	2183260493	NZ_CP091110	220684	chromosome	soil	NZ_CP091110.1	NCBI rentrez	Neobacillus drentensis	Bacteria	Firmicutes	Bacilli	Bacillales	Bacillaceae	Neobacillus	Neobacillus drentensis	Neobacillus drentensis	JC05
Neobacillus mesonae strain H20-5 chromosome, complete genome	refseq	1553024489	NZ_CP022572	1193713	chromosome	soil cultivated with Lactuca sativa	NZ_CP022572.1	NCBI rentrez	Neobacillus mesonae	Bacteria	Firmicutes	Bacilli	Bacillales	Bacillaceae	Neobacillus	Neobacillus mesonae	Neobacillus mesonae	H20-5
Niallia circulans strain GN03 chromosome, complete genome	refseq	1844788139	NZ_CP053315	1397	chromosome	purple rhizosphere soil the cabbage Brassica campestris L. ssp. chinensis Makino (var. communis Tsen et Lee)	NZ_CP053315.1	NCBI rentrez	Niallia circulans	Bacteria	Firmicutes	Bacilli	Bacillales	Bacillaceae	Niallia	Niallia circulans	Niallia circulans	GN03
Novibacillus thermophilus strain SG-1 chromosome, complete genome	refseq	1149156713	NZ_CP019699	1471761	chromosome	soil flooded by seawater	NZ_CP019699.1	NCBI rentrez	Novibacillus thermophilus	Bacteria	Firmicutes	Bacilli	Bacillales	Thermoactinomycetaceae	Novibacillus	Novibacillus thermophilus	Novibacillus thermophilus	SG-1
Paenibacillus albus strain 18JY67-1 chromosome, complete genome	refseq	1543116303	NZ_CP034437	2495582	chromosome	soil	NZ_CP034437.1	NCBI rentrez	Paenibacillus albus	Bacteria	Firmicutes	Bacilli	Bacillales	Paenibacillaceae	Paenibacillus	Paenibacillus albus	Paenibacillus albus	18JY67-1
Paenibacillus barcinonensis strain KACC11450 chromosome, complete genome	refseq	1858928402	NZ_CP054614	198119	chromosome	soil	NZ_CP054614.1	NCBI rentrez	Paenibacillus barcinonensis	Bacteria	Firmicutes	Bacilli	Bacillales	Paenibacillaceae	Paenibacillus	Paenibacillus barcinonensis	Paenibacillus barcinonensis	KACC11450
Paenibacillus beijingensis strain DSM 24997 chromosome, complete genome	refseq	783158996	NZ_CP011058	1126833	chromosome	Jujube rhizosphere soil	NZ_CP011058.1	NCBI rentrez	Paenibacillus beijingensis	Bacteria	Firmicutes	Bacilli	Bacillales	Paenibacillaceae	Paenibacillus	Paenibacillus beijingensis	Paenibacillus beijingensis	DSM 24997
Paenibacillus brasilensis strain KACC 13842 chromosome, complete genome	refseq	1769954157	NZ_CP045298	128574	chromosome	soil	NZ_CP045298.1	NCBI rentrez	Paenibacillus brasilensis	Bacteria	Firmicutes	Bacilli	Bacillales	Paenibacillaceae	Paenibacillus	Paenibacillus brasilensis	Paenibacillus brasilensis	KACC 13842
Paenibacillus cellulosilyticus strain KACC 14175 chromosome, complete genome	refseq	1858929023	NZ_CP054612	375489	chromosome	soil	NZ_CP054612.1	NCBI rentrez	Paenibacillus cellulosilyticus	Bacteria	Firmicutes	Bacilli	Bacillales	Paenibacillaceae	Paenibacillus	Paenibacillus cellulosilyticus	Paenibacillus cellulosilyticus	KACC 14175
Paenibacillus cellulositrophicus strain KACC 16577 chromosome, complete genome	refseq	1769979442	NZ_CP045295	562959	chromosome	Thai soil	NZ_CP045295.1	NCBI rentrez	Paenibacillus cellulositrophicus	Bacteria	Firmicutes	Bacilli	Bacillales	Paenibacillaceae	Paenibacillus	Paenibacillus cellulositrophicus	Paenibacillus cellulositrophicus	KACC 16577
Paenibacillus graminis strain DSM 15220 chromosome, complete genome	refseq	754910322	NZ_CP009287	189425	chromosome	Maize rhizosphere soil	NZ_CP009287.1	NCBI rentrez	Paenibacillus graminis	Bacteria	Firmicutes	Bacilli	Bacillales	Paenibacillaceae	Paenibacillus	Paenibacillus graminis	Paenibacillus graminis	DSM 15220
Paenibacillus guangzhouensis strain KCTC 33171 chromosome, complete genome	refseq	1769971467	NZ_CP045293	1473112	chromosome	forest soil	NZ_CP045293.1	NCBI rentrez	Paenibacillus guangzhouensis	Bacteria	Firmicutes	Bacilli	Bacillales	Paenibacillaceae	Paenibacillus	Paenibacillus guangzhouensis	Paenibacillus guangzhouensis	KCTC 33171
Paenibacillus jilunlii strain KACC 16679 chromosome, complete genome	refseq	1816779713	NZ_CP048429	682956	chromosome	soil	NZ_CP048429.1	NCBI rentrez	Paenibacillus jilunlii	Bacteria	Firmicutes	Bacilli	Bacillales	Paenibacillaceae	Paenibacillus	Paenibacillus jilunlii	Paenibacillus jilunlii	KACC 16679
Paenibacillus kribbensis strain AM49 chromosome, complete genome	refseq	1228065115	NZ_CP020028	172713	chromosome	soil sample	NZ_CP020028.1	NCBI rentrez	Paenibacillus kribbensis	Bacteria	Firmicutes	Bacilli	Bacillales	Paenibacillaceae	Paenibacillus	Paenibacillus kribbensis	Paenibacillus kribbensis	AM49
Paenibacillus kribbensis strain PS04 chromosome, complete genome	refseq	1867967239	NZ_CP041731	172713	chromosome	soil	NZ_CP041731.1	NCBI rentrez	Paenibacillus kribbensis	Bacteria	Firmicutes	Bacilli	Bacillales	Paenibacillaceae	Paenibacillus	Paenibacillus kribbensis	Paenibacillus kribbensis	PS04
Paenibacillus lentus strain DSM 25539 chromosome, complete genome	refseq	1532550807	NZ_CP034248	1338368	chromosome	mixed soil sample	NZ_CP034248.1	NCBI rentrez	Paenibacillus lentus	Bacteria	Firmicutes	Bacilli	Bacillales	Paenibacillaceae	Paenibacillus	Paenibacillus lentus	Paenibacillus lentus	DSM 25539
Paenibacillus naphthalenovorans strain 32O-Y chromosome, complete genome	refseq	1011516866	NZ_CP013652	162209	chromosome	soil	NZ_CP013652.1	NCBI rentrez	Paenibacillus naphthalenovorans	Bacteria	Firmicutes	Bacilli	Bacillales	Paenibacillaceae	Paenibacillus	Paenibacillus naphthalenovorans	Paenibacillus naphthalenovorans	32O-Y
Paenibacillus odorifer strain DSM 15391 chromosome, complete genome	refseq	753870898	NZ_CP009428	189426	chromosome	Soil from wheat roots	NZ_CP009428.1	NCBI rentrez	Paenibacillus odorifer	Bacteria	Firmicutes	Bacilli	Bacillales	Paenibacillaceae	Paenibacillus	Paenibacillus odorifer	Paenibacillus odorifer	DSM 15391
Paenibacillus pabuli strain E1 chromosome, complete genome	refseq	2230739891	NZ_CP073714	1472	chromosome	surface soil	NZ_CP073714.1	NCBI rentrez	Paenibacillus pabuli	Bacteria	Firmicutes	Bacilli	Bacillales	Paenibacillaceae	Paenibacillus	Paenibacillus pabuli	Paenibacillus pabuli	E1
Paenibacillus peoriae strain ZF390 chromosome, complete genome	refseq	1909130092	NZ_CP061172	59893	chromosome	soil	NZ_CP061172.1	NCBI rentrez	Paenibacillus peoriae	Bacteria	Firmicutes	Bacilli	Bacillales	Paenibacillaceae	Paenibacillus	Paenibacillus peoriae	Paenibacillus peoriae	ZF390
Paenibacillus peoriae strain HS311 chromosome, complete genome	refseq	922052336	NZ_CP011512	59893	chromosome	soil	NZ_CP011512.1	NCBI rentrez	Paenibacillus peoriae	Bacteria	Firmicutes	Bacilli	Bacillales	Paenibacillaceae	Paenibacillus	Paenibacillus peoriae	Paenibacillus peoriae	HS311
Paenibacillus polymyxa strain CJX518 chromosome, complete genome	refseq	1914549896	NZ_CP029370	1406	chromosome	soil	NZ_CP029370.1	NCBI rentrez	Paenibacillus polymyxa	Bacteria	Firmicutes	Bacilli	Bacillales	Paenibacillaceae	Paenibacillus	Paenibacillus polymyxa	Paenibacillus polymyxa	CJX518
Paenibacillus polymyxa E681 isolate type B chromosome, complete genome	refseq	1910065730	NZ_CP048794	349520	chromosome	soil	NZ_CP048794.1	NCBI rentrez	Paenibacillus polymyxa	Bacteria	Firmicutes	Bacilli	Bacillales	Paenibacillaceae	Paenibacillus	Paenibacillus polymyxa	Paenibacillus polymyxa E681	E681
Paenibacillus polymyxa E681 isolate type B chromosome, complete genome	refseq	1909976507	NZ_CP048793	349520	chromosome	soil	NZ_CP048793.1	NCBI rentrez	Paenibacillus polymyxa	Bacteria	Firmicutes	Bacilli	Bacillales	Paenibacillaceae	Paenibacillus	Paenibacillus polymyxa	Paenibacillus polymyxa E681	E681
Paenibacillus polymyxa ATCC 842 chromosome, complete genome	refseq	2218246421	NZ_CP024795	1036171	chromosome	soil	NZ_CP024795.1	NCBI rentrez	Paenibacillus polymyxa	Bacteria	Firmicutes	Bacilli	Bacillales	Paenibacillaceae	Paenibacillus	Paenibacillus polymyxa	Paenibacillus polymyxa ATCC 842	ATCC 842
Paenibacillus polymyxa strain ATCC 15970 chromosome, complete genome	refseq	1126151126	NZ_CP011420	1406	chromosome	soil	NZ_CP011420.1	NCBI rentrez	Paenibacillus polymyxa	Bacteria	Firmicutes	Bacilli	Bacillales	Paenibacillaceae	Paenibacillus	Paenibacillus polymyxa	Paenibacillus polymyxa	ATCC 15970
Paenibacillus polymyxa strain ZF129 chromosome, complete genome	refseq	1690937837	NZ_CP040829	1406	chromosome	Soil	NZ_CP040829.1	NCBI rentrez	Paenibacillus polymyxa	Bacteria	Firmicutes	Bacilli	Bacillales	Paenibacillaceae	Paenibacillus	Paenibacillus polymyxa	Paenibacillus polymyxa	ZF129
Paenibacillus polymyxa strain ZF197 chromosome, complete genome	refseq	1736670831	NZ_CP042272	1406	chromosome	soil	NZ_CP042272.1	NCBI rentrez	Paenibacillus polymyxa	Bacteria	Firmicutes	Bacilli	Bacillales	Paenibacillaceae	Paenibacillus	Paenibacillus polymyxa	Paenibacillus polymyxa	ZF197
Paenibacillus polymyxa strain R 5.31 chromosome, complete genome	refseq	2246968125	NZ_CP097767	1406	chromosome	Rizosphere soil sample	NZ_CP097767.1	NCBI rentrez	Paenibacillus polymyxa	Bacteria	Firmicutes	Bacilli	Bacillales	Paenibacillaceae	Paenibacillus	Paenibacillus polymyxa	Paenibacillus polymyxa	R 5.31
Paenibacillus polymyxa strain R 4.24 chromosome, complete genome	refseq	2246960932	NZ_CP097769	1406	chromosome	Rizosphere soil sample	NZ_CP097769.1	NCBI rentrez	Paenibacillus polymyxa	Bacteria	Firmicutes	Bacilli	Bacillales	Paenibacillaceae	Paenibacillus	Paenibacillus polymyxa	Paenibacillus polymyxa	R 4.24
Paenibacillus polymyxa strain O 2.11 chromosome, complete genome	refseq	2246955962	NZ_CP097773	1406	chromosome	Rizosphere soil sample	NZ_CP097773.1	NCBI rentrez	Paenibacillus polymyxa	Bacteria	Firmicutes	Bacilli	Bacillales	Paenibacillaceae	Paenibacillus	Paenibacillus polymyxa	Paenibacillus polymyxa	O 2.11
Paenibacillus polymyxa strain O 1.27 chromosome, complete genome	refseq	2246954770	NZ_CP097775	1406	chromosome	Rizosphere soil sample	NZ_CP097775.1	NCBI rentrez	Paenibacillus polymyxa	Bacteria	Firmicutes	Bacilli	Bacillales	Paenibacillaceae	Paenibacillus	Paenibacillus polymyxa	Paenibacillus polymyxa	O 1.27
Paenibacillus polymyxa strain R 4.5 chromosome, complete genome	refseq	2246951305	NZ_CP097770	1406	chromosome	Rizosphere soil sample	NZ_CP097770.1	NCBI rentrez	Paenibacillus polymyxa	Bacteria	Firmicutes	Bacilli	Bacillales	Paenibacillaceae	Paenibacillus	Paenibacillus polymyxa	Paenibacillus polymyxa	R 4.5
Paenibacillus polymyxa strain R 6.14 chromosome, complete genome	refseq	2246938374	NZ_CP097766	1406	chromosome	Rizosphere soil sample	NZ_CP097766.1	NCBI rentrez	Paenibacillus polymyxa	Bacteria	Firmicutes	Bacilli	Bacillales	Paenibacillaceae	Paenibacillus	Paenibacillus polymyxa	Paenibacillus polymyxa	R 6.14
Paenibacillus polymyxa strain R 3.13 chromosome, complete genome	refseq	2246934783	NZ_CP097771	1406	chromosome	Rizosphere soil sample	NZ_CP097771.1	NCBI rentrez	Paenibacillus polymyxa	Bacteria	Firmicutes	Bacilli	Bacillales	Paenibacillaceae	Paenibacillus	Paenibacillus polymyxa	Paenibacillus polymyxa	R 3.13
Paenibacillus polymyxa strain K 1.14 chromosome, complete genome	refseq	2246929866	NZ_CP097778	1406	chromosome	Rizosphere soil sample	NZ_CP097778.1	NCBI rentrez	Paenibacillus polymyxa	Bacteria	Firmicutes	Bacilli	Bacillales	Paenibacillaceae	Paenibacillus	Paenibacillus polymyxa	Paenibacillus polymyxa	K 1.14
Paenibacillus polymyxa strain MEZ6 chromosome, complete genome	refseq	2240750275	NZ_CP086373	1406	chromosome	soil	NZ_CP086373.1	NCBI rentrez	Paenibacillus polymyxa	Bacteria	Firmicutes	Bacilli	Bacillales	Paenibacillaceae	Paenibacillus	Paenibacillus polymyxa	Paenibacillus polymyxa	MEZ6
Paenibacillus polymyxa strain C12 chromosome, complete genome	refseq	2211906790	NZ_CP023711	1406	chromosome	soil	NZ_CP023711.1	NCBI rentrez	Paenibacillus polymyxa	Bacteria	Firmicutes	Bacilli	Bacillales	Paenibacillaceae	Paenibacillus	Paenibacillus polymyxa	Paenibacillus polymyxa	C12
Paenibacillus polymyxa strain Sb3-1 chromosome, complete genome	refseq	749204146	NZ_CP010268	1406	chromosome	soil	NZ_CP010268.1	NCBI rentrez	Paenibacillus polymyxa	Bacteria	Firmicutes	Bacilli	Bacillales	Paenibacillaceae	Paenibacillus	Paenibacillus polymyxa	Paenibacillus polymyxa	Sb3-1
Paenibacillus psychroresistens strain ML311-T8 chromosome, complete genome	refseq	1780355276	NZ_CP034235	1778678	chromosome	Arctic soil	NZ_CP034235.1	NCBI rentrez	Paenibacillus psychroresistens	Bacteria	Firmicutes	Bacilli	Bacillales	Paenibacillaceae	Paenibacillus	Paenibacillus psychroresistens	Paenibacillus psychroresistens	ML311-T8
Paenibacillus rhizovicinus strain 14171R-81 chromosome, complete genome	refseq	1811151231	NZ_CP048286	2704463	chromosome	rhizosphere soil of tomato plants	NZ_CP048286.1	NCBI rentrez	Paenibacillus rhizovicinus	Bacteria	Firmicutes	Bacilli	Bacillales	Paenibacillaceae	Paenibacillus	Paenibacillus rhizovicinus	Paenibacillus rhizovicinus	14171R-81
Paenibacillus sabinae T27 chromosome, complete genome	refseq	753870355	NZ_CP004078	1268072	chromosome	rhizosphere soil	NZ_CP004078.1	NCBI rentrez	Paenibacillus sabinae	Bacteria	Firmicutes	Bacilli	Bacillales	Paenibacillaceae	Paenibacillus	Paenibacillus sabinae	Paenibacillus sabinae T27	T27
Paenibacillus sonchi strain LMG 24727 chromosome, complete genome	refseq	1969179707	NZ_CP068595	373687	chromosome	soil	NZ_CP068595.1	NCBI rentrez	Paenibacillus sonchi	Bacteria	Firmicutes	Bacilli	Bacillales	Paenibacillaceae	Paenibacillus	Paenibacillus sonchi	Paenibacillus sonchi	LMG 24727
Paenibacillus sophorae strain DSM 23020 chromosome, complete genome	refseq	2056608835	NZ_CP076607	1333845	chromosome	soil	NZ_CP076607.1	NCBI rentrez	Paenibacillus sophorae	Bacteria	Firmicutes	Bacilli	Bacillales	Paenibacillaceae	Paenibacillus	Paenibacillus sophorae	Paenibacillus sophorae	DSM 23020
Paenibacillus sp. IHBB 10380 isolate IHBB chromosome, complete genome	refseq	767005659	NZ_CP010976	1566358	chromosome	soil	NZ_CP010976.1	NCBI rentrez	Paenibacillus sp.	Bacteria	Firmicutes	Bacilli	Bacillales	Paenibacillaceae	Paenibacillus	Paenibacillus sp.	Paenibacillus sp. IHBB 10380	10380
Paenibacillus sp. 32O-W chromosome, complete genome	refseq	1011647314	NZ_CP013653	1695218	chromosome	soil	NZ_CP013653.1	NCBI rentrez	Paenibacillus sp.	Bacteria	Firmicutes	Bacilli	Bacillales	Paenibacillaceae	Paenibacillus	Paenibacillus sp.	Paenibacillus sp. 32O-W	32O-W
Paenibacillus sp. PSB04 chromosome, complete genome	refseq	2320906192	NZ_CP081301	2866810	chromosome	Danum Valley Rainforest Soil	NZ_CP081301.1	NCBI rentrez	Paenibacillus sp.	Bacteria	Firmicutes	Bacilli	Bacillales	Paenibacillaceae	Paenibacillus	Paenibacillus sp.	Paenibacillus sp. PSB04	PSB04
Paenibacillus sp. PAMC21692 chromosome, complete genome	refseq	1897195707	NZ_CP060293	2762320	chromosome	soil	NZ_CP060293.1	NCBI rentrez	Paenibacillus sp.	Bacteria	Firmicutes	Bacilli	Bacillales	Paenibacillaceae	Paenibacillus	Paenibacillus sp.	Paenibacillus sp. PAMC21692	PAMC21692
Paenibacillus sp. R14(2021) chromosome, complete genome	refseq	2075496516	NZ_CP080269	2859228	chromosome	Rice soil sample	NZ_CP080269.1	NCBI rentrez	Paenibacillus sp.	Bacteria	Firmicutes	Bacilli	Bacillales	Paenibacillaceae	Paenibacillus	Paenibacillus sp.	Paenibacillus sp. R14(2021)	R14(2021)
Paenibacillus sp. N3/727 chromosome, complete genome	refseq	2210499335	NZ_CP093336	2925845	chromosome	peat soil	NZ_CP093336.1	NCBI rentrez	Paenibacillus sp.	Bacteria	Firmicutes	Bacilli	Bacillales	Paenibacillaceae	Paenibacillus	Paenibacillus sp.	Paenibacillus sp. N3/727	N3/727
Paenibacillus sp. H1-7 chromosome, complete genome	refseq	2198963789	NZ_CP031168	2282849	chromosome	sandy soil	NZ_CP031168.1	NCBI rentrez	Paenibacillus sp.	Bacteria	Firmicutes	Bacilli	Bacillales	Paenibacillaceae	Paenibacillus	Paenibacillus sp.	Paenibacillus sp. H1-7	H1-7
Paenibacillus sp. lzh-N1 chromosome, complete genome	refseq	1328042706	NZ_CP025696	2069255	chromosome	soil	NZ_CP025696.1	NCBI rentrez	Paenibacillus sp.	Bacteria	Firmicutes	Bacilli	Bacillales	Paenibacillaceae	Paenibacillus	Paenibacillus sp.	Paenibacillus sp. lzh-N1	lzh-N1
Paenibacillus sp. 481 chromosome, complete genome	refseq	2167720426	NZ_CP075175	2835869	chromosome	soil	NZ_CP075175.1	NCBI rentrez	Paenibacillus sp.	Bacteria	Firmicutes	Bacilli	Bacillales	Paenibacillaceae	Paenibacillus	Paenibacillus sp.	Paenibacillus sp. 481	481
Paenibacillus sp. URB8-2 chromosome, complete genome	refseq	1867971842	NZ_AP023239	2741301	chromosome	rhizosphere soil	NZ_AP023239.1	NCBI rentrez	Paenibacillus sp.	Bacteria	Firmicutes	Bacilli	Bacillales	Paenibacillaceae	Paenibacillus	Paenibacillus sp.	Paenibacillus sp. URB8-2	URB8-2
Paenibacillus sp. JNUCC-31 chromosome, complete genome	refseq	1914345119	NZ_CP062165	2777983	chromosome	soil	NZ_CP062165.1	NCBI rentrez	Paenibacillus sp.	Bacteria	Firmicutes	Bacilli	Bacillales	Paenibacillaceae	Paenibacillus	Paenibacillus sp.	Paenibacillus sp. JNUCC-31	JNUCC-31
Paenibacillus swuensis strain DY6 chromosome, complete genome	refseq	1057241259	NZ_CP011388	1178515	chromosome	soil	NZ_CP011388.1	NCBI rentrez	Paenibacillus swuensis	Bacteria	Firmicutes	Bacilli	Bacillales	Paenibacillaceae	Paenibacillus	Paenibacillus swuensis	Paenibacillus swuensis	DY6
Paenibacillus tritici strain PH55-1 chromosome, complete genome	refseq	2035634040	NZ_CP073365	1873425	chromosome	soil	NZ_CP073365.1	NCBI rentrez	Paenibacillus tritici	Bacteria	Firmicutes	Bacilli	Bacillales	Paenibacillaceae	Paenibacillus	Paenibacillus tritici	Paenibacillus tritici	PH55-1
Paenibacillus xylanilyticus strain W4 chromosome, complete genome	refseq	1776191003	NZ_CP044310	248903	chromosome	soil	NZ_CP044310.1	NCBI rentrez	Paenibacillus xylanilyticus	Bacteria	Firmicutes	Bacilli	Bacillales	Paenibacillaceae	Paenibacillus	Paenibacillus xylanilyticus	Paenibacillus xylanilyticus	W4
Paenibacillus yonginensis strain DCY84 chromosome, complete genome	refseq	1057340342	NZ_CP014167	1462996	chromosome	humus soil	NZ_CP014167.1	NCBI rentrez	Paenibacillus yonginensis	Bacteria	Firmicutes	Bacilli	Bacillales	Paenibacillaceae	Paenibacillus	Paenibacillus yonginensis	Paenibacillus yonginensis	DCY84
Paraclostridium bifermentans strain DSM 14991 chromosome, complete genome	refseq	2093841262	NZ_CP079737	1490	chromosome	soil	NZ_CP079737.1	NCBI rentrez	Paraclostridium bifermentans	Bacteria	Firmicutes	Clostridia	Eubacteriales	Clostridiaceae	Paraclostridium	Paraclostridium bifermentans	Paraclostridium bifermentans	DSM 14991
Parageobacillus caldoxylosilyticus strain KH1-5 chromosome, complete genome	refseq	2221783726	NZ_AP025623	81408	chromosome	Soil	NZ_AP025623.1	NCBI rentrez	Parageobacillus caldoxylosilyticus	Bacteria	Firmicutes	Bacilli	Bacillales	Bacillaceae	Parageobacillus	Parageobacillus caldoxylosilyticus	Parageobacillus caldoxylosilyticus	KH1-5
Parageobacillus caldoxylosilyticus strain KH1-6 chromosome, complete genome	refseq	2221780806	NZ_AP025624	81408	chromosome	Soil	NZ_AP025624.1	NCBI rentrez	Parageobacillus caldoxylosilyticus	Bacteria	Firmicutes	Bacilli	Bacillales	Bacillaceae	Parageobacillus	Parageobacillus caldoxylosilyticus	Parageobacillus caldoxylosilyticus	KH1-6
Parageobacillus caldoxylosilyticus strain KH3-5 chromosome, complete genome	refseq	2221744565	NZ_AP025625	81408	chromosome	Soil	NZ_AP025625.1	NCBI rentrez	Parageobacillus caldoxylosilyticus	Bacteria	Firmicutes	Bacilli	Bacillales	Bacillaceae	Parageobacillus	Parageobacillus caldoxylosilyticus	Parageobacillus caldoxylosilyticus	KH3-5
Parageobacillus sp. KH3-4 chromosome, complete genome	refseq	2221779596	NZ_AP025627	2916802	chromosome	Soil	NZ_AP025627.1	NCBI rentrez	Parageobacillus sp.	Bacteria	Firmicutes	Bacilli	Bacillales	Bacillaceae	Parageobacillus	Parageobacillus sp.	Parageobacillus sp. KH3-4	KH3-4
Parageobacillus thermoglucosidasius strain DSM 2542 chromosome, complete genome	refseq	983526397	NZ_CP012712	1426	chromosome	soil	NZ_CP012712.1	NCBI rentrez	Parageobacillus thermoglucosidasius	Bacteria	Firmicutes	Bacilli	Bacillales	Bacillaceae	Parageobacillus	Parageobacillus thermoglucosidasius	Parageobacillus thermoglucosidasius	DSM 2542
Pediococcus pentosaceus strain SL001 chromosome, complete genome	refseq	1722097115	NZ_CP039378	1255	chromosome	soil	NZ_CP039378.1	NCBI rentrez	Pediococcus pentosaceus	Bacteria	Firmicutes	Bacilli	Lactobacillales	Lactobacillaceae	Pediococcus	Pediococcus pentosaceus	Pediococcus pentosaceus	SL001
Peribacillus asahii strain OM18 chromosome, complete genome	refseq	1553358593	NZ_CP026095	228899	chromosome	long-term organic manure fertilized alkaline soils	NZ_CP026095.1	NCBI rentrez	Peribacillus asahii	Bacteria	Firmicutes	Bacilli	Bacillales	Bacillaceae	Peribacillus	Peribacillus asahii	Peribacillus asahii	OM18
Peribacillus asahii strain CMF4 chromosome, complete genome	refseq	2258462501	NZ_CP085717	228899	chromosome	soil	NZ_CP085717.1	NCBI rentrez	Peribacillus asahii	Bacteria	Firmicutes	Bacilli	Bacillales	Bacillaceae	Peribacillus	Peribacillus asahii	Peribacillus asahii	CMF4
Peribacillus asahii strain CK1 chromosome, complete genome	refseq	2258459404	NZ_CP085714	228899	chromosome	soil	NZ_CP085714.1	NCBI rentrez	Peribacillus asahii	Bacteria	Firmicutes	Bacilli	Bacillales	Bacillaceae	Peribacillus	Peribacillus asahii	Peribacillus asahii	CK1
Peribacillus asahii strain KF4 chromosome, complete genome	refseq	2258449704	NZ_CP085720	228899	chromosome	soil	NZ_CP085720.1	NCBI rentrez	Peribacillus asahii	Bacteria	Firmicutes	Bacilli	Bacillales	Bacillaceae	Peribacillus	Peribacillus asahii	Peribacillus asahii	KF4
Peribacillus butanolivorans strain PHB-7a chromosome, complete genome	refseq	1464013656	NZ_CP030926	421767	chromosome	soil	NZ_CP030926.1	NCBI rentrez	Peribacillus butanolivorans	Bacteria	Firmicutes	Bacilli	Bacillales	Bacillaceae	Peribacillus	Peribacillus butanolivorans	Peribacillus butanolivorans	PHB-7a
Peribacillus frigoritolerans strain KF3 chromosome, complete genome	refseq	2258465242	NZ_CP085397	450367	chromosome	soil	NZ_CP085397.1	NCBI rentrez	Peribacillus frigoritolerans	Bacteria	Firmicutes	Bacilli	Bacillales	Bacillaceae	Peribacillus	Peribacillus frigoritolerans	Peribacillus frigoritolerans	KF3
Peribacillus frigoritolerans strain KF19 chromosome, complete genome	refseq	2258447313	NZ_CP085514	450367	chromosome	soil	NZ_CP085514.1	NCBI rentrez	Peribacillus frigoritolerans	Bacteria	Firmicutes	Bacilli	Bacillales	Bacillaceae	Peribacillus	Peribacillus frigoritolerans	Peribacillus frigoritolerans	KF19
Peribacillus frigoritolerans strain CK6 chromosome, complete genome	refseq	2258435449	NZ_CP085395	450367	chromosome	soil	NZ_CP085395.1	NCBI rentrez	Peribacillus frigoritolerans	Bacteria	Firmicutes	Bacilli	Bacillales	Bacillaceae	Peribacillus	Peribacillus frigoritolerans	Peribacillus frigoritolerans	CK6
Peribacillus frigoritolerans strain JHS1 chromosome, complete genome	refseq	2199937366	NZ_CP091882	450367	chromosome	soil from tomato plants	NZ_CP091882.1	NCBI rentrez	Peribacillus frigoritolerans	Bacteria	Firmicutes	Bacilli	Bacillales	Bacillaceae	Peribacillus	Peribacillus frigoritolerans	Peribacillus frigoritolerans	JHS1
Peribacillus frigoritolerans strain ZB201705 chromosome, complete genome	refseq	1553377468	NZ_CP030063	450367	chromosome	soil	NZ_CP030063.1	NCBI rentrez	Peribacillus frigoritolerans	Bacteria	Firmicutes	Bacilli	Bacillales	Bacillaceae	Peribacillus	Peribacillus frigoritolerans	Peribacillus frigoritolerans	ZB201705
Peribacillus muralis strain G25-68 chromosome, complete genome	refseq	1061395814	NZ_CP017080	264697	chromosome	soil	NZ_CP017080.1	NCBI rentrez	Peribacillus muralis	Bacteria	Firmicutes	Bacilli	Bacillales	Bacillaceae	Peribacillus	Peribacillus muralis	Peribacillus muralis	G25-68
Peribacillus simplex NBRC 15720 = DSM 1321 chromosome, complete genome	refseq	1229401847	NZ_CP017704	1349754	chromosome	soil	NZ_CP017704.1	NCBI rentrez	Peribacillus simplex	Bacteria	Firmicutes	Bacilli	Bacillales	Bacillaceae	Peribacillus	Peribacillus simplex	Peribacillus simplex NBRC 15720 = DSM 1321	DSM 1321
Planococcus halocryophilus strain DSM 24743 chromosome, complete genome	refseq	1100207200	NZ_CP016537	1215089	chromosome	active-layer soil at a depth of 1 m from soil core (Eur3)	NZ_CP016537.2	NCBI rentrez	Planococcus halocryophilus	Bacteria	Firmicutes	Bacilli	Bacillales	Planococcaceae	Planococcus	Planococcus halocryophilus	Planococcus halocryophilus	DSM 24743
Planococcus halotolerans strain Y50 chromosome, complete genome	refseq	2173643832	NZ_CP047673	2233542	chromosome	soil	NZ_CP047673.1	NCBI rentrez	Planococcus halotolerans	Bacteria	Firmicutes	Bacilli	Bacillales	Planococcaceae	Planococcus	Planococcus halotolerans	Planococcus halotolerans	Y50
Planococcus lenghuensis strain Y42 chromosome, complete genome	refseq	1148871446	NZ_CP019640	2213202	chromosome	crude oil-contamination soil	NZ_CP019640.1	NCBI rentrez	Planococcus lenghuensis	Bacteria	Firmicutes	Bacilli	Bacillales	Planococcaceae	Planococcus	Planococcus lenghuensis	Planococcus lenghuensis	Y42
Planococcus sp. PAMC 21323 chromosome, complete genome	refseq	749320750	NZ_CP009129	1526927	chromosome	Soil (sea shore)	NZ_CP009129.1	NCBI rentrez	Planococcus sp.	Bacteria	Firmicutes	Bacilli	Bacillales	Planococcaceae	Planococcus	Planococcus sp. (in: Bacteria)	Planococcus sp. PAMC 21323	PAMC 21323
Planococcus versutus strain L10.15 chromosome, complete genome	refseq	1103284051	NZ_CP016540	1302659	chromosome	soil	NZ_CP016540.2	NCBI rentrez	Planococcus versutus	Bacteria	Firmicutes	Bacilli	Bacillales	Planococcaceae	Planococcus	Planococcus versutus	Planococcus versutus	L10.15
Priestia aryabhattai strain LAD chromosome, complete genome	refseq	2022153128	NZ_CP072473	412384	chromosome	soil	NZ_CP072473.1	NCBI rentrez	Priestia aryabhattai	Bacteria	Firmicutes	Bacilli	Bacillales	Bacillaceae	Priestia	Priestia aryabhattai	Priestia aryabhattai	LAD
Priestia megaterium NCT-2 chromosome, complete genome	refseq	1729865079	NZ_CP032527	1138452	chromosome	contaminated soil	NZ_CP032527.2	NCBI rentrez	Priestia megaterium	Bacteria	Firmicutes	Bacilli	Bacillales	Bacillaceae	Priestia	Priestia megaterium	Priestia megaterium NCT-2	NCT-2
Priestia megaterium strain JX285 chromosome, complete genome	refseq	1151110286	NZ_CP018874	1404	chromosome	soil	NZ_CP018874.1	NCBI rentrez	Priestia megaterium	Bacteria	Firmicutes	Bacilli	Bacillales	Bacillaceae	Priestia	Priestia megaterium	Priestia megaterium	JX285
Priestia megaterium strain KNU-01 chromosome, complete genome	refseq	1694726537	NZ_CP041066	1404	chromosome	soil	NZ_CP041066.1	NCBI rentrez	Priestia megaterium	Bacteria	Firmicutes	Bacilli	Bacillales	Bacillaceae	Priestia	Priestia megaterium	Priestia megaterium	KNU-01
Priestia megaterium strain Mes11 chromosome, complete genome	refseq	1879043923	NZ_CP048883	1404	chromosome	agricultural soil	NZ_CP048883.1	NCBI rentrez	Priestia megaterium	Bacteria	Firmicutes	Bacilli	Bacillales	Bacillaceae	Priestia	Priestia megaterium	Priestia megaterium	Mes11
Priestia megaterium strain N447-3 chromosome, complete genome	refseq	2218250483	NZ_CP064270	1404	chromosome	Zoo anteater area soil	NZ_CP064270.1	NCBI rentrez	Priestia megaterium	Bacteria	Firmicutes	Bacilli	Bacillales	Bacillaceae	Priestia	Priestia megaterium	Priestia megaterium	N447-3
Priestia megaterium strain S188 chromosome, complete genome	refseq	1818694511	NZ_CP049296	1404	chromosome	soil	NZ_CP049296.1	NCBI rentrez	Priestia megaterium	Bacteria	Firmicutes	Bacilli	Bacillales	Bacillaceae	Priestia	Priestia megaterium	Priestia megaterium	S188
Priestia megaterium strain 2020WEIHUA_L chromosome, complete genome	refseq	2192071596	NZ_CP059457	1404	chromosome	soil	NZ_CP059457.1	NCBI rentrez	Priestia megaterium	Bacteria	Firmicutes	Bacilli	Bacillales	Bacillaceae	Priestia	Priestia megaterium	Priestia megaterium	2020WEIHUA_L
Priestia megaterium strain IGA-FME-1 chromosome, complete genome	refseq	1935421785	NZ_CP064793	1404	chromosome	bulk soil of maize	NZ_CP064793.1	NCBI rentrez	Priestia megaterium	Bacteria	Firmicutes	Bacilli	Bacillales	Bacillaceae	Priestia	Priestia megaterium	Priestia megaterium	IGA-FME-1
Priestia megaterium strain F16 chromosome, complete genome	refseq	2258466838	NZ_CP085426	1404	chromosome	soil	NZ_CP085426.1	NCBI rentrez	Priestia megaterium	Bacteria	Firmicutes	Bacilli	Bacillales	Bacillaceae	Priestia	Priestia megaterium	Priestia megaterium	F16
Priestia megaterium strain CK7 chromosome, complete genome	refseq	2258455417	NZ_CP085415	1404	chromosome	soil	NZ_CP085415.1	NCBI rentrez	Priestia megaterium	Bacteria	Firmicutes	Bacilli	Bacillales	Bacillaceae	Priestia	Priestia megaterium	Priestia megaterium	CK7
Priestia megaterium strain KF18 chromosome, complete genome	refseq	2258452005	NZ_CP085442	1404	chromosome	soil	NZ_CP085442.1	NCBI rentrez	Priestia megaterium	Bacteria	Firmicutes	Bacilli	Bacillales	Bacillaceae	Priestia	Priestia megaterium	Priestia megaterium	KF18
Priestia megaterium strain F20 chromosome, complete genome	refseq	2258448237	NZ_CP085431	1404	chromosome	soil	NZ_CP085431.1	NCBI rentrez	Priestia megaterium	Bacteria	Firmicutes	Bacilli	Bacillales	Bacillaceae	Priestia	Priestia megaterium	Priestia megaterium	F20
Priestia sp. J2 chromosome, complete genome	refseq	2130553349	NZ_CP086208	2886505	chromosome	Peanut field soil	NZ_CP086208.1	NCBI rentrez	Priestia sp.	Bacteria	Firmicutes	Bacilli	Bacillales	Bacillaceae	Priestia	Priestia sp.	Priestia sp. J2	J2
Psychrobacillus sp. INOP01 chromosome, complete genome	refseq	2035880616	NZ_CP073315	2829187	chromosome	agricultural soil	NZ_CP073315.1	NCBI rentrez	Psychrobacillus sp.	Bacteria	Firmicutes	Bacilli	Bacillales	Bacillaceae	Psychrobacillus	Psychrobacillus sp.	Psychrobacillus sp. INOP01	INOP01
Psychrobacillus sp. AK 1817 chromosome, complete genome	refseq	1757414173	NZ_CP031739	2303505	chromosome	soil	NZ_CP031739.1	NCBI rentrez	Psychrobacillus sp.	Bacteria	Firmicutes	Bacilli	Bacillales	Bacillaceae	Psychrobacillus	Psychrobacillus sp.	Psychrobacillus sp. AK 1817	AK 1817
Radiobacillus sp. 80 chromosome, complete genome	refseq	2161066755	NZ_CP088020	2844358	chromosome	desert soil	NZ_CP088020.1	NCBI rentrez	Radiobacillus sp.	Bacteria	Firmicutes	Bacilli	Bacillales	Bacillaceae	Radiobacillus	Radiobacillus sp.	Radiobacillus sp. 80	80
Rossellomorea marisflavi strain 151-25 chromosome, complete genome	refseq	1797270228	NZ_CP047095	189381	chromosome	soil	NZ_CP047095.1	NCBI rentrez	Rossellomorea marisflavi	Bacteria	Firmicutes	Bacilli	Bacillales	Bacillaceae	Rossellomorea	Rossellomorea marisflavi	Rossellomorea marisflavi	151-25
Rossellomorea marisflavi strain UTDF19-31A chromosome, complete genome	refseq	2193097828	NZ_CP081870	189381	chromosome	soil	NZ_CP081870.1	NCBI rentrez	Rossellomorea marisflavi	Bacteria	Firmicutes	Bacilli	Bacillales	Bacillaceae	Rossellomorea	Rossellomorea marisflavi	Rossellomorea marisflavi	UTDF19-31A
Rossellomorea marisflavi strain F17 chromosome, complete genome	refseq	2258431238	NZ_CP085398	189381	chromosome	soil	NZ_CP085398.1	NCBI rentrez	Rossellomorea marisflavi	Bacteria	Firmicutes	Bacilli	Bacillales	Bacillaceae	Rossellomorea	Rossellomorea marisflavi	Rossellomorea marisflavi	F17
Rossellomorea vietnamensis strain RL-WG62 chromosome, complete genome	refseq	2310790556	NZ_CP104558	218284	chromosome	farmland soil irrigated with seawater	NZ_CP104558.1	NCBI rentrez	Rossellomorea vietnamensis	Bacteria	Firmicutes	Bacilli	Bacillales	Bacillaceae	Rossellomorea	Rossellomorea vietnamensis	Rossellomorea vietnamensis	RL-WG62
Rossellomorea vietnamensis strain 151-6 chromosome, complete genome	refseq	1797936684	NZ_CP047394	218284	chromosome	soil	NZ_CP047394.1	NCBI rentrez	Rossellomorea vietnamensis	Bacteria	Firmicutes	Bacilli	Bacillales	Bacillaceae	Rossellomorea	Rossellomorea vietnamensis	Rossellomorea vietnamensis	151-6
Rummeliibacillus sp. G93 chromosome, complete genome	refseq	2242481688	NZ_CP097314	2939494	chromosome	soil with long-term accumulation of straw	NZ_CP097314.1	NCBI rentrez	Rummeliibacillus sp.	Bacteria	Firmicutes	Bacilli	Bacillales	Planococcaceae	Rummeliibacillus	Rummeliibacillus sp.	Rummeliibacillus sp. G93	G93
Rummeliibacillus stabekisii strain PP9 chromosome, complete genome	refseq	1055042190	NZ_CP014806	241244	chromosome	soil	NZ_CP014806.1	NCBI rentrez	Rummeliibacillus stabekisii	Bacteria	Firmicutes	Bacilli	Bacillales	Planococcaceae	Rummeliibacillus	Rummeliibacillus stabekisii	Rummeliibacillus stabekisii	PP9
Salinicoccus halodurans strain H3B36 isolate soil chromosome, complete genome	refseq	820880004	NZ_CP011366	407035	chromosome	soil	NZ_CP011366.1	NCBI rentrez	Salinicoccus halodurans	Bacteria	Firmicutes	Bacilli	Bacillales	Staphylococcaceae	Salinicoccus	Salinicoccus halodurans	Salinicoccus halodurans	H3B36
Solibacillus sp. R5-41 chromosome, complete genome	refseq	1273026134	NZ_CP024123	2048654	chromosome	soil	NZ_CP024123.1	NCBI rentrez	Solibacillus sp.	Bacteria	Firmicutes	Bacilli	Bacillales	Planococcaceae	Solibacillus	Solibacillus sp.	Solibacillus sp. R5-41	R5-41
Sporolactobacillus terrae strain EFEL7003 chromosome, complete genome	refseq	2099868472	NZ_CP082837	269673	chromosome	soil	NZ_CP082837.1	NCBI rentrez	Sporolactobacillus terrae	Bacteria	Firmicutes	Bacilli	Bacillales	Sporolactobacillaceae	Sporolactobacillus	Sporolactobacillus terrae	Sporolactobacillus terrae	EFEL7003
Sporolactobacillus terrae strain 70-3 chromosome, complete genome	refseq	1767748658	NZ_AP021853	269673	chromosome	soil	NZ_AP021853.1	NCBI rentrez	Sporolactobacillus terrae	Bacteria	Firmicutes	Bacilli	Bacillales	Sporolactobacillaceae	Sporolactobacillus	Sporolactobacillus terrae	Sporolactobacillus terrae	70-3
Sporosarcina psychrophila strain DSM 6497 chromosome, complete genome	refseq	1055571898	NZ_CP014616	1476	chromosome	soil or river water	NZ_CP014616.1	NCBI rentrez	Sporosarcina psychrophila	Bacteria	Firmicutes	Bacilli	Bacillales	Planococcaceae	Sporosarcina	Sporosarcina psychrophila	Sporosarcina psychrophila	DSM 6497
Sporosarcina sp. resist chromosome, complete genome	refseq	1897134155	NZ_CP060287	2762563	chromosome	ornithogenic soil	NZ_CP060287.1	NCBI rentrez	Sporosarcina sp.	Bacteria	Firmicutes	Bacilli	Bacillales	Planococcaceae	Sporosarcina	Sporosarcina sp.	Sporosarcina sp. resist	resist
Sporosarcina sp. P33 chromosome, complete genome	refseq	1173391532	NZ_CP015027	1930764	chromosome	Soil found near a side wall in Hibya park (Tokyo, Japan)	NZ_CP015027.1	NCBI rentrez	Sporosarcina sp.	Bacteria	Firmicutes	Bacilli	Bacillales	Planococcaceae	Sporosarcina	Sporosarcina sp.	Sporosarcina sp. P33	P33
Sporosarcina ureae strain S204 chromosome, complete genome	refseq	1178548149	NZ_CP015108	1571	chromosome	soil	NZ_CP015108.1	NCBI rentrez	Sporosarcina ureae	Bacteria	Firmicutes	Bacilli	Bacillales	Planococcaceae	Sporosarcina	Sporosarcina ureae	Sporosarcina ureae	S204
Sporosarcina ureae strain P17a chromosome, complete genome	refseq	1178516635	NZ_CP015109	1571	chromosome	soil near tree	NZ_CP015109.1	NCBI rentrez	Sporosarcina ureae	Bacteria	Firmicutes	Bacilli	Bacillales	Planococcaceae	Sporosarcina	Sporosarcina ureae	Sporosarcina ureae	P17a
Sporosarcina ureae strain P8 chromosome, complete genome	refseq	1184567634	NZ_CP015207	1571	chromosome	soil	NZ_CP015207.1	NCBI rentrez	Sporosarcina ureae	Bacteria	Firmicutes	Bacilli	Bacillales	Planococcaceae	Sporosarcina	Sporosarcina ureae	Sporosarcina ureae	P8
Staphylococcus edaphicus strain CCM 8731 chromosome, complete genome	refseq	2241462479	NZ_CP093217	1955013	chromosome	sandy soil	NZ_CP093217.1	NCBI rentrez	Staphylococcus edaphicus	Bacteria	Firmicutes	Bacilli	Bacillales	Staphylococcaceae	Staphylococcus	Staphylococcus edaphicus	Staphylococcus edaphicus	CCM 8731
Staphylococcus equorum strain PU1 chromosome, complete genome	refseq	2265557631	NZ_CP099990	246432	chromosome	soil	NZ_CP099990.1	NCBI rentrez	Staphylococcus equorum	Bacteria	Firmicutes	Bacilli	Bacillales	Staphylococcaceae	Staphylococcus	Staphylococcus equorum	Staphylococcus equorum	PU1
Sutcliffiella cohnii strain DSM 6307 chromosome, complete genome	refseq	1231814400	NZ_CP018866	33932	chromosome	soil	NZ_CP018866.1	NCBI rentrez	Sutcliffiella cohnii	Bacteria	Firmicutes	Bacilli	Bacillales	Bacillaceae	Sutcliffiella	Sutcliffiella cohnii	Sutcliffiella cohnii	DSM 6307
Thermoactinomyces vulgaris strain 2H chromosome, complete genome	refseq	1675100797	NZ_CP039710	2026	chromosome	soil	NZ_CP039710.1	NCBI rentrez	Thermoactinomyces vulgaris	Bacteria	Firmicutes	Bacilli	Bacillales	Thermoactinomycetaceae	Thermoactinomyces	Thermoactinomyces vulgaris	Thermoactinomyces vulgaris	2H
Thermoanaerobacterium thermosaccharolyticum strain TG57 chromosome, complete genome	refseq	1231848317	NZ_CP016893	1517	chromosome	grassland soil	NZ_CP016893.1	NCBI rentrez	Thermoanaerobacterium thermosaccharolyticum	Bacteria	Firmicutes	Clostridia	Thermoanaerobacterales	Thermoanaerobacterales Family III. Incertae Sedis	Thermoanaerobacterium	Thermoanaerobacterium thermosaccharolyticum	Thermoanaerobacterium thermosaccharolyticum	TG57
Thermodesulfobium acidiphilum strain 3127-1 chromosome, complete genome	refseq	1383135131	NZ_CP020921	1794699	chromosome	geothermally heated soil	NZ_CP020921.1	NCBI rentrez	Thermodesulfobium acidiphilum	Bacteria	Firmicutes	Clostridia	Thermoanaerobacterales	Thermodesulfobiaceae	Thermodesulfobium	Thermodesulfobium acidiphilum	Thermodesulfobium acidiphilum	3127-1
Virgibacillus halodenitrificans strain ASH15 chromosome, complete genome	refseq	2175743684	NZ_CP090006	1482	chromosome	soil	NZ_CP090006.1	NCBI rentrez	Virgibacillus halodenitrificans	Bacteria	Firmicutes	Bacilli	Bacillales	Bacillaceae	Virgibacillus	Virgibacillus halodenitrificans	Virgibacillus halodenitrificans	ASH15
Virgibacillus pantothenticus strain DSM 26 chromosome, complete genome	refseq	2027788801	NZ_CP073011	1473	chromosome	soil	NZ_CP073011.1	NCBI rentrez	Virgibacillus pantothenticus	Bacteria	Firmicutes	Bacilli	Bacillales	Bacillaceae	Virgibacillus	Virgibacillus pantothenticus	Virgibacillus pantothenticus	DSM 26
Viridibacillus sp. JNUCC-6 chromosome, complete genome	refseq	1927120545	NZ_CP063302	2779527	chromosome	soil	NZ_CP063302.1	NCBI rentrez	Viridibacillus sp.	Bacteria	Firmicutes	Bacilli	Bacillales	Planococcaceae	Viridibacillus	Viridibacillus sp.	Viridibacillus sp. JNUCC-6	JNUCC-6
Weizmannia coagulans strain LA204 chromosome, complete genome	refseq	1397605098	NZ_CP025437	1398	chromosome	soil	NZ_CP025437.1	NCBI rentrez	Weizmannia coagulans	Bacteria	Firmicutes	Bacilli	Bacillales	Bacillaceae	Weizmannia	Weizmannia coagulans	Weizmannia coagulans	LA204
Weizmannia coagulans strain R11 chromosome, complete genome	refseq	1352907142	NZ_CP026649	1398	chromosome	soil	NZ_CP026649.1	NCBI rentrez	Weizmannia coagulans	Bacteria	Firmicutes	Bacilli	Bacillales	Bacillaceae	Weizmannia	Weizmannia coagulans	Weizmannia coagulans	R11
Nostoc cf. commune SO-36 chromosome, complete genome	refseq	2255989001	NZ_AP025732	449208	chromosome	soil	NZ_AP025732.1	NCBI rentrez	Nostoc cf.	Bacteria	Cyanobacteria	NULL	Nostocales	Nostocaceae	Nostoc	NULL	Nostoc cf. commune SO-36	SO-36
Caenibius sp. WL chromosome, complete genome	refseq	2088329403	NZ_CP081844	2872646	chromosome	soil	NZ_CP081844.1	NCBI rentrez	Caenibius sp.	Bacteria	Proteobacteria	Alphaproteobacteria	Hyphomicrobiales	Hyphomicrobiaceae	Caenibius	Caenibius sp. WL	Caenibius sp. WL	WL
Candidatus Dehalogenimonas etheniformans strain GP chromosome, complete genome	refseq	1918119309	NZ_CP058566	1536648	chromosome	soil	NZ_CP058566.2	NCBI rentrez	Candidatus Dehalogenimonas	Bacteria	Chloroflexi	Dehalococcoidia	NULL	NULL	Dehalogenimonas	Candidatus Dehalogenimonas etheniformans	Candidatus Dehalogenimonas etheniformans	GP
Chroococcidiopsis sp. CCNUC1 chromosome, complete genome	refseq	2245840916	NZ_CP097480	2653189	chromosome	soil	NZ_CP097480.1	NCBI rentrez	Chroococcidiopsis sp.	Bacteria	Cyanobacteria	NULL	Chroococcidiopsidales	Chroococcidiopsidaceae	Chroococcidiopsis	Chroococcidiopsis sp. CCNUC1	Chroococcidiopsis sp. CCNUC1	CCNUC1
Lichenihabitans sp. PAMC28606 chromosome, complete genome	refseq	2125641310	NZ_CP085136	2880932	chromosome	soil	NZ_CP085136.1	NCBI rentrez	Lichenihabitans sp.	Bacteria	Proteobacteria	Alphaproteobacteria	Hyphomicrobiales	Lichenihabitantaceae	Lichenihabitans	Lichenihabitans sp. PAMC28606	Lichenihabitans sp. PAMC28606	PAMC28606
Paraconexibacter sp. 02-257 chromosome, complete genome	refseq	2273077627	NZ_CP098502	2949664	chromosome	soil	NZ_CP098502.1	NCBI rentrez	Paraconexibacter sp.	Bacteria	Actinobacteria	Thermoleophilia	Solirubrobacterales	Paraconexibacteraceae	Paraconexibacter	Paraconexibacter sp. 02-257	Paraconexibacter sp. 02-257	02-257
Roseimicrobium sp. ORNL1 chromosome, complete genome	refseq	1819524937	NZ_CP049143	2711231	chromosome	Populus rhizosphere soil	NZ_CP049143.1	NCBI rentrez	Roseimicrobium sp.	Bacteria	Verrucomicrobia	Verrucomicrobiae	Verrucomicrobiales	Verrucomicrobiaceae	Roseimicrobium	Roseimicrobium sp. ORNL1	Roseimicrobium sp. ORNL1	ORNL1
Tolypothrix sp. PCC 7712 chromosome, complete genome	refseq	2322973374	NZ_CP063785	2596898	chromosome	soil	NZ_CP063785.1	NCBI rentrez	Tolypothrix sp.	Bacteria	Cyanobacteria	NULL	Nostocales	Tolypothrichaceae	Tolypothrix	Tolypothrix sp. PCC 7712	Tolypothrix sp. PCC 7712	PCC 7712
Achromobacter sp. B7 chromosome, complete genome	refseq	1486667214	NZ_CP032084	2282475	chromosome	soil	NZ_CP032084.1	NCBI rentrez	Achromobacter sp.	Bacteria	Proteobacteria	Betaproteobacteria	Burkholderiales	Alcaligenaceae	Achromobacter	Achromobacter sp.	Achromobacter sp. B7	B7
Achromobacter sp. ES-001 chromosome, complete genome	refseq	2076760403	NZ_CP079940	2860286	chromosome	temperate grassland disturbed soil	NZ_CP079940.1	NCBI rentrez	Achromobacter sp.	Bacteria	Proteobacteria	Betaproteobacteria	Burkholderiales	Alcaligenaceae	Achromobacter	Achromobacter sp.	Achromobacter sp. ES-001	ES-001
Achromobacter spanius strain UQ283 chromosome, complete genome	refseq	1548868814	NZ_CP034689	217203	chromosome	soil	NZ_CP034689.1	NCBI rentrez	Achromobacter spanius	Bacteria	Proteobacteria	Betaproteobacteria	Burkholderiales	Alcaligenaceae	Achromobacter	Achromobacter spanius	Achromobacter spanius	UQ283
Achromobacter xylosoxidans strain DN002 chromosome, complete genome	refseq	1769958108	NZ_CP045222	85698	chromosome	soil	NZ_CP045222.1	NCBI rentrez	Achromobacter xylosoxidans	Bacteria	Proteobacteria	Betaproteobacteria	Burkholderiales	Alcaligenaceae	Achromobacter	Achromobacter xylosoxidans	Achromobacter xylosoxidans	DN002
Achromobacter xylosoxidans strain GD03 chromosome, complete genome	refseq	1899930159	NZ_CP061008	85698	chromosome	soil	NZ_CP061008.1	NCBI rentrez	Achromobacter xylosoxidans	Bacteria	Proteobacteria	Betaproteobacteria	Burkholderiales	Alcaligenaceae	Achromobacter	Achromobacter xylosoxidans	Achromobacter xylosoxidans	GD03
Acidithiobacillus ferrooxidans strain BYM chromosome, complete genome	refseq	2089971944	NZ_CP082238	920	chromosome	soil	NZ_CP082238.1	NCBI rentrez	Acidithiobacillus ferrooxidans	Bacteria	Proteobacteria	Acidithiobacillia	Acidithiobacillales	Acidithiobacillaceae	Acidithiobacillus	Acidithiobacillus ferrooxidans	Acidithiobacillus ferrooxidans	BYM
Acidovorax carolinensis strain P3 chromosome, complete genome	refseq	1227954869	NZ_CP021362	553814	chromosome	soil	NZ_CP021362.1	NCBI rentrez	Acidovorax carolinensis	Bacteria	Proteobacteria	Betaproteobacteria	Burkholderiales	Comamonadaceae	Acidovorax	Acidovorax carolinensis	Acidovorax carolinensis	P3
Acidovorax carolinensis strain P4 chromosome, complete genome	refseq	1198266901	NZ_CP021366	553814	chromosome	soil	NZ_CP021366.1	NCBI rentrez	Acidovorax carolinensis	Bacteria	Proteobacteria	Betaproteobacteria	Burkholderiales	Comamonadaceae	Acidovorax	Acidovorax carolinensis	Acidovorax carolinensis	P4
Acidovorax carolinensis strain NA2 chromosome, complete genome	refseq	1198250963	NZ_CP021359	553814	chromosome	soil	NZ_CP021359.1	NCBI rentrez	Acidovorax carolinensis	Bacteria	Proteobacteria	Betaproteobacteria	Burkholderiales	Comamonadaceae	Acidovorax	Acidovorax carolinensis	Acidovorax carolinensis	NA2
Acidovorax citrulli strain KACC17005 chromosome, complete genome	refseq	1253027300	NZ_CP023687	80869	chromosome	soil	NZ_CP023687.1	NCBI rentrez	Acidovorax citrulli	Bacteria	Proteobacteria	Betaproteobacteria	Burkholderiales	Comamonadaceae	Acidovorax	Acidovorax citrulli	Acidovorax citrulli	KACC17005
Acidovorax monticola strain KACC 19171 chromosome, complete genome	refseq	1899605333	NZ_CP060790	1926868	chromosome	soil	NZ_CP060790.1	NCBI rentrez	Acidovorax monticola	Bacteria	Proteobacteria	Betaproteobacteria	Burkholderiales	Comamonadaceae	Acidovorax	Acidovorax monticola	Acidovorax monticola	KACC 19171
Acinetobacter baumannii strain 10_4 chromosome, complete genome	refseq	2091927857	NZ_CP059546	470	chromosome	field soil	NZ_CP059546.1	NCBI rentrez	Acinetobacter baumannii	Bacteria	Proteobacteria	Gammaproteobacteria	Moraxellales	Moraxellaceae	Acinetobacter	Acinetobacter baumannii	Acinetobacter baumannii	10_4
Acinetobacter baumannii strain 10_3 chromosome, complete genome	refseq	2091891264	NZ_CP059547	470	chromosome	field soil	NZ_CP059547.1	NCBI rentrez	Acinetobacter baumannii	Bacteria	Proteobacteria	Gammaproteobacteria	Moraxellales	Moraxellaceae	Acinetobacter	Acinetobacter baumannii	Acinetobacter baumannii	10_3
Acinetobacter baumannii strain K09-14 chromosome, complete genome	refseq	1751996929	NZ_CP043953	470	chromosome	soil	NZ_CP043953.1	NCBI rentrez	Acinetobacter baumannii	Bacteria	Proteobacteria	Gammaproteobacteria	Moraxellales	Moraxellaceae	Acinetobacter	Acinetobacter baumannii	Acinetobacter baumannii	K09-14
Acinetobacter calcoaceticus strain ACa13 chromosome, complete genome	refseq	2164523659	NZ_CP088954	471	chromosome	soil	NZ_CP088954.1	NCBI rentrez	Acinetobacter calcoaceticus	Bacteria	Proteobacteria	Gammaproteobacteria	Moraxellales	Moraxellaceae	Acinetobacter	Acinetobacter calcoaceticus	Acinetobacter calcoaceticus	ACa13
Acinetobacter calcoaceticus strain ARu19 chromosome, complete genome	refseq	2164521754	NZ_CP088955	471	chromosome	oil polluted soil	NZ_CP088955.1	NCBI rentrez	Acinetobacter calcoaceticus	Bacteria	Proteobacteria	Gammaproteobacteria	Moraxellales	Moraxellaceae	Acinetobacter	Acinetobacter calcoaceticus	Acinetobacter calcoaceticus	ARu19
Acinetobacter guillouiae strain NBRC 110550 chromosome, complete genome	refseq	1248237758	NZ_AP014630	106649	chromosome	Soil	NZ_AP014630.1	NCBI rentrez	Acinetobacter guillouiae	Bacteria	Proteobacteria	Gammaproteobacteria	Moraxellales	Moraxellaceae	Acinetobacter	Acinetobacter guillouiae	Acinetobacter guillouiae	NBRC 110550
Acinetobacter indicus strain yy_1 chromosome, complete genome	refseq	1864993259	NZ_CP039031	756892	chromosome	soil	NZ_CP039031.1	NCBI rentrez	Acinetobacter indicus	Bacteria	Proteobacteria	Gammaproteobacteria	Moraxellales	Moraxellaceae	Acinetobacter	Acinetobacter indicus	Acinetobacter indicus	yy_1
Acinetobacter indicus strain MMS9-2 chromosome, complete genome	refseq	1815997417	NZ_CP044450	756892	chromosome	soil	NZ_CP044450.1	NCBI rentrez	Acinetobacter indicus	Bacteria	Proteobacteria	Gammaproteobacteria	Moraxellales	Moraxellaceae	Acinetobacter	Acinetobacter indicus	Acinetobacter indicus	MMS9-2
Acinetobacter johnsonii strain CSUSB1 chromosome, complete genome	refseq	2104052135	NZ_CP083947	40214	chromosome	garden soil	NZ_CP083947.1	NCBI rentrez	Acinetobacter johnsonii	Bacteria	Proteobacteria	Gammaproteobacteria	Moraxellales	Moraxellaceae	Acinetobacter	Acinetobacter johnsonii	Acinetobacter johnsonii	CSUSB1
Acinetobacter johnsonii strain LXL_C1 chromosome, complete genome	refseq	1434659526	NZ_CP031011	40214	chromosome	soil	NZ_CP031011.1	NCBI rentrez	Acinetobacter johnsonii	Bacteria	Proteobacteria	Gammaproteobacteria	Moraxellales	Moraxellaceae	Acinetobacter	Acinetobacter johnsonii	Acinetobacter johnsonii	LXL_C1
Acinetobacter junii strain WCO-9 chromosome, complete genome	refseq	2179507485	NZ_CP090890	40215	chromosome	Oil-Contaminated Soil	NZ_CP090890.1	NCBI rentrez	Acinetobacter junii	Bacteria	Proteobacteria	Gammaproteobacteria	Moraxellales	Moraxellaceae	Acinetobacter	Acinetobacter junii	Acinetobacter junii	WCO-9
Acinetobacter junii strain lzh-X15 chromosome, complete genome	refseq	1276320659	NZ_CP024632	40215	chromosome	soil	NZ_CP024632.1	NCBI rentrez	Acinetobacter junii	Bacteria	Proteobacteria	Gammaproteobacteria	Moraxellales	Moraxellaceae	Acinetobacter	Acinetobacter junii	Acinetobacter junii	lzh-X15
Acinetobacter lactucae isolate QL-1 chromosome, complete genome	refseq	1844015589	NZ_CP053391	1785128	chromosome	Rice root soil in experimental field of South China Agricultural University	NZ_CP053391.1	NCBI rentrez	Acinetobacter lactucae	Bacteria	Proteobacteria	Gammaproteobacteria	Moraxellales	Moraxellaceae	Acinetobacter	Acinetobacter lactucae	Acinetobacter lactucae
Acinetobacter lactucae strain OTEC-02 chromosome, complete genome	refseq	1173318652	NZ_CP020015	1785128	chromosome	Soil	NZ_CP020015.1	NCBI rentrez	Acinetobacter lactucae	Bacteria	Proteobacteria	Gammaproteobacteria	Moraxellales	Moraxellaceae	Acinetobacter	Acinetobacter lactucae	Acinetobacter lactucae	OTEC-02
Acinetobacter pittii strain CEP14 chromosome, complete genome	refseq	2119848888	NZ_CP084921	48296	chromosome	Groundwater from chloroethene-contaminated soil at chemical factory	NZ_CP084921.1	NCBI rentrez	Acinetobacter pittii	Bacteria	Proteobacteria	Gammaproteobacteria	Moraxellales	Moraxellaceae	Acinetobacter	Acinetobacter pittii	Acinetobacter pittii	CEP14
Acinetobacter radioresistens strain DD78 chromosome, complete genome	refseq	1661684281	NZ_CP038022	40216	chromosome	soil	NZ_CP038022.1	NCBI rentrez	Acinetobacter radioresistens	Bacteria	Proteobacteria	Gammaproteobacteria	Moraxellales	Moraxellaceae	Acinetobacter	Acinetobacter radioresistens	Acinetobacter radioresistens	DD78
Acinetobacter radioresistens strain DSSKY-A-001 chromosome, complete genome	refseq	1360550276	NZ_CP027365	40216	chromosome	soil	NZ_CP027365.1	NCBI rentrez	Acinetobacter radioresistens	Bacteria	Proteobacteria	Gammaproteobacteria	Moraxellales	Moraxellaceae	Acinetobacter	Acinetobacter radioresistens	Acinetobacter radioresistens	DSSKY-A-001
Acinetobacter seifertii strain S21 chromosome, complete genome	refseq	1945669609	NZ_CP065820	1530123	chromosome	soil	NZ_CP065820.1	NCBI rentrez	Acinetobacter seifertii	Bacteria	Proteobacteria	Gammaproteobacteria	Moraxellales	Moraxellaceae	Acinetobacter	Acinetobacter seifertii	Acinetobacter seifertii	S21
Acinetobacter soli strain GFJ2 chromosome, complete genome	refseq	1133557410	NZ_CP016896	487316	chromosome	soil	NZ_CP016896.1	NCBI rentrez	Acinetobacter soli	Bacteria	Proteobacteria	Gammaproteobacteria	Moraxellales	Moraxellaceae	Acinetobacter	Acinetobacter soli	Acinetobacter soli	GFJ2
Acinetobacter sp. TTH0-4 chromosome, complete genome	refseq	926242041	NZ_CP012608	1646498	chromosome	soil	NZ_CP012608.1	NCBI rentrez	Acinetobacter sp.	Bacteria	Proteobacteria	Gammaproteobacteria	Moraxellales	Moraxellaceae	Acinetobacter	Acinetobacter sp.	Acinetobacter sp. TTH0-4	TTH0-4
Acinetobacter sp. TGL-Y2 chromosome, complete genome	refseq	1056163645	NZ_CP015110	1407071	chromosome	frozen soil	NZ_CP015110.1	NCBI rentrez	Acinetobacter sp.	Bacteria	Proteobacteria	Gammaproteobacteria	Moraxellales	Moraxellaceae	Acinetobacter	Acinetobacter sp.	Acinetobacter sp. TGL-Y2	TGL-Y2
Acinetobacter sp. C16S1 chromosome, complete genome	refseq	1750657709	NZ_CP043909	2609668	chromosome	saline soil	NZ_CP043909.1	NCBI rentrez	Acinetobacter sp.	Bacteria	Proteobacteria	Gammaproteobacteria	Moraxellales	Moraxellaceae	Acinetobacter	Acinetobacter sp.	Acinetobacter sp. C16S1	C16S1
Acinetobacter sp. NEB 394 chromosome, complete genome	refseq	1862800608	NZ_CP055277	2743575	chromosome	soil	NZ_CP055277.1	NCBI rentrez	Acinetobacter sp.	Bacteria	Proteobacteria	Gammaproteobacteria	Moraxellales	Moraxellaceae	Acinetobacter	Acinetobacter sp.	Acinetobacter sp. NEB 394	NEB 394
Acinetobacter sp. Ac-14 chromosome, complete genome	refseq	1928804784	NZ_CP063769	2781976	chromosome	fruit tree rhizosphere soil	NZ_CP063769.1	NCBI rentrez	Acinetobacter sp.	Bacteria	Proteobacteria	Gammaproteobacteria	Moraxellales	Moraxellaceae	Acinetobacter	Acinetobacter sp.	Acinetobacter sp. Ac-14	Ac-14
Acinetobacter sp. YH16056_T chromosome, complete genome	refseq	2284378035	NZ_CP094545	2929514	chromosome	soil	NZ_CP094545.1	NCBI rentrez	Acinetobacter sp.	Bacteria	Proteobacteria	Gammaproteobacteria	Moraxellales	Moraxellaceae	Acinetobacter	Acinetobacter sp.	Acinetobacter sp. YH16056_T	YH16056_T
Acinetobacter sp. Y-23 chromosome, complete genome	refseq	2258382343	NZ_CP098732	2943497	chromosome	soil	NZ_CP098732.1	NCBI rentrez	Acinetobacter sp.	Bacteria	Proteobacteria	Gammaproteobacteria	Moraxellales	Moraxellaceae	Acinetobacter	Acinetobacter sp.	Acinetobacter sp. Y-23	Y-23
Acinetobacter sp. LUNF3 chromosome, complete genome	refseq	2214288147	NZ_CP093968	2925837	chromosome	landfill soil	NZ_CP093968.1	NCBI rentrez	Acinetobacter sp.	Bacteria	Proteobacteria	Gammaproteobacteria	Moraxellales	Moraxellaceae	Acinetobacter	Acinetobacter sp.	Acinetobacter sp. LUNF3	LUNF3
Aeromonas hydrophila pc104A strain PC-104A chromosome, complete genome	refseq	759428978	NZ_CP007576	1418107	chromosome	soil	NZ_CP007576.1	NCBI rentrez	Aeromonas hydrophila	Bacteria	Proteobacteria	Gammaproteobacteria	Aeromonadales	Aeromonadaceae	Aeromonas	Aeromonas hydrophila	Aeromonas hydrophila pc104A	PC-104A
Aerosticca soli strain Dysh456 chromosome, complete genome	refseq	1545384275	NZ_AP018560	2010829	chromosome	soil	NZ_AP018560.1	NCBI rentrez	Aerosticca soli	Bacteria	Proteobacteria	Gammaproteobacteria	Xanthomonadales	Rhodanobacteraceae	Aerosticca	Aerosticca soli	Aerosticca soli	Dysh456
Ahniella affigens strain D13 chromosome, complete genome	refseq	1372017204	NZ_CP027860	2021234	chromosome	Sandy soil near a stream	NZ_CP027860.1	NCBI rentrez	Ahniella affigens	Bacteria	Proteobacteria	Gammaproteobacteria	Xanthomonadales	Rhodanobacteraceae	Ahniella	Ahniella affigens	Ahniella affigens	D13
Alcaligenes faecalis strain DY-8 chromosome, complete genome	refseq	2283618026	NZ_CP097341	511	chromosome	cadmium-polluted paddy soil	NZ_CP097341.1	NCBI rentrez	Alcaligenes faecalis	Bacteria	Proteobacteria	Betaproteobacteria	Burkholderiales	Alcaligenaceae	Alcaligenes	Alcaligenes faecalis	Alcaligenes faecalis	DY-8
Alcaligenes faecalis strain P156 chromosome, complete genome	refseq	1196205406	NZ_CP021079	511	chromosome	soil	NZ_CP021079.1	NCBI rentrez	Alcaligenes faecalis	Bacteria	Proteobacteria	Betaproteobacteria	Burkholderiales	Alcaligenaceae	Alcaligenes	Alcaligenes faecalis	Alcaligenes faecalis	P156
Alcaligenes sp. DN25 chromosome, complete genome	refseq	2250303404	NZ_CP098408	1367435	chromosome	soil	NZ_CP098408.1	NCBI rentrez	Alcaligenes sp.	Bacteria	Proteobacteria	Betaproteobacteria	Burkholderiales	Alcaligenaceae	Alcaligenes	Alcaligenes sp.	Alcaligenes sp. DN25	DN25
Aminobacter aminovorans strain KCTC 2477 chromosome, complete genome	refseq	1056537785	NZ_CP015005	83263	chromosome	soil	NZ_CP015005.1	NCBI rentrez	Aminobacter aminovorans	Bacteria	Proteobacteria	Alphaproteobacteria	Hyphomicrobiales	Phyllobacteriaceae	Aminobacter	Aminobacter aminovorans	Aminobacter aminovorans	KCTC 2477
Aminobacter sp. MSH1 chromosome, complete genome	refseq	1384116226	NZ_CP026265	374606	chromosome	soil from courtyard of a former plant nursery located above a BAM-contaminated aquifer	NZ_CP026265.1	NCBI rentrez	Aminobacter sp.	Bacteria	Proteobacteria	Alphaproteobacteria	Hyphomicrobiales	Phyllobacteriaceae	Aminobacter	Aminobacter sp.	Aminobacter sp. MSH1	MSH1
Aminobacter sp. SR38 chromosome, complete genome	refseq	1914415173	NZ_CP062112	2774562	chromosome	soil	NZ_CP062112.1	NCBI rentrez	Aminobacter sp.	Bacteria	Proteobacteria	Alphaproteobacteria	Hyphomicrobiales	Phyllobacteriaceae	Aminobacter	Aminobacter sp.	Aminobacter sp. SR38	SR38
Aminobacter sp. MDW-2 chromosome, complete genome	refseq	1894662402	NZ_CP060197	2666139	chromosome	soil	NZ_CP060197.1	NCBI rentrez	Aminobacter sp.	Bacteria	Proteobacteria	Alphaproteobacteria	Hyphomicrobiales	Phyllobacteriaceae	Aminobacter	Aminobacter sp.	Aminobacter sp. MDW-2	MDW-2
Aminobacter sp. MSH1 chromosome, complete genome	refseq	1383481129	NZ_CP028968	374606	chromosome	Dichlobenil-treated soil sampled from the courtyard of a former plant nursery located above a BAM-contaminated aquifer near Hvidovre	NZ_CP028968.1	NCBI rentrez	Aminobacter sp.	Bacteria	Proteobacteria	Alphaproteobacteria	Hyphomicrobiales	Phyllobacteriaceae	Aminobacter	Aminobacter sp.	Aminobacter sp. MSH1	MSH1
Anaeromyxobacter oryzae strain Red232 chromosome, complete genome	refseq	2233609919	NZ_AP025591	2918170	chromosome	paddy field soil	NZ_AP025591.1	NCBI rentrez	Anaeromyxobacter oryzae	Bacteria	Proteobacteria	Deltaproteobacteria	Myxococcales	Anaeromyxobacteraceae	Anaeromyxobacter	Anaeromyxobacter oryzae	Anaeromyxobacter oryzae	Red232
Anaeromyxobacter paludicola strain Red630 chromosome, complete genome	refseq	2233582528	NZ_AP025592	2918171	chromosome	paddy field soil	NZ_AP025592.1	NCBI rentrez	Anaeromyxobacter paludicola	Bacteria	Proteobacteria	Deltaproteobacteria	Myxococcales	Anaeromyxobacteraceae	Anaeromyxobacter	Anaeromyxobacter paludicola	Anaeromyxobacter paludicola	Red630
Aquabacterium olei strain NBRC 110486 chromosome, complete genome	refseq	1389017237	NZ_CP029210	1296669	chromosome	soil	NZ_CP029210.1	NCBI rentrez	Aquabacterium olei	Bacteria	Proteobacteria	Betaproteobacteria	Burkholderiales	NULL	Aquabacterium	Aquabacterium olei	Aquabacterium olei	NBRC 110486
Archangium violaceum strain SDU8 chromosome, complete genome	refseq	1987826778	NZ_CP069396	83451	chromosome	soil	NZ_CP069396.1	NCBI rentrez	Archangium violaceum	Bacteria	Proteobacteria	Deltaproteobacteria	Myxococcales	Archangiaceae	Archangium	Archangium violaceum	Archangium violaceum	SDU8
Archangium violaceum strain SDU34 chromosome, complete genome	refseq	1983660354	NZ_CP069338	83451	chromosome	desert soil	NZ_CP069338.1	NCBI rentrez	Archangium violaceum	Bacteria	Proteobacteria	Deltaproteobacteria	Myxococcales	Archangiaceae	Archangium	Archangium violaceum	Archangium violaceum	SDU34
Asaia bogorensis strain CSR-2 chromosome, complete genome	refseq	2088317562	NZ_CP081941	91915	chromosome	rhizosphere soil	NZ_CP081941.1	NCBI rentrez	Asaia bogorensis	Bacteria	Proteobacteria	Alphaproteobacteria	Rhodospirillales	Acetobacteraceae	Asaia	Asaia bogorensis	Asaia bogorensis	CSR-2
Azospirillum brasilense strain 2020WEIHUA_K chromosome, complete genome	refseq	2192108827	NZ_CP059449	192	chromosome	soil	NZ_CP059449.1	NCBI rentrez	Azospirillum brasilense	Bacteria	Proteobacteria	Alphaproteobacteria	Rhodospirillales	Azospirillaceae	Azospirillum	Azospirillum brasilense	Azospirillum brasilense	2020WEIHUA_K
Azospirillum humicireducens strain SgZ-5 chromosome, complete genome	refseq	1027700839	NZ_CP015285	1226968	chromosome	soil	NZ_CP015285.1	NCBI rentrez	Azospirillum humicireducens	Bacteria	Proteobacteria	Alphaproteobacteria	Rhodospirillales	Azospirillaceae	Azospirillum	Azospirillum humicireducens	Azospirillum humicireducens	SgZ-5
Azospirillum oryzae strain KACC 14407 chromosome, complete genome	refseq	1858787201	NZ_CP054619	286727	chromosome	soil	NZ_CP054619.1	NCBI rentrez	Azospirillum oryzae	Bacteria	Proteobacteria	Alphaproteobacteria	Rhodospirillales	Azospirillaceae	Azospirillum	Azospirillum oryzae	Azospirillum oryzae	KACC 14407
Azotobacter chroococcum NCIMB 8003 chromosome, complete genome	refseq	749168381	NZ_CP010415	1328314	chromosome	soil	NZ_CP010415.1	NCBI rentrez	Azotobacter chroococcum	Bacteria	Proteobacteria	Gammaproteobacteria	Pseudomonadales	Pseudomonadaceae	Azotobacter	Azotobacter chroococcum	Azotobacter chroococcum NCIMB 8003	NCIMB 8003
Azotobacter chroococcum strain B3 chromosome, complete genome	refseq	1216906184	NZ_CP011835	353	chromosome	soil	NZ_CP011835.1	NCBI rentrez	Azotobacter chroococcum	Bacteria	Proteobacteria	Gammaproteobacteria	Pseudomonadales	Pseudomonadaceae	Azotobacter	Azotobacter chroococcum	Azotobacter chroococcum	B3
Azotobacter chroococcum strain HR1 chromosome, complete genome	refseq	1950594037	NZ_CP066310	353	chromosome	soil	NZ_CP066310.1	NCBI rentrez	Azotobacter chroococcum	Bacteria	Proteobacteria	Gammaproteobacteria	Pseudomonadales	Pseudomonadaceae	Azotobacter	Azotobacter chroococcum	Azotobacter chroococcum	HR1
Azotobacter salinestris strain KACC 13899 chromosome, complete genome	refseq	1769962957	NZ_CP045302	69964	chromosome	soil	NZ_CP045302.1	NCBI rentrez	Azotobacter salinestris	Bacteria	Proteobacteria	Gammaproteobacteria	Pseudomonadales	Pseudomonadaceae	Azotobacter	Azotobacter salinestris	Azotobacter salinestris	KACC 13899
Bdellovibrio bacteriovorus strain SSB218315 chromosome, complete genome	refseq	1211993783	NZ_CP020946	959	chromosome	soil	NZ_CP020946.1	NCBI rentrez	Bdellovibrio bacteriovorus	Bacteria	Proteobacteria	Oligoflexia	Bdellovibrionales	Bdellovibrionaceae	Bdellovibrio	Bdellovibrio bacteriovorus	Bdellovibrio bacteriovorus	SSB218315
Bdellovibrio sp. SKB1291214 chromosome, complete genome	refseq	2329199883	NZ_CP106855	1732569	chromosome	soil	NZ_CP106855.1	NCBI rentrez	Bdellovibrio sp.	Bacteria	Proteobacteria	Oligoflexia	Bdellovibrionales	Bdellovibrionaceae	Bdellovibrio	Bdellovibrio sp.	Bdellovibrio sp. SKB1291214	SKB1291214
Bdellovibrio sp. LBG001 chromosome, complete genome	refseq	2218231377	NZ_CP093442	2835041	chromosome	soil	NZ_CP093442.1	NCBI rentrez	Bdellovibrio sp.	Bacteria	Proteobacteria	Oligoflexia	Bdellovibrionales	Bdellovibrionaceae	Bdellovibrio	Bdellovibrio sp.	Bdellovibrio sp. LBG001	LBG001
Bdellovibrio sp. KM01 chromosome, complete genome	refseq	1884103005	NZ_CP058348	2748865	chromosome	soil	NZ_CP058348.1	NCBI rentrez	Bdellovibrio sp.	Bacteria	Proteobacteria	Oligoflexia	Bdellovibrionales	Bdellovibrionaceae	Bdellovibrio	Bdellovibrio sp.	Bdellovibrio sp. KM01	KM01
Bosea sp. F3-2 chromosome, complete genome	refseq	1740663766	NZ_CP042331	2599640	chromosome	rhizosphere soil	NZ_CP042331.1	NCBI rentrez	Bosea sp.	Bacteria	Proteobacteria	Alphaproteobacteria	Hyphomicrobiales	Boseaceae	Bosea	Bosea sp.	Bosea sp. F3-2	F3-2
Bosea sp. NBC_00436 chromosome, complete genome	refseq	2327481121	NZ_CP102774	2969620	chromosome	ENVO_00005743 (roadside soil)	NZ_CP102774.1	NCBI rentrez	Bosea sp.	Bacteria	Proteobacteria	Alphaproteobacteria	Hyphomicrobiales	Boseaceae	Bosea	Bosea sp.	Bosea sp. NBC_00436	NBC_00436
Bosea sp. NBC_00550 chromosome, complete genome	refseq	2327475923	NZ_CP102772	2969621	chromosome	ENVO_00005750 (grassland soil)	NZ_CP102772.1	NCBI rentrez	Bosea sp.	Bacteria	Proteobacteria	Alphaproteobacteria	Hyphomicrobiales	Boseaceae	Bosea	Bosea sp.	Bosea sp. NBC_00550	NBC_00550
Bradyrhizobium amphicarpaeae strain 39S1MB chromosome, complete genome	refseq	1393564875	NZ_CP029426	1404768	chromosome	root nodule from soybean plant inoculated with root zone soil from Amphicarpa bracteata	NZ_CP029426.1	NCBI rentrez	Bradyrhizobium amphicarpaeae	Bacteria	Proteobacteria	Alphaproteobacteria	Hyphomicrobiales	Nitrobacteraceae	Bradyrhizobium	Bradyrhizobium amphicarpaeae	Bradyrhizobium amphicarpaeae	39S1MB
Bradyrhizobium arachidis strain SM32 chromosome, complete genome	refseq	2292717346	NZ_CP077970	858423	chromosome	soil	NZ_CP077970.1	NCBI rentrez	Bradyrhizobium arachidis	Bacteria	Proteobacteria	Alphaproteobacteria	Hyphomicrobiales	Nitrobacteraceae	Bradyrhizobium	Bradyrhizobium arachidis	Bradyrhizobium arachidis	SM32
Bradyrhizobium arachidis strain Hy4 chromosome, complete genome	refseq	2292713995	NZ_CP078066	858423	chromosome	soil	NZ_CP078066.1	NCBI rentrez	Bradyrhizobium arachidis	Bacteria	Proteobacteria	Alphaproteobacteria	Hyphomicrobiales	Nitrobacteraceae	Bradyrhizobium	Bradyrhizobium arachidis	Bradyrhizobium arachidis	Hy4
Bradyrhizobium barranii subsp. apii strain 1S5 chromosome, complete genome	refseq	2234276183	NZ_CP096255	2819348	chromosome	Root nodule from soybean plant inoculated with root zone soil from Apios americana	NZ_CP096255.1	NCBI rentrez	Bradyrhizobium barranii	Bacteria	Proteobacteria	Alphaproteobacteria	Hyphomicrobiales	Nitrobacteraceae	Bradyrhizobium	Bradyrhizobium barranii	Bradyrhizobium barranii subsp. apii	1S5
Bradyrhizobium barranii subsp. apii strain 38S5 chromosome, complete genome	refseq	2234293947	NZ_CP096251	2819348	chromosome	Root nodule from soybean plant inoculated with root zone soil from Apios americana	NZ_CP096251.1	NCBI rentrez	Bradyrhizobium barranii	Bacteria	Proteobacteria	Alphaproteobacteria	Hyphomicrobiales	Nitrobacteraceae	Bradyrhizobium	Bradyrhizobium barranii	Bradyrhizobium barranii subsp. apii	38S5
Bradyrhizobium barranii subsp. barranii strain 144S4 chromosome, complete genome	refseq	2131600618	NZ_CP086136	2823807	chromosome	Root nodule from soybean plant inoculated with root zone soil from Amphicarpaea bracteata	NZ_CP086136.1	NCBI rentrez	Bradyrhizobium barranii	Bacteria	Proteobacteria	Alphaproteobacteria	Hyphomicrobiales	Nitrobacteraceae	Bradyrhizobium	Bradyrhizobium barranii	Bradyrhizobium barranii subsp. barranii	144S4
Bradyrhizobium cosmicum strain 58S1 chromosome, complete genome	refseq	1713030007	NZ_CP041656	1404864	chromosome	Root nodule from soybean plant inoculated with root zone soil from Amphicarpa bracteata	NZ_CP041656.1	NCBI rentrez	Bradyrhizobium cosmicum	Bacteria	Proteobacteria	Alphaproteobacteria	Hyphomicrobiales	Nitrobacteraceae	Bradyrhizobium	Bradyrhizobium cosmicum	Bradyrhizobium cosmicum	58S1
Bradyrhizobium diazoefficiens strain USDA 122 chromosome, complete genome	refseq	1122453389	NZ_CP013127	1355477	chromosome	soil	NZ_CP013127.1	NCBI rentrez	Bradyrhizobium diazoefficiens	Bacteria	Proteobacteria	Alphaproteobacteria	Hyphomicrobiales	Nitrobacteraceae	Bradyrhizobium	Bradyrhizobium diazoefficiens	Bradyrhizobium diazoefficiens	USDA 122
Bradyrhizobium diazoefficiens strain 172S4 chromosome, complete genome	refseq	1823479726	NZ_CP050064	1355477	chromosome	Root nodule from soybean plant inoculated with root zone soil from Amphicarpaea bracteata	NZ_CP050064.1	NCBI rentrez	Bradyrhizobium diazoefficiens	Bacteria	Proteobacteria	Alphaproteobacteria	Hyphomicrobiales	Nitrobacteraceae	Bradyrhizobium	Bradyrhizobium diazoefficiens	Bradyrhizobium diazoefficiens	172S4
Bradyrhizobium quebecense strain 66S1MB chromosome, complete genome	refseq	2178894484	NZ_CP088022	2748629	chromosome	Root nodule from soybean plant inoculated with root zone soil from Amphicarpa bracteata	NZ_CP088022.1	NCBI rentrez	Bradyrhizobium quebecense	Bacteria	Proteobacteria	Alphaproteobacteria	Hyphomicrobiales	Nitrobacteraceae	Bradyrhizobium	Bradyrhizobium quebecense	Bradyrhizobium quebecense	66S1MB
Bradyrhizobium quebecense strain 12S5 chromosome, complete genome	refseq	2178854565	NZ_CP088282	2748629	chromosome	root nodule from soybean plant inoculated with root zone soil from Apios americana	NZ_CP088282.1	NCBI rentrez	Bradyrhizobium quebecense	Bacteria	Proteobacteria	Alphaproteobacteria	Hyphomicrobiales	Nitrobacteraceae	Bradyrhizobium	Bradyrhizobium quebecense	Bradyrhizobium quebecense	12S5
Bradyrhizobium sediminis strain S2-20-1 chromosome, complete genome	refseq	2050196194	NZ_CP076134	2840469	chromosome	soil	NZ_CP076134.1	NCBI rentrez	Bradyrhizobium sediminis	Bacteria	Proteobacteria	Alphaproteobacteria	Hyphomicrobiales	Nitrobacteraceae	Bradyrhizobium	Bradyrhizobium sediminis	Bradyrhizobium sediminis	S2-20-1
Bradyrhizobium septentrionale strain 1S1 chromosome, complete genome	refseq	2178880845	NZ_CP088285	1404411	chromosome	Root nodule from soybean plant inoculated with root zone soil from Amphicarpaea bracteata	NZ_CP088285.1	NCBI rentrez	Bradyrhizobium septentrionale	Bacteria	Proteobacteria	Alphaproteobacteria	Hyphomicrobiales	Nitrobacteraceae	Bradyrhizobium	Bradyrhizobium septentrionale	Bradyrhizobium septentrionale	1S1
Bradyrhizobium septentrionale strain 162S2 chromosome, complete genome	refseq	2178840866	NZ_CP088288	1404411	chromosome	Root nodule from soybean plant inoculated with root zone soil from Desmodium canadense	NZ_CP088288.1	NCBI rentrez	Bradyrhizobium septentrionale	Bacteria	Proteobacteria	Alphaproteobacteria	Hyphomicrobiales	Nitrobacteraceae	Bradyrhizobium	Bradyrhizobium septentrionale	Bradyrhizobium septentrionale	162S2
Bradyrhizobium sp. 41S5 chromosome, complete genome	refseq	2161442895	NZ_CP083721	1404443	chromosome	Root nodule from soybean plant inoculated with root zone soil from Apios americana	NZ_CP083721.1	NCBI rentrez	Bradyrhizobium sp.	Bacteria	Proteobacteria	Alphaproteobacteria	Hyphomicrobiales	Nitrobacteraceae	Bradyrhizobium	Bradyrhizobium sp.	Bradyrhizobium sp. 41S5	41S5
Bradyrhizobium sp. CW1 chromosome, complete genome	refseq	2230452327	NZ_CP064684	2782686	chromosome	bulk soil	NZ_CP064684.1	NCBI rentrez	Bradyrhizobium sp.	Bacteria	Proteobacteria	Alphaproteobacteria	Hyphomicrobiales	Nitrobacteraceae	Bradyrhizobium	Bradyrhizobium sp.	Bradyrhizobium sp. CW1	CW1
Bradyrhizobium sp. 1(2017) strain 63S1MB chromosome, complete genome	refseq	1826049948	NZ_CP050022	1404888	chromosome	Root nodule from soybean plant inoculated with root zone soil from Amphicarpa bracteata	NZ_CP050022.1	NCBI rentrez	Bradyrhizobium sp.	Bacteria	Proteobacteria	Alphaproteobacteria	Hyphomicrobiales	Nitrobacteraceae	Bradyrhizobium	Bradyrhizobium sp.	Bradyrhizobium sp. 1(2017)	63S1MB
Bradyrhizobium sp. I71 chromosome, complete genome	refseq	2198958274	NZ_CP059398	2590772	chromosome	soil	NZ_CP059398.1	NCBI rentrez	Bradyrhizobium sp.	Bacteria	Proteobacteria	Alphaproteobacteria	Hyphomicrobiales	Nitrobacteraceae	Bradyrhizobium	Bradyrhizobium sp.	Bradyrhizobium sp. I71	I71
Bradyrhizobium sp. KBS0727 chromosome, complete genome	refseq	1718200098	NZ_CP042176	2578114	chromosome	soil	NZ_CP042176.1	NCBI rentrez	Bradyrhizobium sp.	Bacteria	Proteobacteria	Alphaproteobacteria	Hyphomicrobiales	Nitrobacteraceae	Bradyrhizobium	Bradyrhizobium sp.	Bradyrhizobium sp. KBS0727	KBS0727
Bradyrhizobium sp. KBS0725 chromosome, complete genome	refseq	1718147596	NZ_CP042175	2578113	chromosome	soil	NZ_CP042175.1	NCBI rentrez	Bradyrhizobium sp.	Bacteria	Proteobacteria	Alphaproteobacteria	Hyphomicrobiales	Nitrobacteraceae	Bradyrhizobium	Bradyrhizobium sp.	Bradyrhizobium sp. KBS0725	KBS0725
Bradyrhizobium sp. SK17 strain CBNU chromosome, complete genome	refseq	1306743719	NZ_CP025113	2057741	chromosome	agricultural soil	NZ_CP025113.1	NCBI rentrez	Bradyrhizobium sp.	Bacteria	Proteobacteria	Alphaproteobacteria	Hyphomicrobiales	Nitrobacteraceae	Bradyrhizobium	Bradyrhizobium sp.	Bradyrhizobium sp. SK17	CBNU
Bradyrhizobium symbiodeficiens strain 85S1MB chromosome, complete genome	refseq	1393535608	NZ_CP029427	1404367	chromosome	root nodule from soybean plant inoculated with root zone soil from Amphicarpa bracteata	NZ_CP029427.1	NCBI rentrez	Bradyrhizobium symbiodeficiens	Bacteria	Proteobacteria	Alphaproteobacteria	Hyphomicrobiales	Nitrobacteraceae	Bradyrhizobium	Bradyrhizobium symbiodeficiens	Bradyrhizobium symbiodeficiens	85S1MB
Bradyrhizobium symbiodeficiens strain 141S2 chromosome, complete genome	refseq	1823496222	NZ_CP050065	1404367	chromosome	Root nodule from soybean plant inoculated with root zone soil from Desmodium canadense	NZ_CP050065.1	NCBI rentrez	Bradyrhizobium symbiodeficiens	Bacteria	Proteobacteria	Alphaproteobacteria	Hyphomicrobiales	Nitrobacteraceae	Bradyrhizobium	Bradyrhizobium symbiodeficiens	Bradyrhizobium symbiodeficiens	141S2
Bradyrhizobium symbiodeficiens strain 101S1MB chromosome, complete genome	refseq	1823486579	NZ_CP050066	1404367	chromosome	Root nodule from soybean plant inoculated with root zone soil from Amphicarpaea bracteata	NZ_CP050066.1	NCBI rentrez	Bradyrhizobium symbiodeficiens	Bacteria	Proteobacteria	Alphaproteobacteria	Hyphomicrobiales	Nitrobacteraceae	Bradyrhizobium	Bradyrhizobium symbiodeficiens	Bradyrhizobium symbiodeficiens	101S1MB
Bradyrhizobium symbiodeficiens strain 65S1MB chromosome, complete genome	refseq	1694755899	NZ_CP041090	1404367	chromosome	Root nodule from soybean plant inoculated with root zone soil from Amphicarpa bracteata	NZ_CP041090.1	NCBI rentrez	Bradyrhizobium symbiodeficiens	Bacteria	Proteobacteria	Alphaproteobacteria	Hyphomicrobiales	Nitrobacteraceae	Bradyrhizobium	Bradyrhizobium symbiodeficiens	Bradyrhizobium symbiodeficiens	65S1MB
Breoghania sp. L-A4 chromosome, complete genome	refseq	1468526253	NZ_CP031841	2304600	chromosome	rhizosphere soil	NZ_CP031841.1	NCBI rentrez	Breoghania sp.	Bacteria	Proteobacteria	Alphaproteobacteria	Hyphomicrobiales	Breoghaniaceae	Breoghania	Breoghania sp.	Breoghania sp. L-A4	L-A4
Brevundimonas nasdae strain A30 chromosome, complete genome	refseq	2074200408	NZ_CP080036	172043	chromosome	gold and copper mining soil	NZ_CP080036.1	NCBI rentrez	Brevundimonas nasdae	Bacteria	Proteobacteria	Alphaproteobacteria	Caulobacterales	Caulobacteraceae	Brevundimonas	Brevundimonas nasdae	Brevundimonas nasdae	A30
Brevundimonas nasdae strain Au29 chromosome, complete genome	refseq	2074227825	NZ_CP080034	172043	chromosome	gold and copper mining soil	NZ_CP080034.1	NCBI rentrez	Brevundimonas nasdae	Bacteria	Proteobacteria	Alphaproteobacteria	Caulobacterales	Caulobacteraceae	Brevundimonas	Brevundimonas nasdae	Brevundimonas nasdae	Au29
Brevundimonas sp. PAMC22021 chromosome, complete genome	refseq	2075968424	NZ_CP080376	2861285	chromosome	Soil	NZ_CP080376.1	NCBI rentrez	Brevundimonas sp.	Bacteria	Proteobacteria	Alphaproteobacteria	Caulobacterales	Caulobacteraceae	Brevundimonas	Brevundimonas sp.	Brevundimonas sp. PAMC22021	PAMC22021
Burkholderia arboris strain MEC_B345 chromosome, complete genome	refseq	2279277580	NZ_CP101524	488730	chromosome	soil	NZ_CP101524.1	NCBI rentrez	Burkholderia arboris	Bacteria	Proteobacteria	Betaproteobacteria	Burkholderiales	Burkholderiaceae	Burkholderia	Burkholderia arboris	Burkholderia arboris	MEC_B345
Buttiauxella ferragutiae strain H4-C11 chromosome, complete genome	refseq	2210505409	NZ_CP093332	82989	chromosome	grassland soil	NZ_CP093332.1	NCBI rentrez	Buttiauxella ferragutiae	Bacteria	Proteobacteria	Gammaproteobacteria	Enterobacterales	Enterobacteriaceae	Buttiauxella	Buttiauxella ferragutiae	Buttiauxella ferragutiae	H4-C11
Caballeronia sp. SBC1 chromosome, complete genome	refseq	1822816238	NZ_CP049156	2705548	chromosome	soil	NZ_CP049156.1	NCBI rentrez	Caballeronia sp.	Bacteria	Proteobacteria	Betaproteobacteria	Burkholderiales	Burkholderiaceae	Caballeronia	Caballeronia sp.	Caballeronia sp. SBC1	SBC1
Caballeronia sp. SBC2 chromosome, complete genome	refseq	1819418992	NZ_CP049316	2705547	chromosome	soil	NZ_CP049316.1	NCBI rentrez	Caballeronia sp.	Bacteria	Proteobacteria	Betaproteobacteria	Burkholderiales	Burkholderiaceae	Caballeronia	Caballeronia sp.	Caballeronia sp. SBC2	SBC2
Candidatus Methylospira mobilis strain Shm1 chromosome, complete genome	refseq	1772673025	NZ_CP044205	1808979	chromosome	Peat soil [ENVO:00005774]	NZ_CP044205.1	NCBI rentrez	Candidatus Methylospira	Bacteria	Proteobacteria	Gammaproteobacteria	Methylococcales	Methylococcaceae	Candidatus Methylospira	NULL	Candidatus Methylospira mobilis	Shm1
Caulobacter flavus strain RHGG3 chromosome, complete genome	refseq	1514773358	NZ_CP026100	1679497	chromosome	rhizosphere soil	NZ_CP026100.1	NCBI rentrez	Caulobacter flavus	Bacteria	Proteobacteria	Alphaproteobacteria	Caulobacterales	Caulobacteraceae	Caulobacter	Caulobacter flavus	Caulobacter flavus	RHGG3
Caulobacter rhizosphaerae strain KCTC 52515 chromosome, complete genome	refseq	1816099331	NZ_CP048815	2010972	chromosome	soil	NZ_CP048815.1	NCBI rentrez	Caulobacter rhizosphaerae	Bacteria	Proteobacteria	Alphaproteobacteria	Caulobacterales	Caulobacteraceae	Caulobacter	Caulobacter rhizosphaerae	Caulobacter rhizosphaerae	KCTC 52515
Caulobacter segnis strain TK0059 chromosome, complete genome	refseq	1372031619	NZ_CP027850	88688	chromosome	soil	NZ_CP027850.1	NCBI rentrez	Caulobacter segnis	Bacteria	Proteobacteria	Alphaproteobacteria	Caulobacterales	Caulobacteraceae	Caulobacter	Caulobacter segnis	Caulobacter segnis	TK0059
Caulobacter sp. S6 chromosome, complete genome	refseq	2035940816	NZ_CP073078	2823693	chromosome	soil	NZ_CP073078.1	NCBI rentrez	Caulobacter sp.	Bacteria	Proteobacteria	Alphaproteobacteria	Caulobacterales	Caulobacteraceae	Caulobacter	Caulobacter sp.	Caulobacter sp. S6	S6
Chania multitudinisentens RB-25 chromosome, complete genome	refseq	788198963	NZ_CP007044	1441930	chromosome	soil	NZ_CP007044.2	NCBI rentrez	Chania multitudinisentens	Bacteria	Proteobacteria	Gammaproteobacteria	Enterobacterales	Yersiniaceae	Chania	Chania multitudinisentens	Chania multitudinisentens RB-25	RB-25
Chenggangzhangella methanolivorans strain CHL1 chromosome, complete genome	refseq	2310125569	NZ_CP081869	1437009	chromosome	soil	NZ_CP081869.1	NCBI rentrez	Chenggangzhangella methanolivorans	Bacteria	Proteobacteria	Alphaproteobacteria	Hyphomicrobiales	Methylocystaceae	Chenggangzhangella	Chenggangzhangella methanolivorans	Chenggangzhangella methanolivorans	CHL1
Chitinimonas arctica strain R3-44 chromosome, complete genome	refseq	1717084915	NZ_CP041730	2594795	chromosome	arctica soil	NZ_CP041730.1	NCBI rentrez	Chitinimonas arctica	Bacteria	Proteobacteria	Betaproteobacteria	Burkholderiales	Burkholderiaceae	Chitinimonas	Chitinimonas arctica	Chitinimonas arctica	R3-44
Chitinolyticbacter meiyuanensis strain SYBC-H1 chromosome, complete genome	refseq	1733049412	NZ_CP041335	682798	chromosome	soil	NZ_CP041335.1	NCBI rentrez	Chitinolyticbacter meiyuanensis	Bacteria	Proteobacteria	Betaproteobacteria	Neisseriales	Neisseriaceae	Chitinolyticbacter	Chitinolyticbacter meiyuanensis	Chitinolyticbacter meiyuanensis	SYBC-H1
Chondromyces crocatus strain Cm c5 chromosome, complete genome	refseq	913457024	NZ_CP012159	52	chromosome	soil	NZ_CP012159.1	NCBI rentrez	Chondromyces crocatus	Bacteria	Proteobacteria	Deltaproteobacteria	Myxococcales	Polyangiaceae	Chondromyces	Chondromyces crocatus	Chondromyces crocatus	Cm c5
Chromobacterium vaccinii strain XC0014 chromosome, complete genome	refseq	1353439527	NZ_CP022344	1108595	chromosome	soil	NZ_CP022344.1	NCBI rentrez	Chromobacterium vaccinii	Bacteria	Proteobacteria	Betaproteobacteria	Neisseriales	Chromobacteriaceae	Chromobacterium	Chromobacterium vaccinii	Chromobacterium vaccinii	XC0014
Ciceribacter thiooxidans strain F43B chromosome, complete genome	refseq	1888187808	NZ_CP059896	1969821	chromosome	soil	NZ_CP059896.1	NCBI rentrez	Ciceribacter thiooxidans	Bacteria	Proteobacteria	Alphaproteobacteria	Hyphomicrobiales	Rhizobiaceae	Ciceribacter	Ciceribacter thiooxidans	Ciceribacter thiooxidans	F43B
Citrobacter portucalensis strain Sb-2 chromosome, complete genome	refseq	2295970138	NZ_CP092442	1639133	chromosome	farm soil near antimony mine	NZ_CP092442.2	NCBI rentrez	Citrobacter portucalensis	Bacteria	Proteobacteria	Gammaproteobacteria	Enterobacterales	Enterobacteriaceae	Citrobacter	Citrobacter portucalensis	Citrobacter portucalensis	Sb-2
Citrobacter portucalensis strain PNUCL1 chromosome, complete genome	refseq	2036104045	NZ_CP048388	1639133	chromosome	Soil	NZ_CP048388.1	NCBI rentrez	Citrobacter portucalensis	Bacteria	Proteobacteria	Gammaproteobacteria	Enterobacterales	Enterobacteriaceae	Citrobacter	Citrobacter portucalensis	Citrobacter portucalensis	PNUCL1
Citrobacter sp. XT1-2-2 strain XT1_2_2 chromosome, complete genome	refseq	2250720255	NZ_CP097324	2942480	chromosome	soil	NZ_CP097324.1	NCBI rentrez	Citrobacter sp.	Bacteria	Proteobacteria	Gammaproteobacteria	Enterobacterales	Enterobacteriaceae	Citrobacter	Citrobacter sp.	Citrobacter sp. XT1-2-2	XT1_2_2
Collimonas arenae strain Cal35 chromosome, complete genome	refseq	749301907	NZ_CP009962	279058	chromosome	soil, mineral horizon	NZ_CP009962.1	NCBI rentrez	Collimonas arenae	Bacteria	Proteobacteria	Betaproteobacteria	Burkholderiales	Oxalobacteraceae	Collimonas	Collimonas arenae	Collimonas arenae	Cal35
Comamonas sp. 7D-2 chromosome, complete genome	refseq	2214554035	NZ_CP094238	1232667	chromosome	Soil	NZ_CP094238.1	NCBI rentrez	Comamonas sp.	Bacteria	Proteobacteria	Betaproteobacteria	Burkholderiales	Comamonadaceae	Comamonas	Comamonas sp.	Comamonas sp. 7D-2	7D-2
Corallococcus coralloides strain B035 chromosome, complete genome	refseq	1562381930	NZ_CP034669	184914	chromosome	soil sample	NZ_CP034669.1	NCBI rentrez	Corallococcus coralloides	Bacteria	Proteobacteria	Deltaproteobacteria	Myxococcales	Myxococcaceae	Corallococcus	Corallococcus coralloides	Corallococcus coralloides	B035
Corallococcus macrosporus DSM 14697 chromosome, complete genome	refseq	1243238224	NZ_CP022203	1189310	chromosome	soil	NZ_CP022203.1	NCBI rentrez	Corallococcus macrosporus	Bacteria	Proteobacteria	Deltaproteobacteria	Myxococcales	Myxococcaceae	Corallococcus	Corallococcus macrosporus	Corallococcus macrosporus DSM 14697	DSM 14697
Corallococcus sp. EGB chromosome, complete genome	refseq	2100821676	NZ_CP079946	1521117	chromosome	soil	NZ_CP079946.1	NCBI rentrez	Corallococcus sp.	Bacteria	Proteobacteria	Deltaproteobacteria	Myxococcales	Myxococcaceae	Corallococcus	Corallococcus sp.	Corallococcus sp. EGB	EGB
Cupriavidus campinensis strain MJ1 chromosome, complete genome	refseq	1740669204	NZ_CP043440	151783	chromosome	soil	NZ_CP043440.1	NCBI rentrez	Cupriavidus campinensis	Bacteria	Proteobacteria	Betaproteobacteria	Burkholderiales	Burkholderiaceae	Cupriavidus	Cupriavidus campinensis	Cupriavidus campinensis	MJ1
Cupriavidus metallidurans strain Ni-2 chromosome, complete genome	refseq	1352505196	NZ_CP026544	119219	chromosome	soil	NZ_CP026544.1	NCBI rentrez	Cupriavidus metallidurans	Bacteria	Proteobacteria	Betaproteobacteria	Burkholderiales	Burkholderiaceae	Cupriavidus	Cupriavidus metallidurans	Cupriavidus metallidurans	Ni-2
[truncated: 1,457 more rows]

## Sheet: Archaea_Nuccore
caption	accessionversion	taxid	title	organism	strain	sourcedb	uid	genome	source.of.collection	isolation.source	superkingdom	phylum	class	order	family	genus	species
[truncated: 60 more rows]
